# Supplementary material for: Evolution of the essential gene MN1 during the macroevolutionary transition toward patterning the vertebrate hindbrain
Source: Proc Natl Acad Sci U S A. 2025 May 27;122(22):e2416061122. doi: 10.1073/pnas.2416061122 (PMC12146709; doi:10.1073/pnas.2416061122)
Supplement: Supplementary file 3 — Dataset S02 (XLSX) [file pnas.2416061122.sd02.xlsx]

## Sheet: Source_data
Data S2: Measurements of the segmented bones analyzed in the newly created Mn1 mutant line.
Id	Stage	Genotype	Bone (um2)
			1st Rib	Alisphenoid	Basioccipital	Basisphenoid	C1	Exoccipital	Femur	Fibula	Forelimb phalanges	Frontal	Hindlimb phalanges	Humerus	Ilium	Interparietal	L1	Mandible	Maxilla	Metacarpos	Metatarsos	Nasal bone	Parietal	Petrosal and middle ear	Premaxilla	Presphenoid	Pterygoid	Radius	S1	Scapula	Squamosal	Supraoccipital	T1	Tibia	Tympanic ring	Ulna	Vomer
E15Wt_01	E15.5	Mn1+/+	800439	311085	2867088	138352	2139636	2361858	2958507	992087		5901161		3886964	1255389	258474	245598	12021864	4944600				3536253		2133527		201616	1505921		5283106	635058		712419	2473593	144028	2007860	128198
E15Wt_02	E15.5	Mn1+/+	959624	202899	2590741	139541	2081628	2204539	2820262	1069468		6484006		3289511	1377224	158817	65857	10956085	4576872				4317391		2418237		52508	1357224		4780836	549822		610998	2722610	69518	1755526	102957
E15Wt_03	E15.5	Mn1+/+	882411	234539	2148327	136424	2036241	2041577	2505909	1329434		8950647		3177113	1355800	323600	354247	11901333	5947521				7396195		3064747		161065	1772256		4363203	779598		559970	2601012	120760	2191962	177747
E15Wt_04	E15.5	Mn1+/+	748686	154838	2040983	0	1683149	1779160	2142054	1039413		7494513		2684000	1077350	339697	239730	10260604	4600620				6215720		2585628		29177	1300732		3924539	605045		461387	2114621	0	1701921	124536
E15Wt_05	E15.5	Mn1+/+	850625	224023	2911570	3344	2009282	2424777	2660158	1087169		7701903		3088247	1340090	340918	254517	11176060	5139763				5760921		2947668		159941	1425325		4715659	664580		564921	2564528	82850	1864411	153746
E15Wt_06	E15.5	Mn1+/+	758683	134489	1727452	112413	1695363	1639256	2395211	915118		6936851		3050979	1019754	38633	26106	9517060	3955821				3789265		1845374		0	1337365		4181002	507435		449587	2299039	0	1662432	0
E15Wt_07	E15.5	Mn1+/+	941474	441305	2146663	37235	2004448	2237777	2611945	1151550		8112770		3237738	1386179	596749	412037	11279461	5290270				5873629		2689918		196697	1493046		4402753	657327		617668	2431345	65989	1849895	224251
E15Wt_08	E15.5	Mn1+/+	738120	444445	2143323	327326	2222504	2291420	2615937	1199630		7842540		3457307	1466781	613948	452924	12125002	5556467				5493190		3085727		304563	1507436		4509767	777200		950911	2498449	131633	1910711	270014
E15Het_01	E15.5	Mn1+/-	1005069	148903	3077853	0	2149283	2043271	3019064	919552		7494080		3987588	1556738	10805	223658	12918919	6192262				4503432		3011361		0	1612914		5123857	623304		732068	2649813	20368	2084630	93963
E15Het_02	E15.5	Mn1+/-	1074430	170415	3081924	68814	2176642	2530566	3854240	922280		4988626		3490706	1540954	0	314274	10780224	4306356				4709060		1549720		13315	1399640		4871549	485364		798124	2472195	83186	1826747	24369
E15Het_03	E15.5	Mn1+/-	496714	0	1976987	0	1608257	1197379	2270049	796592		4754429		2650170	965990	0	35460	8951420	3423887				2284134		1703409		0	1132616		3721794	252622		405747	2175788	0	1478934	0
E15Het_04	E15.5	Mn1+/-	969183	387401	2608393	170744	2328249	2691479	2755165	1366072		8425175		3650701	1711667	517406	512903	12969824	6218596				7429958		3431176		103244	1647419		4979980	707418		1037601	2867765	188425	2118523	193001
E15Het_05	E15.5	Mn1+/-	895146	219250	2359810	0	2216833	2345509	2571188	1250527		7720750		3436840	1423856	154225	445071	11830202	5550420				6051330		3032974		36668	1545948		4694616	596868		884886	2505160	91706	1987251	62777
E15Het_06	E15.5	Mn1+/-	666401	118011	1744333	0	1813307	1876007	2190976	916260		7437506		2675152	1029297	45707	155518	9889147	4230940				5959445		2529294		0	1261356		3788880	473995		428464	2140009	0	1594556	0
E15Het_07	E15.5	Mn1+/-	855524	0	1772676	0	1882379	1575127	2358777	995410		5972680		3049857	1233307	12983	45013	10150988	4088871				4543396		2492925		0	1400907		4188364	396735		497221	2291567	0	1737902	0
E15Het_08	E15.5	Mn1+/-	701497	0	1760065	0	1725571	1573168	2234062	943974		5783715		2738446	1094913	34011	41060	9600184	3973519				4317004		2358595		0	1208740		3873684	386152		449679	2208909	0	1662617	0
E15Ko_01	E15.5	Mn1-/-	498589	0	1537040	0	1690875	1362712	1956207	928360		4990683		2492943	869064	0	56443	9132110	3675962				4396581		2293214		0	1187171		3594389	220998		423506	2185569	0	1610042	0
E15Ko_02	E15.5	Mn1-/-	938471	0	2013646	0	2308314	2037963	2326201	1270024		5601093		3136985	1166895	0	169741	10775842	5250244				4394569		2767228		0	1473436		4634163	286998		611505	2618329	0	1895842	0
E15Ko_03	E15.5	Mn1-/-	941253	0	2073716	0	1939795	1707999	2721980	1222661		6211281		3538739	1583679	66036	157232	11442934	4496841				5897637		2830821		0	1507527		5077277	262689		604021	2838655	0	1911245	0
E15Ko_04	E15.5	Mn1-/-	856559	0	2334675	0	2105474	2001957	2474165	1327487		6422963		3089580	1450256	0	439615	10792622	5189930				7189194		2814496		0	1487522		4583095	294399		587886	2720448	0	1934755	0
E15Ko_05	E15.5	Mn1-/-	690036	0	908705	0	1467116	918119	1859285	925311		4655953		2742170	940926	0	0	8949114	3268909				3554730		2094082		0	1322909		4393464	67933		309049	2165914	0	1646058	0
E15Ko_06	E15.5	Mn1-/-	1032348	0	2184020	126614	2239428	2421873	2915122	1610708		7752201		3861509	1767286	221747	556778	12242604	5819407				7913726		3130510		0	1970772		5076257	405139		1038047	3163341	114478	2499782	0
E15Ko_07	E15.5	Mn1-/-	698199	0	1553692	0	1726908	1091618	2095735	922583		4185569		2484951	1187194	0	0	9336199	3222321				3910204		2183756		0	1161980		3517441	148727		410146	2127423	0	1606247	0
E15Ko_08	E15.5	Mn1-/-	1116718	0	1998248	0	2217941	2477256	2636809	1462789		7908498		3406136	1614651	0	466818	11621724	5281165				7207261		3137104		0	1653991		4518795	361188		912776	2881569	36371	2110439	0
E18Wt_01	E18.5	Mn1+/+	2808460	9152569	7030203	4367493	6452143	8971636	14756455	6773586	1756790	42742644	1948464	17351928	9129450	11148126	3798232	68678848	35699976	3602592	5181257	8163723	33485612	1387492	19051410	2628307	2352331	8840667	2522472	19997990	9080208	6318827	3215846	15092935	3507364	11540480	2005769
E18Wt_02	E18.5	Mn1+/+	3569579	6770196	5812093	3309436	7592124	6806107	10331364	5241956	1021350	36335944	90642	13292501	6423937	8607101	4293263	52510424	30284374	2984525	3978303	6067190	28762970	264919	15094641	1645413	1638495	6448893	3093379	15663918	6965930	4257134	3405654	9808133	2761589	8881808	1687021
E18Wt_03	E18.5	Mn1+/+	3056469	7455369	6555561	4005491	6666231	7644704	10294498	4820784	1156254	37048716	936055	13167339	6475098	10335987	3455578	54130776	31734144	3156943	4146812	7532034	30100260	222630	16672275	1891256	1884475	6614358	2621300	16710314	7905692	4686992	2930596	10240801	3335675	8907016	1900954
E18Wt_04	E18.5	Mn1+/+	3745469	8320119	6959025	4177893	6999975	8062924	11777043	5655330	2027725	42998592	1870861	14096663	7220864	12229689	3829668	60815936	34884708	3625022	5129849	8007944	33413928	672335	18106988	2205930	2090277	7178564	3001669	17504258	8906250	5168225	3373136	11573476	3670377	9562987	1824846
E18Wt_05	E18.5	Mn1+/+	2794591	7190390	6169298	3680507	7120781	7237904	10806994	4765879	1009550	36374716	120580	13812710	6581827	8275702	3650943	50110716	29400702	2986970	3571609	6616381	28898136	217542	15150401	1906239	1659728	6352110	2506814	16122030	7936047	4850276	2999149	10029824	2980311	8590155	1817845
E18Wt_06	E18.5	Mn1+/+	2867327	7019472	6185083	3505585	6841305	7549659	11136650	4702507	1036614	38387268	707538	14290936	6832892	8958816	3739541	53538904	31249074	3011176	4004307	6857810	30293022	21317	15617780	1323978	1836366	6745312	2302975	16742858	7761925	3823562	2770235	10694260	2748661	8892396	1750126
E18Wt_07	E18.5	Mn1+/+	2969252	7385442	5997061	3433413	6888755	7662908	11299993	4874936	1192007	39685652	655496	13774924	7053040	8033570	3929200	53507380	31500834	3160851	3836438	7667658	33182448	307108	16023615	1421044	1828335	7366619	2361514	16367317	7685708	4983388	3207111	10811617	2924147	9682451	1837838
E18Wt_08	E18.5	Mn1+/+	2825010	6938803	5927008	3426381	7042246	7208014	9588659	4710750	948961	40100552	103575	12806644	6240252	9171546	3282356	51170112	30309002	3097129	3915700	7175941	31509008	31004	15441933	1444883	1772482	6400456	2262173	15674864	7506219	4421699	2757388	9576544	3178746	8173374	1846805
E18Het_01	E18.5	Mn1+/-	3234712	6594845	6350202	3771697	7012298	7493816	11031469	5168194	1237859	33631112	1013690	14285957	7309820	8860441	3893271	50370376	30061264	3475989	4367143	6640788	29775878	410736	16218627	2464952	1655799	6852919	2732445	17310400	6949872	3474775	3239141	10507138	3126819	9545056	1612655
E18Het_02	E18.5	Mn1+/-	2797422	7089494	6360042	3881511	6728145	7602640	10710148	4808746	1142564	35044652	1226798	13800311	6701096	8371085	3651390	53856912	32607644	3292529	4103934	6701133	30397360	472512	16031057	2770394	1779870	6288804	2589147	15965094	7165227	4384381	2845772	10520641	3116596	8676938	1660073
E18Het_03	E18.5	Mn1+/-	3414830	7737079	7256599	4352024	7464439	8640564	13681317	5773952	2239016	38284860	2243918	16102201	8255804	10158275	4296960	57914052	33456896	3800898	5652465	8147484	31833892	1229173	18391218	3200972	2036266	7730800	3214479	17462372	8127962	4667503	3038776	13523339	3542655	10348947	1567806
E18Het_04	E18.5	Mn1+/-	3644126	7578949	6964612	4308222	7433877	8021836	13074015	5659674	2135549	38325572	2210346	16074626	8329381	10485250	4083136	59542632	34099824	3702641	5576273	8412901	32298258	1195293	18493998	2885565	2026491	7986680	3145602	19086478	8032358	4950798	3035462	13542728	3401296	10282261	1629047
E18Het_05	E18.5	Mn1+/-	3394288	6908456	6796199	3995791	6709725	8007972	11504911	5094639	1595971	35613328	1708920	13937943	7125058	9356569	3788722	55667568	32245172	3416132	5086163	7243613	30603898	809708	16924212	3012023	1922250	7072217	2599061	17013072	7645958	4095687	2977984	11122376	3359713	9429089	1277115
E18Het_06	E18.5	Mn1+/-	2983509	5968976	6014209	3471973	6098218	7386659	9244470	4553900	1163634	34634808	262465	12283886	5919459	7470147	3338661	49594104	30773814	3021315	3707002	7148781	29326836	526661	15400712	1917120	1775723	6084776	2410474	15525901	6570451	3312141	3074960	9095421	3126755	8121763	1641294
E18Het_07	E18.5	Mn1+/-	3201657	6194186	6401792	3633926	6785358	7606381	10709586	4915671	1184527	34929884	818715	13786903	6931526	7143757	3693626	51231588	30190510	3195097	4060875	6455293	28504478	796296	15369928	2045100	1588937	6410090	2418821	16251077	6453278	3157122	2911040	10537579	2804122	8538017	1490720
E18Het_08	E18.5	Mn1+/-	3136706	5778586	5948924	3407815	6390587	7188768	10251220	4778980	781016	32694662	1772	13169838	6369116	7613014	3565867	46702568	28154274	2923527	3717517	5535022	27635754	438193	13541573	1857918	1690597	6244847	2332988	15564077	5905439	3498614	2973989	9787962	2870204	8220937	1552481
E18Ko_01	E18.5	Mn1-/-	3018468	3222770	5748276	3149521	6024998	6659921	9513716	4727755	514494	26712470	196085	12495993	6100286	6150302	3409074	47960132	26131620	2844306	3646804	5179496	25077032	335793	13604878	1706998	1273461	5899721	2277008	15677051	3039080	614646	2808428	10377082	2371672	7771611	578144
E18Ko_02	E18.5	Mn1-/-	3089678	2544160	5461281	3219522	6047979	6854193	9331721	4509054	670544	20178026	92168	13101442	5643710	5799544	2691362	47593416	25713730	3004051	3594059	4851895	23418976	486193	13014827	1462042	1368422	6009042	1751412	15682493	3008255	0	3010969	8996496	2504120	7924784	696762
E18Ko_03	E18.5	Mn1-/-	3278552	4410098	6357964	3675152	7401821	7742116	11038062	5095229	1511285	31788918	1282214	14039376	7104406	7214659	4033603	51081804	30246910	3416467	4238736	6607914	30229072	1194409	15840575	3184678	1508737	6629150	2770286	17016612	4633836	3406455	3382655	10687717	2887453	9062798	1076324
E18Ko_04	E18.5	Mn1-/-	3496235	3323758	6228609	3411043	6964150	7719764	10857156	5166997	1183677	29821774	1215509	14063590	6977384	6204089	4045856	49274740	29614550	3418244	4546468	6450512	29022268	459264	15213323	2613208	1537709	6563560	2772786	16866394	4110672	2147780	3315761	10629320	2885838	8897775	1217060
E18Ko_05	E18.5	Mn1-/-	3307938	3752566	6036869	3374858	7219346	7569592	10084050	4961256	1330698	31001678	1303712	13433124	6704844	7635253	3819320	50607292	28941164	3239468	4273933	6695746	30364782	985861	15154023	2863528	1494546	6533367	2668816	16284878	4142496	2779051	3015182	9885830	2846455	8896828	970745
E18Ko_06	E18.5	Mn1-/-	3282225	3462993	5600014	3171594	6808122	7146048	9902428	4520946	899770	28728136	355772	13050303	6364943	5993352	3452583	48319264	26773122	2864838	3623053	5313094	27866832	654212	13630342	2150207	1409805	6181911	2272186	15267191	3648741	970725	3005647	9810368	2644544	8164656	707654
E18Ko_07	E18.5	Mn1-/-	3074482	2983291	6074348	3054064	6425009	7337144	10291746	4907928	913367	29063470	935725	13775281	7013624	6575479	3561443	55582172	29226486	2975832	3994026	4959642	28711696	639763	14181742	2717557	1362929	6688831	2266848	15360246	3409381	1897174	3266591	10533040	2483244	8742500	574920
E18Ko_08	E18.5	Mn1-/-	3227646	3001477	5472958	3152484	6201238	7169377	9499684	4730738	1002626	27908500	671971	12496878	6127477	6775158	3549665	46701036	26858324	3003802	3829528	5458913	27723568	98535	13573356	1791774	1622760	6096359	2323848	14945806	3266819	1214684	3118959	9255677	2550249	7899552	769652

## Sheet: Statistics
Data S2: Measurements of the segmented bones analyzed in the newly created Mn1 mutant line.
E15.5										E18.5
	Tukey post hoc p-adj values				Bonferroni corrected p-adj values						Tukey post hoc p-adj values				Bonferroni corrected p-adj values
Bones	KO-HET	WT-HET	WT-KO		KO-HET	WT-HET	WT-KO			Bones	KO-HET	WT-HET	WT-KO		KO-HET	WT-HET	WT-KO
Alisphenoid	0.0516409	0.0383729	0.0001193		1.34266	0.997695	0.0031018			Alisphenoid	0	0.0846042	0		0	2.96115	0
Basioccipital	0.156235	0.99462	0.130923		4.06212	25.8601	3.40399			Basioccipital	0.0184034	0.675634	0.106444		0.644119	23.6472	3.72553
Basisphenoid	0.925708	0.0991092	0.0470993		24.0684	2.57684	1.22458			Basisphenoid	0.0054678	0.76595	0.0263332		0.191373	26.8082	0.921662
Exoccipital	0.620295	0.823442	0.293719		16.1277	21.4095	7.63669			Exoccipital	0.187964	0.919808	0.344973		6.57873	32.1933	12.0741
Frontal	0.603805	0.374742	0.0722498		15.6989	9.74329	1.87849			Frontal	0.0001318	0.0350723	4e-07		0.004613	1.22753	1.4e-05
Interparietal	0.728754	0.0191346	0.003357		18.9476	0.4975	0.087282			Interparietal	0.0044709	0.292638	0.0001192		0.156481	10.2423	0.004172
Mandible	0.843816	0.904541	0.594043		21.9392	23.5181	15.4451			Mandible	0.319194	0.557101	0.0492067		11.1718	19.4985	1.72223
Maxilla	0.881725	0.84966	0.569566		22.9249	22.0912	14.8087			Maxilla	0.005858	0.9026	0.0021389		0.20503	31.591	0.0748615
Parietal	0.728623	0.906415	0.938172		18.9442	23.5668	24.3925			Nasal bone	0.0087167	0.844346	0.0024009		0.305085	29.5521	0.0840315
Premaxilla	0.84534	0.944875	0.970488		21.9789	24.5668	25.2327			Parietal	0.0917973	0.49922	0.0080276		3.21291	17.4727	0.280966
Pterygoid	0.817993	0.0030825	0.0007384		21.2678	0.080145	0.0191984			Petrosal	0.782082	0.191848	0.504201		27.3729	6.71468	17.647
Squamosal	0.0022484	0.0413407	5.4e-06		0.0584584	1.07486	0.0001404			Premaxilla	0.0227146	0.989101	0.0166583		0.795011	34.6185	0.583041
Tympanic Ring	0.561145	0.565862	0.120397		14.5898	14.7124	3.13033			Presphenoid	0.721245	0.0379314	0.170076		25.2436	1.3276	5.95268
Vomer	0.302547	0.0096269	0.0002748		7.86622	0.250299	0.0071448			Pterygoid	0.0016954	0.698062	0.0002478		0.059339	24.4322	0.008673
First Rib	0.986322	0.999695	0.990068		25.6444	25.9921	25.7418			Squamosal	0	0.0556484	0		0	1.94769	0
C1	0.978753	0.99959	0.984169		25.4476	25.9893	25.5884			Supraoccipital	9.05e-05	0.14071	1.1e-06		0.0031675	4.92485	3.85e-05
Femur	0.381003	0.943562	0.565836		9.90607	24.5326	14.7117			Tympanic Ring	0.0027725	0.973562	0.004637		0.0970375	34.0747	0.162295
Fibula	0.156121	0.687997	0.527828		4.05915	17.8879	13.7235			Vomer	0	0.0071461	0		0	0.250113	0
Humerus	0.868092	0.993875	0.814137		22.5704	25.8408	21.1676			First Rib	0.999542	0.552278	0.569735		34.984	19.3297	19.9407
Illium	0.999735	0.962769	0.956449		25.9931	25.032	24.8677			C1	0.683764	0.853794	0.370906		23.9318	29.8828	12.9817
L1	0.994847	0.929287	0.961083		25.866	24.1615	24.9882			Femur	0.170837	0.999042	0.183483		5.97928	34.9665	6.4219
Radius	0.781073	0.824953	0.996477		20.3079	21.4488	25.9084			Fibula	0.549079	0.91868	0.333452		19.2178	32.1538	11.6708
Scapula	0.997195	0.903244	0.931516		25.9271	23.4843	24.2194			Fb phalanges	0.125645	0.713763	0.433466		4.39756	24.9817	15.1713
T1	0.92337	0.936313	0.999325		24.0076	24.3441	25.9825			Hb phalanges	0.460553	0.538908	0.990164		16.1193	18.8618	34.6557
Tibia	0.466038	0.938375	0.670654		12.117	24.3978	17.437			Humerus	0.317797	0.982247	0.407996		11.1229	34.3786	14.2799
Ulna	0.739463	0.887075	0.958355		19.226	23.0639	24.9172			Illium	0.283329	0.947396	0.438483		9.91653	33.1589	15.3469
										L1	0.442664	0.969717	0.581659		15.4932	33.9401	20.3581
										Metacarpus	0.159909	0.514976	0.709325		5.59683	18.0242	24.8264
										Metatarsus	0.177583	0.569053	0.691521		6.21541	19.9168	24.2032
										Radius	0.291039	0.8794	0.129805		10.1864	30.779	4.54317
										S1	0.202265	0.829766	0.471828		7.07928	29.0418	16.514
										Scapula	0.297335	0.990608	0.243115		10.4067	34.6713	8.50902
										T1	0.554594	0.758322	0.939661		19.4108	26.5413	32.8881
										Tibia	0.326331	0.9892	0.396478		11.4216	34.622	13.8767
										Ulna	0.221532	0.946458	0.128297		7.75362	33.126	4.49039
