# Supplementary material for: Evolution of the essential gene MN1 during the macroevolutionary transition toward patterning the vertebrate hindbrain
Source: Proc Natl Acad Sci U S A. 2025 May 27;122(22):e2416061122. doi: 10.1073/pnas.2416061122 (PMC12146709; doi:10.1073/pnas.2416061122)
Supplement: Supplementary file 4 — Dataset S03 (XLSX) [file pnas.2416061122.sd03.xlsx]

## Sheet: Source_data
Data S3: Measurements of the distance in between the ossified palatal shelves in the newly created Mn1 mutant line.
Id	Stage	Genotype	Ossified palatal shelves distance (um)
E15Wt_01	E15.5	Mn1+/+	560.16	560.16	560.16
E15Wt_02	E15.5	Mn1+/+	557.13	557.13	557.13
E15Wt_03	E15.5	Mn1+/+	538.71	538.71	538.71
E15Wt_04	E15.5	Mn1+/+	551.44	551.44	551.44
E15Wt_05	E15.5	Mn1+/+	580.53	580.53	580.53
E15Wt_06	E15.5	Mn1+/+	606.79	606.79	606.79
E15Wt_07	E15.5	Mn1+/+	585.25	585.25	585.25
E15Wt_08	E15.5	Mn1+/+	571.29	571.29	571.29
E15Het_01	E15.5	Mn1+/-	596.51	596.51	596.51
E15Het_02	E15.5	Mn1+/-	562.56	562.56	562.56
E15Het_03	E15.5	Mn1+/-	705.52	705.52	705.52
E15Het_04	E15.5	Mn1+/-	615.85	615.85	615.85
E15Het_05	E15.5	Mn1+/-	629.31	629.31	629.31
E15Het_06	E15.5	Mn1+/-	670.69	670.69	670.69
E15Het_07	E15.5	Mn1+/-	668.6	668.6	668.6
E15Het_08	E15.5	Mn1+/-	692.97	692.97	692.97
E15Ko_01	E15.5	Mn1-/-	782.87	782.87	782.87
E15Ko_02	E15.5	Mn1-/-	715.7	715.7	715.7
E15Ko_03	E15.5	Mn1-/-	784.54	784.54	784.54
E15Ko_04	E15.5	Mn1-/-	656.39	656.39	656.39
E15Ko_05	E15.5	Mn1-/-	774.99	774.99	774.99
E15Ko_06	E15.5	Mn1-/-	711.96	711.96	711.96
E15Ko_07	E15.5	Mn1-/-	NA
E15Ko_08	E15.5	Mn1-/-	758.28	758.28	758.28
E18Wt_01	E18.5	Mn1+/+	100.53	100.53	100.53
E18Wt_02	E18.5	Mn1+/+	83.26	83.26	83.26
E18Wt_03	E18.5	Mn1+/+	79.72	79.72	79.72
E18Wt_04	E18.5	Mn1+/+	80.8	80.8	80.8
E18Wt_05	E18.5	Mn1+/+	110.02	110.02	110.02
E18Wt_06	E18.5	Mn1+/+	79.39	79.39	79.39
E18Wt_07	E18.5	Mn1+/+	88.36	88.36	88.36
E18Wt_08	E18.5	Mn1+/+	138.42	138.42	138.42
E18Het_01	E18.5	Mn1+/-	220.92	220.92	220.92
E18Het_02	E18.5	Mn1+/-	135.07	135.07	135.07
E18Het_03	E18.5	Mn1+/-	197.44	197.44	197.44
E18Het_04	E18.5	Mn1+/-	264.8	264.8	264.8
E18Het_05	E18.5	Mn1+/-	182.71	182.71	182.71
E18Het_06	E18.5	Mn1+/-	171.57	171.57	171.57
E18Het_07	E18.5	Mn1+/-	218.32	218.32	218.32
E18Het_08	E18.5	Mn1+/-	187.56	187.56	187.56
E18Ko_01	E18.5	Mn1-/-	301.75	301.75	301.75
E18Ko_02	E18.5	Mn1-/-	502.52	502.52	502.52
E18Ko_03	E18.5	Mn1-/-	341.79	341.79	341.79
E18Ko_04	E18.5	Mn1-/-	397.24	397.24	397.24
E18Ko_05	E18.5	Mn1-/-	358.41	358.41	358.41
E18Ko_06	E18.5	Mn1-/-	481.7	481.7	481.7
E18Ko_07	E18.5	Mn1-/-	418.99	418.99	418.99
E18Ko_08	E18.5	Mn1-/-	458.47	458.47	458.47
P0Wt_01	P0	Mn1+/+	0
P0Wt_02	P0	Mn1+/+	0
P0Wt_03	P0	Mn1+/+	0
P0Wt_04	P0	Mn1+/+	0
P0Wt_05	P0	Mn1+/+	0
P0Wt_06	P0	Mn1+/+	56.14
P0Het_01	P0	Mn1+/-	117.97	117.97	117.97
P0Het_02	P0	Mn1+/-	55.57	55.57	55.57
P0Het_03	P0	Mn1+/-	122.07	122.07	122.07
P0Het_04	P0	Mn1+/-	116.82	116.82	116.82
P0Het_05	P0	Mn1+/-	104.37	104.37	104.37
P0Het_06	P0	Mn1+/-	122.67	122.67	122.67
P0Het_07	P0	Mn1+/-	118.79	118.79	118.79
P0Het_08	P0	Mn1+/-	164.37	164.37	164.37
P0Ko_01	P0	Mn1-/-	191.7	191.7	191.7
P0Ko_02	P0	Mn1-/-	164.77	164.77	164.77
P0Ko_03	P0	Mn1-/-	187.42	187.42	187.42
P0Ko_04	P0	Mn1-/-	167.1	167.1	167.1
P0Ko_05	P0	Mn1-/-	147.12	147.12	147.12
P0Ko_06	P0	Mn1-/-	228.21	228.21	228.21
P0Ko_07	P0	Mn1-/-	286.52	286.52	286.52
P0Ko_08	P0	Mn1-/-	336.56	336.56	336.56

## Sheet: Sheet1
Data S3: Measurements of the distance in between the ossified palatal shelves in the newly created Mn1 mutant line.
	Tukey post hoc p-adj values
	KO-HET	WT-HET	WT-KO
Palatal distance	0	0.000597	0
