# Supplementary material for: Evolution of the essential gene MN1 during the macroevolutionary transition toward patterning the vertebrate hindbrain
Source: Proc Natl Acad Sci U S A. 2025 May 27;122(22):e2416061122. doi: 10.1073/pnas.2416061122 (PMC12146709; doi:10.1073/pnas.2416061122)
Supplement: Supplementary file 5 — Dataset S04 (XLSX) [file pnas.2416061122.sd04.xlsx]

## Sheet: DEGs_E9.5
Column1	baseMean	log2FoldChange	lfcSE	stat	pvalue	padj		Data S4: Processed RNA-seq data after DESeq2.
Mn1	20317.7	0.988284	0.106489	9.28067	1.68e-20	3.46e-16
Six2	4776.48	-0.902067	0.122724	-7.35039	1.98e-13	2.03e-09
ENSMUSG00000076036	101.758	23.8875	3.38378	7.05943	1.67e-12	1.14e-08
Rps18-ps4	81.5756	-23.7436	3.38382	-7.01682	2.27e-12	1.16e-08
Gm17669	533.309	-1.00237	0.144006	-6.96063	3.39e-12	1.16e-08
Gm7332	1503.99	-0.810945	0.116515	-6.96	3.4e-12	1.16e-08
Rpl38-ps2	1151.67	-0.905195	0.13331	-6.79016	1.12e-11	3.28e-08
Gm9800	10425.8	-0.810444	0.121033	-6.69605	2.14e-11	5.49e-08
Rpl17-ps5	2036.35	-0.838824	0.129819	-6.46149	1.04e-10	2.36e-07
C230062I16Rik	1179.42	-1.32609	0.21207	-6.2531	4.02e-10	8.26e-07
Rps10-ps1	1916.13	-1.06224	0.177227	-5.99368	2.05e-09	3.83e-06
Cyp26a1	1125.46	-1.13784	0.191103	-5.95405	2.62e-09	4.47e-06
Gm21860	1803.3	5.91341	1.00158	5.90405	3.55e-09	5.6e-06
Rps19-ps2	279.803	-1.23354	0.209873	-5.87754	4.16e-09	6.1e-06
Gm5963	403.737	-1.32532	0.226243	-5.85793	4.69e-09	6.41e-06
Gm10443	2337.91	-1.14372	0.198928	-5.74942	8.95e-09	1.15e-05
Nrcam	3677.84	0.470402	0.0822005	5.72262	1.05e-08	1.27e-05
Ofcc1	37.163	2.39071	0.421382	5.6735	1.4e-08	1.6e-05
Gm15710	7031.07	-0.961544	0.171083	-5.62033	1.91e-08	2.06e-05
Rps15a-ps3	1155.23	-1.08993	0.194682	-5.59852	2.16e-08	2.22e-05
Gm15446	1279.67	0.786987	0.141268	5.57087	2.53e-08	2.48e-05
G530011O06Rik	271.785	2.40287	0.434392	5.53158	3.17e-08	2.96e-05
Gm21748	373.987	5.02101	0.91224	5.50404	3.71e-08	3.31e-05
Oaz1-ps	4533.54	-0.775	0.14131	-5.48439	4.15e-08	3.4e-05
Gm13841	1821.69	-0.651253	0.118872	-5.4786	4.29e-08	3.4e-05
Gm10362	294.488	-1.40984	0.257603	-5.4729	4.43e-08	3.4e-05
Gm7392	1439.21	-1.11257	0.203356	-5.47102	4.47e-08	3.4e-05
Gm5814	419.682	-1.02994	0.188534	-5.46288	4.68e-08	3.43e-05
Bcorl1	6171.66	0.437259	0.0806957	5.41861	6.01e-08	4.25e-05
Rpl36a-ps1	1157.45	-1.06904	0.197944	-5.40073	6.64e-08	4.54e-05
Rpsa-ps12	539.141	-0.802742	0.149197	-5.3804	7.43e-08	4.92e-05
Gm8451	1751.58	-0.943789	0.176128	-5.35855	8.39e-08	5.38e-05
Tcof1	28092.9	0.524317	0.0981184	5.34372	9.11e-08	5.54e-05
Mast4	6225.57	0.550025	0.102954	5.34242	9.17e-08	5.54e-05
Rpl28-ps3	1763.01	-1.08689	0.20388	-5.331	9.77e-08	5.73e-05
Tbx18	1430.46	-1.07228	0.202265	-5.30135	1.15e-07	6.55e-05
Gm9616	2791.18	-0.9604	0.181457	-5.2927	1.21e-07	6.69e-05
Rps19-ps7	336.228	-0.966642	0.183962	-5.25457	1.48e-07	8.01e-05
Gm5905	2865.49	-1.12906	0.215258	-5.24514	1.56e-07	8.22e-05
Gm9844	3841.15	-0.752305	0.144401	-5.20983	1.89e-07	9.7e-05
Gm13341	1291.42	-1.11715	0.21479	-5.2011	1.98e-07	9.92e-05
Rps11-ps1	544.636	-0.964352	0.18637	-5.17438	2.29e-07	0.000111741
Gm7079	428.475	-1.46846	0.28458	-5.16009	2.47e-07	0.00011541
Pdcd11	16241.7	0.479009	0.0928377	5.15964	2.47e-07	0.00011541
Gm10076	7202.35	-0.877254	0.17142	-5.11758	3.09e-07	0.000140721
Fgf15	4744.64	-0.623709	0.121961	-5.11401	3.15e-07	0.000140721
Ndufs5-ps	318.764	-1.13356	0.222755	-5.08883	3.6e-07	0.000157329
Plcd4	273.936	1.07348	0.21126	5.08131	3.75e-07	0.000160276
Gm6807	1113.35	-0.919806	0.181308	-5.07317	3.91e-07	0.000162167
Gm10059	266.092	-1.38018	0.272153	-5.07132	3.95e-07	0.000162167
Gm8129	575.977	-1.07441	0.212299	-5.06081	4.17e-07	0.000168009
Smoc1	7138.59	-0.444752	0.0881706	-5.04422	4.55e-07	0.00017973
Gm11826	318.109	-1.29726	0.257456	-5.03878	4.69e-07	0.000181426
Mrtfa	4581.29	-0.319707	0.0635402	-5.03157	4.86e-07	0.000182556
Gm14165	145.175	-1.07388	0.213525	-5.02932	4.92e-07	0.000182556
Gm4149	1098.34	-0.995547	0.198038	-5.02704	4.98e-07	0.000182556
Aars	35676	0.285576	0.0569883	5.01113	5.41e-07	0.000194836
Rpl31-ps9	918.425	-1.0499	0.209994	-4.99967	5.74e-07	0.000203213
Gm13436	4102.72	-0.955085	0.19239	-4.96433	6.89e-07	0.000239815
Rpsa-ps7	1627.17	-0.97477	0.196614	-4.95777	7.13e-07	0.000243216
Mtor	13543.4	0.331944	0.0670111	4.95357	7.29e-07	0.000243216
Gm6722	428.202	-1.49936	0.302781	-4.95195	7.35e-07	0.000243216
Rps12-ps24	385.626	-1.49899	0.302992	-4.94729	7.53e-07	0.000245161
Mybbp1a	69514.4	0.499557	0.101709	4.91163	9.03e-07	0.000289653
Ftl2-ps	995.837	-1.02501	0.208897	-4.90676	9.26e-07	0.000292366
Gm4613	1034.84	-1.11168	0.227502	-4.88646	1.03e-06	0.000314149
Rpl39-ps	1204.02	-0.837078	0.171371	-4.88459	1.04e-06	0.000314149
Gm15536	675.407	-1.17139	0.239871	-4.88341	1.04e-06	0.000314149
Gm11942	1858.29	-1.00131	0.205325	-4.87671	1.08e-06	0.000314149
Vps8	3807.7	0.353835	0.0725718	4.87566	1.08e-06	0.000314149
Ftl1-ps1	3360.03	-0.902751	0.185239	-4.87344	1.1e-06	0.000314149
Rpsa-ps10	7971.86	-0.657709	0.134985	-4.87248	1.1e-06	0.000314149
Gm11518	3653.54	-0.936742	0.192492	-4.8664	1.14e-06	0.000319532
Gm8399	1785.25	-0.985366	0.203639	-4.8388	1.31e-06	0.000362297
Gm14328	164.556	-1.43885	0.297708	-4.8331	1.34e-06	0.000367857
Gm13226	301.709	-1.39612	0.289068	-4.82973	1.37e-06	0.000369202
Ptpn13	23016.3	0.436433	0.0909415	4.79905	1.59e-06	0.000423933
Gm5855	706.743	-1.17376	0.244689	-4.79693	1.61e-06	0.000423933
Gm6204	1584.53	-1.00263	0.209274	-4.79101	1.66e-06	0.000427559
Gm14148	71.3277	-1.77603	0.370766	-4.79015	1.67e-06	0.000427559
Rps23-ps2	1954.46	-1.08131	0.225936	-4.7859	1.7e-06	0.000431305
Rps19-ps1	235.668	-1.09672	0.229594	-4.7768	1.78e-06	0.000445796
Fendrr	112.945	-1.70575	0.358128	-4.76297	1.91e-06	0.000471725
Gm11687	1059.01	-0.974018	0.204928	-4.75297	2e-06	0.000489758
Gm10263	599.493	-1.0286	0.217025	-4.73956	2.14e-06	0.000517172
Gm10036	3269.66	-1.03534	0.218564	-4.737	2.17e-06	0.000517637
Rpl34-ps1	1571.32	-0.798031	0.16862	-4.73271	2.22e-06	0.000522643
Rpsa-ps9	517.234	-0.897758	0.189993	-4.72521	2.3e-06	0.000531344
Gm7363	273.184	-1.40301	0.29695	-4.72474	2.3e-06	0.000531344
Gm10136	1275.87	-1.09229	0.23139	-4.72055	2.35e-06	0.000536387
Eif4g1	164962	0.344148	0.0733825	4.68978	2.73e-06	0.000616831
ENSMUSG00000076137	188.74	-1.19286	0.25475	-4.68248	2.83e-06	0.000619768
Elp1	24662.6	0.386646	0.0825819	4.68197	2.84e-06	0.000619768
Gm50432	76.7599	-1.4931	0.318912	-4.68186	2.84e-06	0.000619768
Rpl3-ps2	1539.92	-1.05686	0.225825	-4.68	2.87e-06	0.000619768
Gm5781	390.629	-1.31012	0.280181	-4.67598	2.93e-06	0.000625465
Tbx15	312.893	-1.22536	0.262587	-4.66647	3.06e-06	0.000648026
Gm9207	193.446	-1.02409	0.219552	-4.66446	3.09e-06	0.000648026
Lama1	14261.3	0.279996	0.0600992	4.6589	3.18e-06	0.000659056
Mir9-3hg	326.65	-1.72825	0.371636	-4.65039	3.31e-06	0.000673465
Rpl22-ps1	351.902	-0.849858	0.182939	-4.64558	3.39e-06	0.000673465
Rpl31-ps12	394.621	-1.14296	0.246108	-4.64413	3.42e-06	0.000673465
Gm12791	85.2613	-1.34747	0.290203	-4.6432	3.43e-06	0.000673465
Prpf6	14393.2	0.295564	0.0636633	4.64262	3.44e-06	0.000673465
Rps2-ps8	1433.81	-0.633116	0.13638	-4.64231	3.45e-06	0.000673465
Pdzrn4	299.701	-1.21656	0.262466	-4.63512	3.57e-06	0.000685418
Dync1h1	60506.1	0.372287	0.0803248	4.63477	3.57e-06	0.000685418
Rpl13-ps3	409.851	-1.06403	0.229795	-4.63037	3.65e-06	0.000693666
Gm13461	2916.96	-0.966424	0.209125	-4.62128	3.81e-06	0.000712704
Rpl10a-ps1	8367.91	-0.729235	0.157882	-4.61885	3.86e-06	0.000712704
Gm9512	611.895	-1.03007	0.223096	-4.61715	3.89e-06	0.000712704
Gm11605	766.759	-0.618189	0.133893	-4.61703	3.89e-06	0.000712704
Akap13	9491.07	0.386151	0.0836664	4.61537	3.92e-06	0.000712704
Cad	43381.5	0.478538	0.103793	4.61053	4.02e-06	0.000723106
Sv2b	256.223	1.19588	0.259567	4.60723	4.08e-06	0.000728281
Gm8623	294.861	-1.48805	0.323628	-4.59804	4.26e-06	0.000751975
Bms1	20368.6	0.400916	0.0872131	4.59697	4.29e-06	0.000751975
Gm12254	1093.99	-0.818469	0.178118	-4.59508	4.33e-06	0.0007524
Rps16-ps2	6970.16	-0.868091	0.189029	-4.59237	4.38e-06	0.000754519
Rpl27-ps1	266.318	-1.10232	0.240105	-4.59099	4.41e-06	0.000754519
Snrnp200	36194.6	0.42959	0.0936687	4.58627	4.51e-06	0.000765382
Rps10-ps2	1361.53	-0.811456	0.177064	-4.58283	4.59e-06	0.00076826
Sall2	30792.8	0.335922	0.0733151	4.58189	4.61e-06	0.00076826
Urb1	6446.83	0.483913	0.105649	4.58037	4.64e-06	0.00076826
Gm3375	637.91	-0.956474	0.209059	-4.57515	4.76e-06	0.000781367
Fasn	79472	0.456568	0.100056	4.56313	5.04e-06	0.000819751
Gm5786	1774.33	-0.798928	0.175136	-4.56177	5.07e-06	0.000819751
Gm8172	1192.97	-0.773985	0.169977	-4.55347	5.28e-06	0.000846122
Gm6311	2165.39	-0.890739	0.195756	-4.55026	5.36e-06	0.000851167
Gm2225	1233.34	-0.753331	0.165605	-4.54895	5.39e-06	0.000851167
Rpsa-ps2	2401.16	-0.967372	0.212771	-4.54654	5.45e-06	0.000854424
Rpsa-ps5	87.8351	-1.52617	0.335797	-4.54491	5.5e-06	0.000854523
Zc3h18	27420.9	0.296819	0.0654427	4.53555	5.75e-06	0.000886583
Ubr4	30412.5	0.377565	0.0833113	4.53198	5.84e-06	0.000895
Wnt2b	1040.71	0.501674	0.110781	4.5285	5.94e-06	0.000902467
Mctp1	180.551	-1.11178	0.245583	-4.52709	5.98e-06	0.000902467
Gm11449	67.4517	-1.40762	0.31112	-4.52436	6.06e-06	0.000907526
Gprin3	108.885	1.05311	0.232905	4.52165	6.14e-06	0.000912574
Gm9843	5733.85	-0.93633	0.207182	-4.51935	6.2e-06	0.000913877
Gm7206	1176.36	-1.08265	0.239614	-4.5183	6.23e-06	0.000913877
4930526A20Rik	430.227	-0.958046	0.212368	-4.51126	6.44e-06	0.000934613
Ly75	3824.99	0.474543	0.105214	4.51026	6.47e-06	0.000934613
Olfr77	139.485	-1.66455	0.369159	-4.50905	6.51e-06	0.000934613
Mcm3	48436	0.267615	0.0593718	4.50745	6.56e-06	0.000935166
Gm6960	162.259	-1.11078	0.246743	-4.50179	6.74e-06	0.000953787
Rps19-ps6	972.154	-0.486229	0.108084	-4.4986	6.84e-06	0.000961576
Gm15421	635.638	-0.949643	0.211322	-4.49382	7e-06	0.00097673
Rpl10-ps6	1789.74	-0.622439	0.138642	-4.48954	7.14e-06	0.000989808
Gm12034	860.038	-1.25428	0.279802	-4.48275	7.37e-06	0.00101502
Gm11353	3240.98	-0.74346	0.166125	-4.47529	7.63e-06	0.00104409
Chd7	35897.9	0.384522	0.0859736	4.47256	7.73e-06	0.00104804
Gcn1	30510.6	0.355812	0.0795948	4.47029	7.81e-06	0.00104804
Rps13-ps1	3744.96	-0.850164	0.190183	-4.47025	7.81e-06	0.00104804
Gm12799	310.685	-1.1115	0.248828	-4.46695	7.93e-06	0.00105316
Rps12-ps3	4340.81	-0.849961	0.1903	-4.46643	7.95e-06	0.00105316
Gm10420	656.516	-1.0119	0.227192	-4.45394	8.43e-06	0.00110919
Gm8520	517.917	-1.04086	0.234292	-4.4426	8.89e-06	0.00115771
Wdr33	17213.9	0.306046	0.0688982	4.44201	8.91e-06	0.00115771
Gm11539	208.16	-1.12219	0.252836	-4.4384	9.06e-06	0.00116985
Dhx9	60539.6	0.572886	0.129139	4.4362	9.16e-06	0.00117448
9630050E16Rik	19.1436	4.07759	0.91959	4.43414	9.24e-06	0.00117841
Gm12350	328.463	-1.14499	0.258616	-4.42739	9.54e-06	0.00120836
Mical3	8613.62	0.291594	0.0658863	4.42572	9.61e-06	0.0012103
Zbtb16	8132.13	0.520429	0.117715	4.42109	9.82e-06	0.00122897
Gm15793	240.068	-1.18648	0.268462	-4.41955	9.89e-06	0.00123025
Gm7488	1002.47	-0.883063	0.200033	-4.41459	1.01e-05	0.00125122
Gm14438	1361.36	-0.791599	0.179382	-4.41293	1.02e-05	0.00125334
Dnmt1	54116.7	0.339799	0.0770351	4.41097	1.03e-05	0.0012572
Orc1	4633.76	0.319373	0.0724442	4.40854	1.04e-05	0.00126385
Rpl19-ps4	278.841	-1.02106	0.231705	-4.40672	1.05e-05	0.00126703
Gm13493	2592.06	-0.732216	0.166583	-4.39549	1.11e-05	0.00132609
Gtf3c1	23770.9	0.309689	0.0704752	4.3943	1.11e-05	0.00132609
5830417I10Rik	15956.3	0.277201	0.0631677	4.38834	1.14e-05	0.00135505
Gm13904	62.845	-1.49391	0.340714	-4.38463	1.16e-05	0.0013704
Gm14173	384.489	-0.950957	0.217063	-4.38102	1.18e-05	0.00137874
Rpl18-ps1	404.617	-1.30117	0.297016	-4.38082	1.18e-05	0.00137874
Vcp	113699	0.306243	0.0700347	4.37274	1.23e-05	0.00142273
Gm6533	512.961	-0.787477	0.180261	-4.36855	1.25e-05	0.00144216
Mthfd1	18226.5	0.350667	0.0803352	4.36504	1.27e-05	0.00145728
Gm9385	2710.75	-0.866831	0.198872	-4.35874	1.31e-05	0.00148435
Gm6136	8776.52	-0.390829	0.0896787	-4.3581	1.31e-05	0.00148435
Rpl36-ps12	1747.89	-0.815558	0.187167	-4.35738	1.32e-05	0.00148435
Rpl15-ps2	1375.71	-0.822247	0.189058	-4.34917	1.37e-05	0.00153259
Eprs	38615.1	0.461105	0.106281	4.33855	1.43e-05	0.0015975
Gm15526	205.56	-1.07993	0.248964	-4.33768	1.44e-05	0.0015975
Rpl37rt	3566.03	-0.792542	0.182865	-4.33403	1.46e-05	0.0016155
Kcna1	581.927	0.774169	0.178676	4.33281	1.47e-05	0.00161574
Cnot1	55882.8	0.376274	0.0869964	4.32517	1.52e-05	0.00165849
Gm12918	2587.27	-0.693694	0.160402	-4.32472	1.53e-05	0.00165849
Rps2-ps6	2770.83	-0.781478	0.180868	-4.32072	1.56e-05	0.00167997
Mrpl23-ps1	561.333	-0.774835	0.179443	-4.31801	1.57e-05	0.00169181
Pax5	7200.87	0.654079	0.151592	4.31472	1.6e-05	0.00170824
Gm8797	553.811	-0.721997	0.167435	-4.31211	1.62e-05	0.00171956
Leo1	7967.98	0.325268	0.0754625	4.31033	1.63e-05	0.00172459
Gm6745	440.889	-1.08045	0.250733	-4.30915	1.64e-05	0.00172492
Pelp1	16528.2	0.358855	0.0834349	4.30102	1.7e-05	0.00178032
Gm44510	3008.42	-0.782363	0.181979	-4.29919	1.71e-05	0.00178594
Gm45855	2523.54	-0.888388	0.206888	-4.29405	1.75e-05	0.00181858
Gm10291	494.869	-0.973247	0.226838	-4.29049	1.78e-05	0.00183869
Atm	7867.5	0.51586	0.120329	4.28707	1.81e-05	0.00185407
Gm5921	2297.44	-0.798995	0.186402	-4.28642	1.82e-05	0.00185407
Rnf152	944.101	0.538623	0.125698	4.28504	1.83e-05	0.00185496
Rbm19	10322.1	0.334149	0.0779972	4.28411	1.83e-05	0.00185496
Parp1	69845.4	0.315766	0.0737435	4.28194	1.85e-05	0.00185878
Rrp12	11608.6	0.455258	0.106359	4.28039	1.87e-05	0.00185878
Ddb1	119788	0.318365	0.0743775	4.28039	1.87e-05	0.00185878
Mad1l1	7195.29	0.238386	0.0557576	4.27539	1.91e-05	0.00189178
Gm10335	3751.46	-0.849747	0.199528	-4.25878	2.06e-05	0.00202819
Gm4799	226.627	-1.39044	0.326612	-4.25717	2.07e-05	0.00203306
Utp20	15215.7	0.503821	0.118747	4.24282	2.21e-05	0.00215723
Ndufab1-ps	248.232	-0.982305	0.231753	-4.23859	2.25e-05	0.0021879
Gm6883	201.678	-1.25506	0.296415	-4.23413	2.29e-05	0.00222117
Gm6286	518.957	-0.657062	0.155397	-4.22827	2.35e-05	0.00226919
Gm5521	685.789	-0.927236	0.219424	-4.22578	2.38e-05	0.00228368
Gm5425	709.036	-0.956932	0.227435	-4.2075	2.58e-05	0.00246273
Gm2830	311.782	-0.944889	0.224618	-4.20665	2.59e-05	0.00246273
Gm29485	83.2085	-1.5001	0.356995	-4.20201	2.65e-05	0.00250152
Gm9836	243.757	-1.06214	0.252827	-4.20103	2.66e-05	0.00250152
Gm11223	3074.58	-0.725975	0.172898	-4.19886	2.68e-05	0.0025141
Gm10874	351.93	-1.0988	0.261825	-4.1967	2.71e-05	0.00252661
Nup98	17389	0.373405	0.0890357	4.19388	2.74e-05	0.0025467
Gm4366	6663.99	-0.80825	0.192818	-4.19178	2.77e-05	0.00255883
Acaca	23013.9	0.39471	0.0944268	4.18007	2.91e-05	0.00267507
Gm6652	93.8218	-1.46717	0.351026	-4.17965	2.92e-05	0.00267507
Gm6937	169.732	-1.10728	0.26532	-4.17338	3e-05	0.00273761
Tpr	35469	0.434823	0.104241	4.1713	3.03e-05	0.0027504
D030055H07Rik	721.342	-1.08338	0.259909	-4.16829	3.07e-05	0.00277268
Gm5619	865.089	-0.808927	0.194106	-4.16746	3.08e-05	0.00277268
Gm49832	742.274	-0.884084	0.212255	-4.1652	3.11e-05	0.00278803
Gm10177	701.144	-0.741195	0.178009	-4.16381	3.13e-05	0.00279282
Heatr1	20374.7	0.448077	0.10765	4.16237	3.15e-05	0.00279838
Rps27a-ps2	3301.06	-0.828025	0.199011	-4.16069	3.17e-05	0.00280085
Fam83b	154.438	0.958881	0.230533	4.1594	3.19e-05	0.00280085
Gm18959	250.314	-1.20294	0.289223	-4.15922	3.19e-05	0.00280085
Ncl	244833	0.553091	0.133081	4.15604	3.24e-05	0.00280821
Gm6139	2843.8	-0.743933	0.179017	-4.15566	3.24e-05	0.00280821
Rpl21-ps10	138.398	-0.994715	0.239377	-4.15543	3.25e-05	0.00280821
Gm48909	274.642	-1.23415	0.297045	-4.15475	3.26e-05	0.00280821
Npm3-ps1	242.365	-1.06587	0.257287	-4.14275	3.43e-05	0.00293622
Rpl10-ps5	1122.41	-0.614828	0.148415	-4.14263	3.43e-05	0.00293622
Rpl31-ps8	5838.83	-0.368557	0.0890181	-4.14025	3.47e-05	0.00294431
Celsr1	16524.3	0.352764	0.0852069	4.14009	3.47e-05	0.00294431
Plce1	3637.27	0.346041	0.0836763	4.13547	3.54e-05	0.00298782
Sptan1	33960.6	0.264825	0.0640474	4.13484	3.55e-05	0.00298782
Gm42573	86.1936	-1.23612	0.299477	-4.12761	3.67e-05	0.00307072
Acly	53775.2	0.431226	0.104503	4.12643	3.68e-05	0.00307391
Gm11878	465.882	-1.10103	0.266996	-4.12378	3.73e-05	0.00309697
Gm9824	1082.54	-0.995075	0.241391	-4.12225	3.75e-05	0.00310505
Cox5b-ps	479.764	-1.10012	0.266973	-4.12073	3.78e-05	0.00311307
Gm7476	252.734	-0.96695	0.2348	-4.1182	3.82e-05	0.00313483
Rpl36-ps3	135.833	-1.10718	0.268965	-4.11643	3.85e-05	0.00314632
Ints1	21098.1	0.304613	0.0740505	4.11358	3.9e-05	0.00316414
Rpl7-ps8	194.542	-0.971294	0.236185	-4.11243	3.92e-05	0.00316414
Gm12933	58.0416	-1.5797	0.384162	-4.11207	3.92e-05	0.00316414
Gm10293	543.711	-0.985929	0.239799	-4.11148	3.93e-05	0.00316414
Fuca1	2835.08	-0.340923	0.0829663	-4.10917	3.97e-05	0.00318347
Sf3b2	60479.7	0.24963	0.0608077	4.10523	4.04e-05	0.00320471
Gm10275	8906.23	-0.824123	0.200758	-4.10505	4.04e-05	0.00320471
Zfp827	3031.01	-0.481497	0.117297	-4.10494	4.04e-05	0.00320471
Myh10	66828.1	0.384087	0.0936444	4.10154	4.1e-05	0.00323968
Soga1	12072.9	0.521049	0.127151	4.09788	4.17e-05	0.00326396
Thada	5049.12	0.433727	0.105877	4.09653	4.19e-05	0.00326396
Ptprj	3703.6	0.327169	0.0798726	4.09613	4.2e-05	0.00326396
Rangap1	45357.8	0.220917	0.0539397	4.09562	4.21e-05	0.00326396
Rpl32l	599.325	-0.936271	0.228615	-4.0954	4.21e-05	0.00326396
Gm8971	117.457	-1.13456	0.277313	-4.09126	4.29e-05	0.00330089
Rpl36-ps2	164.208	-1.18422	0.289466	-4.09105	4.29e-05	0.00330089
Supt16	53961	0.365892	0.0895163	4.08743	4.36e-05	0.00332835
Rps12-ps9	1326.94	-0.795484	0.194619	-4.0874	4.36e-05	0.00332835
Ep400	32429	0.309247	0.0756997	4.08518	4.4e-05	0.00334794
Chd4	106770	0.345445	0.0846358	4.08154	4.47e-05	0.00338819
Rbm8a2	325.183	-1.06633	0.261344	-4.0802	4.5e-05	0.0033953
Tro	11203.8	0.262725	0.0644065	4.07917	4.52e-05	0.00339785
Gm6140	72.8452	-1.22121	0.299534	-4.07704	4.56e-05	0.00341065
Smarca4	70366	0.268836	0.0659461	4.0766	4.57e-05	0.00341065
Htt	15295.5	0.254073	0.062367	4.07384	4.62e-05	0.00343877
Gm9493	2887.28	-0.912988	0.224371	-4.06909	4.72e-05	0.00349695
Mylk	6732.63	0.507967	0.124913	4.06657	4.77e-05	0.00352234
Gm41041	253.452	-1.16132	0.285739	-4.06427	4.82e-05	0.00354361
Klhl14	1052.11	0.402847	0.0991381	4.06349	4.83e-05	0.00354361
Prrc2a	127839	0.231357	0.0570169	4.05769	4.96e-05	0.00361991
Thrap3	62608.9	0.304235	0.0751133	4.05035	5.11e-05	0.00372208
Gm6444	114.741	-1.23183	0.304303	-4.04803	5.16e-05	0.00374579
Gm11836	299.215	-1.20092	0.296793	-4.04631	5.2e-05	0.00375875
Gm9234	518.615	-0.811733	0.200647	-4.04558	5.22e-05	0.00375875
Pwp2	9211.74	0.329302	0.0814196	4.04451	5.24e-05	0.00375944
Mif-ps8	130.442	-1.56606	0.387338	-4.04313	5.27e-05	0.00375944
Gm3534	695.687	-0.72926	0.180384	-4.04281	5.28e-05	0.00375944
Gm15682	137.091	-1.14609	0.283526	-4.04227	5.29e-05	0.00375944
Gm11425	355.694	-1.25273	0.310672	-4.03231	5.52e-05	0.00390887
Gm6433	198.788	-1.18434	0.293863	-4.03023	5.57e-05	0.00393002
Wdr89	5265.14	-0.436927	0.108511	-4.02657	5.66e-05	0.00396604
Gm27029	2697.59	0.547581	0.135995	4.02648	5.66e-05	0.00396604
Gm12657	766.807	-0.810107	0.201417	-4.02203	5.77e-05	0.00402791
Trmt112-ps1	270.551	-0.967433	0.24071	-4.01908	5.84e-05	0.0040648
Gm13408	2055.6	-0.976029	0.242961	-4.01722	5.89e-05	0.00408326
Rpl35a-ps5	144.453	-1.09117	0.271684	-4.01632	5.91e-05	0.00408508
Nup133	15322.2	0.343926	0.0857694	4.0099	6.07e-05	0.00418369
Akap9	11994.9	0.38731	0.0966521	4.00726	6.14e-05	0.00421654
Lars	15758.7	0.37659	0.0940066	4.006	6.18e-05	0.00422498
Gm6767	910.764	-0.967623	0.241945	-3.99935	6.35e-05	0.00433098
Ptn	33958.8	0.295578	0.0739282	3.99818	6.38e-05	0.00433803
Dido1	18196.5	0.341971	0.08557	3.99639	6.43e-05	0.00434456
Gm12922	1725.52	-0.64598	0.161646	-3.99626	6.44e-05	0.00434456
Gm49909	2883.45	0.669638	0.167751	3.99186	6.56e-05	0.00441139
Gm6576	313.183	-0.771384	0.193379	-3.98899	6.64e-05	0.00445066
Rplp2-ps1	1393.12	-0.989651	0.248172	-3.98776	6.67e-05	0.00445921
Gm16409	647.782	-0.440195	0.110502	-3.98359	6.79e-05	0.00452077
Gm46611	75.1809	-1.70752	0.428706	-3.98296	6.81e-05	0.00452077
Gm20568	79.0432	-1.6669	0.419561	-3.97296	7.1e-05	0.0046996
Gemin5	20051.3	0.402844	0.101484	3.96953	7.2e-05	0.00475244
Gm3219	206.395	-0.86706	0.218793	-3.96292	7.4e-05	0.00485615
Gm6900	200.686	-0.914585	0.230789	-3.96286	7.41e-05	0.00485615
Aco1	13575.8	0.270246	0.0682222	3.96126	7.46e-05	0.00486706
Foxl1	500.673	-0.737575	0.186219	-3.9608	7.47e-05	0.00486706
Gm10110	2212	-0.59143	0.14937	-3.95949	7.51e-05	0.00487833
Rpl17-ps8	728.108	-0.58654	0.14821	-3.9575	7.57e-05	0.00490373
Rps3a3	2548.38	-0.801158	0.202494	-3.95645	7.61e-05	0.00490969
Rbm27	11757.2	0.406734	0.102918	3.95202	7.75e-05	0.00498588
Gm10132	1517.82	-0.749747	0.190021	-3.9456	7.96e-05	0.00510542
Bod1l	8861.26	0.469577	0.119185	3.93991	8.15e-05	0.00521178
Espl1	18152.2	0.286848	0.072853	3.93735	8.24e-05	0.00525077
Gm15784	160.999	-1.12767	0.286457	-3.93663	8.26e-05	0.00525077
Gm45853	40.3824	1.94894	0.4953	3.93488	8.32e-05	0.00527281
Gm12366	1512.91	-0.818683	0.208233	-3.93158	8.44e-05	0.00532934
Rpl27a-ps4	195.345	-0.850445	0.216361	-3.93069	8.47e-05	0.00533272
Rps2-ps10	7711.88	-0.538232	0.13696	-3.92984	8.5e-05	0.0053352
Eif5al3-ps	479.958	-1.22262	0.311226	-3.92838	8.55e-05	0.00535118
Gm5525	727.521	-0.735739	0.187339	-3.92731	8.59e-05	0.00535875
Las1l	11400.2	0.287876	0.0733216	3.92621	8.63e-05	0.00536661
Zc3h13	12298.7	0.336957	0.085838	3.9255	8.65e-05	0.00536661
Gm18584	264.43	-0.843063	0.214882	-3.92337	8.73e-05	0.00539795
Lmo1	1650.12	-0.461056	0.117684	-3.91775	8.94e-05	0.00549432
Numa1	35337.6	0.368737	0.0941218	3.91766	8.94e-05	0.00549432
Gm13456	22743	-0.552621	0.14111	-3.91625	8.99e-05	0.00550297
Gm6123	179.762	-0.993337	0.253671	-3.91584	9.01e-05	0.00550297
Gm14044	260.149	-0.955782	0.244206	-3.91384	9.08e-05	0.0055324
Gm16238	653.588	-0.890035	0.227665	-3.9094	9.25e-05	0.00561834
Scaf4	13596.9	0.27169	0.0695605	3.9058	9.39e-05	0.00568575
Ankrd11	43828.6	0.242349	0.0621769	3.89774	9.71e-05	0.00584845
Rrbp1	26020.4	0.35367	0.090755	3.89697	9.74e-05	0.00584845
Fbln5	880.259	-1.05152	0.269839	-3.89684	9.75e-05	0.00584845
ccdc198	50.0931	3.06964	0.788357	3.89372	9.87e-05	0.00590702
Tkt	62073.7	0.281421	0.0723753	3.88836	0.000100924	0.00602139
Edc4	13388.2	0.26603	0.0684566	3.88611	0.000101861	0.00605972
Baz2a	22826	0.294021	0.0756991	3.88407	0.000102721	0.00609322
Polr1a	20130.3	0.411955	0.106113	3.88224	0.000103499	0.00612167
Dsg2	1378.64	0.585974	0.150975	3.88127	0.000103911	0.00612838
Gm5864	75.4922	-1.57753	0.406662	-3.87923	0.000104789	0.00616245
Sf3b3	57781.6	0.272023	0.070137	3.87846	0.00010512	0.00616425
Xpo5	27282	0.31552	0.0813758	3.87732	0.000105614	0.00616557
Gm14270	396.607	-0.850803	0.219457	-3.87686	0.000105815	0.00616557
Col4a6	2817.44	0.604941	0.156111	3.87506	0.000106598	0.00616557
Gm9917	478.241	0.679865	0.175469	3.87456	0.000106819	0.00616557
Gm5805	277.149	-1.20247	0.310359	-3.87444	0.000106871	0.00616557
Abcf1	35250.4	0.208378	0.0537852	3.87427	0.000106945	0.00616557
Erbb3	4765.72	0.481619	0.124378	3.8722	0.000107856	0.00618859
Gm6252	1158.82	-1.05549	0.272597	-3.872	0.000107948	0.00618859
Glyctk	631.993	-0.648516	0.167529	-3.87106	0.000108363	0.00619509
Zfp407	4479.05	0.287897	0.0744114	3.86899	0.000109288	0.00623062
Eif3a	83351.9	0.394231	0.101917	3.86815	0.000109666	0.00623486
Rpl14-ps1	1054.76	-0.551851	0.142752	-3.86581	0.00011072	0.00626938
Sipa1l3	8108.56	0.357459	0.0924753	3.86545	0.000110884	0.00626938
Tnrc6c	14026.5	0.268566	0.0695197	3.86316	0.00011193	0.00631111
Gm4076	267.1	-1.28404	0.332881	-3.85736	0.00011462	0.00644513
Mideas	7833.94	0.374613	0.0971447	3.85623	0.000115148	0.00645709
Ddx21	48905.8	0.459378	0.119252	3.85217	0.000117077	0.00654737
Gm15464	81.8254	-1.33832	0.347516	-3.85111	0.000117583	0.00655778
Ddx6	54622.8	0.426572	0.110792	3.85022	0.000118012	0.00656387
Cabp1	280.638	-0.901636	0.23434	-3.84755	0.000119303	0.00661775
Ptprf	77294.8	0.227963	0.0592991	3.84429	0.000120903	0.00668047
Gja4	1400.04	-0.37795	0.098324	-3.84392	0.000121084	0.00668047
Gm37233	269.545	0.688466	0.179139	3.8432	0.000121439	0.00668205
Smchd1	19525.4	0.405217	0.10554	3.83948	0.000123295	0.00676605
Gm5529	425.106	-1.13323	0.295748	-3.83176	0.000127232	0.00696347
Cyp26b1	9652.11	-0.614355	0.160515	-3.82741	0.000129498	0.00706866
Gm9396	388.575	-0.890219	0.232671	-3.82608	0.000130201	0.00708821
Rpl27-ps3	1211.98	-0.868093	0.227042	-3.82349	0.000131573	0.00714395
Gm11824	124.868	-1.21653	0.318458	-3.82006	0.000133419	0.00722484
Eftud2	45054.7	0.279746	0.0732545	3.81882	0.000134092	0.00722484
Supt6	24837.9	0.278992	0.0730581	3.81877	0.000134119	0.00722484
Lpar4	3484.24	0.509354	0.133557	3.81376	0.000136868	0.00735359
Slc3a1	105.545	-1.19313	0.313009	-3.8118	0.000137956	0.00738102
Erv3	23.1723	4.87061	1.27785	3.81155	0.000138097	0.00738102
Prl2c3	34.5781	2.27826	0.597926	3.81027	0.000138814	0.00740005
Snd1	25818.7	0.25573	0.0671372	3.80906	0.000139497	0.00741721
Prpf8	73122.7	0.347261	0.0912211	3.8068	0.000140774	0.00746575
Dhx29	10312.6	0.383607	0.100827	3.8046	0.000142035	0.00749641
Gm21178	360.235	-1.07171	0.281695	-3.80451	0.000142083	0.00749641
Gm4833	541.328	-0.946031	0.248744	-3.80323	0.00014282	0.00751008
Cars	10697.1	0.241187	0.0634236	3.80279	0.000143074	0.00751008
Rpl31-ps11	167.573	-1.36586	0.359321	-3.80123	0.000143982	0.00753849
Rpl10-ps3	3809.95	-0.57412	0.151062	-3.80057	0.000144364	0.00753925
Rpl29-ps2	74.778	-1.58421	0.417047	-3.79865	0.000145486	0.00757406
Ndufb4c	90.668	-1.10199	0.290136	-3.79817	0.000145769	0.00757406
Rpl17-ps9	665.294	-0.677154	0.178345	-3.79687	0.000146532	0.00758929
Rap2b	6288.64	0.334831	0.0881964	3.79642	0.000146801	0.00758929
Tomm6	6804.15	-0.526186	0.138646	-3.79516	0.000147547	0.00760545
Gm4784	129.786	-1.10254	0.290551	-3.79464	0.000147855	0.00760545
Plxna1	37864.8	0.209053	0.0551199	3.7927	0.000149016	0.00763574
Nufip2	9110.6	0.47218	0.124506	3.79242	0.000149188	0.00763574
Zfhx3	5825.76	0.452238	0.119441	3.78629	0.000152913	0.00780693
Sf3a1	41127.2	0.235881	0.0623094	3.78564	0.000153314	0.00780798
Rhd	402.848	-0.480099	0.126851	-3.78476	0.000153857	0.00781626
Greb1	22070.2	0.209053	0.0552866	3.78126	0.000156037	0.0078988
Gm15501	2784.51	-0.666998	0.176412	-3.78092	0.000156252	0.0078988
Pcnt	14204.6	0.338092	0.0894444	3.77991	0.000156887	0.0079114
Gm7809	560.343	-0.815148	0.215765	-3.77795	0.000158125	0.0079543
Clip1	14274	0.320028	0.0847373	3.77672	0.00015891	0.00795641
Pdzd2	2032.12	0.479388	0.126934	3.77667	0.000158942	0.00795641
Gm7535	189.362	-0.863963	0.228873	-3.77486	0.000160099	0.0079948
Gm38534	311.276	-0.840805	0.222881	-3.77244	0.000161656	0.00805297
Gm5148	278.998	-0.969309	0.257122	-3.76984	0.000163351	0.00810453
Cspg4b	2085.76	0.462551	0.122704	3.76964	0.000163481	0.00810453
Dock1	11994.5	0.293947	0.0780099	3.76807	0.000164516	0.00813622
Hnrnpm	92943.1	0.266327	0.070696	3.76722	0.000165079	0.00814441
Gm15500	12744.2	-0.687431	0.182703	-3.76257	0.000168178	0.00826862
Abcc3	66.9828	1.33746	0.355497	3.76223	0.000168402	0.00826862
Gm7367	341.012	-0.853984	0.227163	-3.75935	0.000170358	0.00834468
H2-Ke6	1281.3	-0.440867	0.117351	-3.75683	0.000172081	0.00840905
E130201H02Rik	232.688	-1.07675	0.286762	-3.75487	0.000173435	0.00845505
Gm13453	151.498	-1.25442	0.334215	-3.75332	0.000174508	0.00848723
Atp1a1	50296.8	0.239437	0.0638322	3.75103	0.00017611	0.00854485
Zfyve9	9546.33	0.276184	0.0736562	3.74963	0.000177093	0.00854948
Rpl35a-ps2	1275.13	-0.387821	0.103433	-3.7495	0.000177185	0.00854948
Gm11560	1949.37	-0.867103	0.231315	-3.74858	0.000177839	0.00854948
Ubqln2	32399.2	0.312191	0.0832836	3.74853	0.000177871	0.00854948
Prdx2-ps1	479.392	-1.03363	0.275864	-3.74688	0.000179047	0.0085859
Iars	29411	0.344071	0.0918944	3.74421	0.000180965	0.00865766
Cdkl5	1919.45	0.477378	0.127558	3.74244	0.000182243	0.0086628
Pls3	15884.5	0.4159	0.111134	3.74234	0.000182315	0.0086628
Smarcc1	65756.1	0.411332	0.109926	3.7419	0.000182636	0.0086628
Gm5558	158.645	-1.23226	0.329333	-3.74169	0.000182784	0.0086628
Ucp2	5408.05	-0.344423	0.0920636	-3.74115	0.000183183	0.0086628
Setd1b	12908.8	0.272516	0.0729155	3.73742	0.000185922	0.00877209
Lig1	35615.8	0.23279	0.0623199	3.73541	0.000187413	0.00881781
Hk2	18731.9	0.429242	0.114926	3.73495	0.00018775	0.00881781
Ahdc1	11700.2	0.384853	0.103062	3.73417	0.000188335	0.00882508
Gm13827	56.9661	-1.91126	0.512095	-3.73224	0.000189784	0.00887271
Tbk1	4074.79	0.289792	0.0776737	3.73089	0.000190805	0.00888203
Gm6296	209.374	-1.14459	0.306792	-3.73083	0.000190849	0.00888203
Rpl10-ps1	2546.16	-0.685787	0.183956	-3.72799	0.000193013	0.00896243
Gm7432	1427.2	-0.802649	0.215343	-3.72731	0.000193538	0.00896654
Crb3	574.725	0.568813	0.152706	3.72488	0.000195405	0.00903264
Foxf2	1687.88	-0.736974	0.197882	-3.72431	0.000195848	0.00903278
Nasp	99766.2	0.287627	0.077267	3.7225	0.000197257	0.00907736
Gm16477	1971.94	-0.790359	0.212398	-3.72113	0.000198331	0.00910638
Gm14049	90.9874	-1.04447	0.280737	-3.72046	0.00019886	0.00911026
Bdp1	8301.11	0.43645	0.117385	3.7181	0.000200727	0.00917532
Hnrnpul2	49238	0.26599	0.0715505	3.71752	0.000201188	0.00917595
Cox7c-ps1	222.822	-0.774692	0.208479	-3.71592	0.000202468	0.00920712
Gm9774	1312.89	-0.618444	0.166448	-3.71554	0.000202768	0.00920712
Rpl13-ps6	787.025	-0.87632	0.235937	-3.71421	0.00020384	0.00923535
Igsf9b	5069.11	0.381873	0.102832	3.71354	0.000204377	0.00923926
Gm40123	22.6388	-5.02081	1.35394	-3.70829	0.000208663	0.00941231
Hsp90ab1	599137	0.263416	0.0710453	3.70771	0.00020914	0.00941315
Ranbp2	25093.5	0.550567	0.148547	3.70636	0.000210263	0.00944296
Gm3362	1093.22	-0.854676	0.230686	-3.70494	0.00021144	0.00946544
Rps11-ps2	322.639	-1.10651	0.298683	-3.70465	0.000211686	0.00946544
Gm3320	317.723	-0.814353	0.220108	-3.69978	0.000215787	0.00962785
Larp4	16567	0.446279	0.120691	3.69771	0.000217551	0.00968514
Efcab7	790.882	-0.97794	0.26451	-3.69717	0.000218015	0.00968514
Ddx46	27345.4	0.286686	0.0775887	3.69494	0.000219939	0.00974953
Gm1141	82.9118	-1.15244	0.312028	-3.69339	0.000221286	0.00978212
Samd5	4257.84	0.403918	0.109379	3.69284	0.000221759	0.00978212
Spata5	4795.59	0.36755	0.0995411	3.69245	0.000222104	0.00978212
Upf1	25685.9	0.275355	0.0745936	3.69141	0.000223018	0.0097918
Gm3379	1358.38	-0.569093	0.154179	-3.69111	0.000223278	0.0097918
Hcfc1	60681.5	0.295163	0.0799805	3.69043	0.000223875	0.00979703
Ptpn14	10888.4	0.375043	0.101745	3.68612	0.000227698	0.00994313
Ift140	7280.33	0.258171	0.0700547	3.68528	0.00022845	0.00995481
Wdr3	11694.1	0.341899	0.092791	3.68462	0.000229048	0.0099597
Rpl5-ps1	1123.1	-0.851529	0.231268	-3.68201	0.000231406	0.0100291
Plch1	8768.5	0.412125	0.111937	3.68177	0.000231621	0.0100291
Gm10120	111.084	-1.20989	0.328809	-3.67962	0.000233579	0.0100741
Fat1	29918.6	0.367807	0.0999598	3.67955	0.000233643	0.0100741
Gm14827	282.921	-0.730412	0.198555	-3.67864	0.000234477	0.0100742
Gm28530	103.368	-0.996511	0.270903	-3.67848	0.000234626	0.0100742
Gm6560	4709.28	-0.701821	0.190844	-3.67746	0.000235563	0.0100889
Uba1	66878.4	0.270998	0.0737052	3.67679	0.000236191	0.0100889
Polr2a	48858.4	0.299156	0.0813696	3.67651	0.000236442	0.0100889
Nup188	27287.4	0.276131	0.0751235	3.6757	0.000237198	0.0101001
Gm15770	73.8082	-1.2165	0.331021	-3.675	0.000237848	0.0101068
Gm7591	202.239	-1.08858	0.296262	-3.67438	0.000238428	0.0101105
Gm8210	528.14	-0.655376	0.1784	-3.67362	0.000239135	0.0101196
Gm48069	135.387	-0.837198	0.228094	-3.67041	0.00024216	0.0102265
Rbx1-ps	226.245	-1.30267	0.355116	-3.6683	0.000244171	0.0102877
Actr3-ps	178.908	-0.992876	0.270698	-3.66784	0.00024461	0.0102877
Gm11599	234.057	-1.16557	0.317986	-3.66547	0.000246882	0.0103491
Nup214	13074.4	0.329793	0.089978	3.66527	0.00024708	0.0103491
Hes3	2437.84	0.801576	0.218738	3.66455	0.000247777	0.0103572
Gm37486	394.735	-0.990628	0.270489	-3.66236	0.000249905	0.0104219
Gm46522	276.679	-0.94261	0.257409	-3.66191	0.00025034	0.0104219
Gm37108	261.656	-0.795306	0.217288	-3.66015	0.000252065	0.0104682
Gm10146	805.673	-0.526789	0.143942	-3.65974	0.000252474	0.0104682
Pou2f1	16378.2	0.428739	0.117246	3.65675	0.000255435	0.0105682
Spata13	17577.2	0.256038	0.0700272	3.65627	0.000255915	0.0105682
Chd1	26946.5	0.411619	0.112639	3.65432	0.00025786	0.0106271
Gm7832	178.415	-1.20715	0.33049	-3.6526	0.000259598	0.0106624
Gm6278	632.429	-1.1336	0.310367	-3.65245	0.000259755	0.0106624
Kcnh5	53.0833	1.32526	0.362917	3.6517	0.00026051	0.0106721
Ppbp	49.6521	-2.29455	0.628469	-3.65101	0.000261212	0.0106795
Dsp	4595.86	0.713904	0.195662	3.64867	0.000263605	0.0107507
Mir703	326.353	-0.863806	0.236771	-3.64828	0.000264002	0.0107507
Exo1	14465	0.265372	0.0728025	3.6451	0.000267291	0.0108631
Gm6063	457.467	-0.867843	0.238147	-3.64415	0.000268278	0.0108817
Gm4294	8669.76	-0.511573	0.140431	-3.64287	0.000269612	0.0108954
Cldn10	262.499	0.760178	0.208691	3.6426	0.000269894	0.0108954
mt-Ts2	785.187	0.804528	0.220898	3.64208	0.000270444	0.0108954
Actg-ps1	338.236	-0.947616	0.260205	-3.6418	0.00027074	0.0108954
ENSMUSG00000099021	359.905	3.7163	1.02155	3.6379	0.000274871	0.01104
Tjp1	25659	0.449275	0.123532	3.63692	0.000275921	0.0110606
Gm12091	228.637	-1.16952	0.321689	-3.63557	0.000277366	0.0110968
Tenm4	25463	0.486714	0.134207	3.6266	0.000287174	0.0114668
Rpl6l	1269.96	-0.781066	0.215453	-3.62523	0.000288699	0.0115054
Nol6	14829.4	0.340378	0.0940707	3.61832	0.000296524	0.0117943
Myh9	43965.5	0.424502	0.117395	3.61603	0.000299157	0.011876
Rpsa-ps4	141.021	-1.209	0.334638	-3.61285	0.000302849	0.0119994
ENSMUSG00000099250	366.539	3.69902	1.02426	3.61141	0.000304533	0.0120428
mt-Th	649.163	0.608678	0.16857	3.61084	0.00030521	0.0120464
Pklr	2385.34	-0.659481	0.182773	-3.6082	0.000308334	0.0121463
Tln1	24203.5	0.32032	0.088791	3.60758	0.000309071	0.0121521
Cand2	19264.5	0.234562	0.0651054	3.6028	0.000314809	0.012354
Gm8894	81.5493	-1.30671	0.362818	-3.60154	0.000316336	0.0123902
Kpna4	26624.4	0.546993	0.151919	3.60056	0.000317533	0.0124134
Gm29781	35.3682	-1.77398	0.492977	-3.5985	0.000320059	0.0124884
Rpl9-ps7	1480.03	-0.85305	0.237239	-3.59574	0.000323475	0.0125849
Sdad1	18623.4	0.327068	0.0909656	3.59551	0.000323759	0.0125849
Gm5837	577.388	-0.773648	0.215233	-3.59447	0.000325049	0.0126112
Rps26-ps1	517.323	-0.736798	0.205141	-3.59166	0.000328582	0.0126887
Gm43471	163.471	-1.24538	0.346756	-3.5915	0.000328778	0.0126887
Ntrk2	2129.16	-0.482704	0.13441	-3.59127	0.000329068	0.0126887
Gm12338	341.638	-0.844501	0.235219	-3.59027	0.000330336	0.0126887
Ccdc88c	12600	0.306956	0.0855005	3.5901	0.000330549	0.0126887
Kif7	4322.71	0.247522	0.0689488	3.58994	0.000330756	0.0126887
Vax2os	33.2597	-2.85651	0.797521	-3.58173	0.000341324	0.0130697
Gm5171	326.775	-0.981989	0.274222	-3.581	0.000342287	0.0130821
mt-Tl2	963.609	0.840742	0.234887	3.57935	0.000344451	0.0131403
Nop14	9467.47	0.322975	0.090324	3.57574	0.000349239	0.0132983
Larp7	15258	0.263301	0.0736877	3.5732	0.000352651	0.0134033
Pik3ap1	318.466	-0.682719	0.191227	-3.57021	0.000356698	0.0135321
Zfp28	1424.31	-0.355101	0.0994781	-3.56964	0.000357466	0.0135362
Gm17241	165.702	-0.930654	0.260777	-3.56877	0.000358667	0.0135531
Tango6	4162.21	0.232263	0.0650896	3.56835	0.000359233	0.0135531
Cers1	678.985	-0.475686	0.133353	-3.56711	0.000360946	0.0135734
Atp5l2-ps	120.066	-1.20027	0.336494	-3.567	0.000361093	0.0135734
Rpl31-ps4	34.0049	-1.75685	0.492976	-3.56376	0.000365576	0.0136963
Gm28791	15.5123	5.36828	1.50639	3.56368	0.000365697	0.0136963
Cep290	2539.28	0.463575	0.130117	3.56274	0.000366998	0.01372
Mapkapk3	526.561	-0.569782	0.160061	-3.55978	0.000371161	0.0138504
Gm8806	630.055	-0.869824	0.244421	-3.55871	0.000372678	0.0138818
Gm44429	108.513	-1.14131	0.320839	-3.55726	0.000374746	0.013905
Mettl16	12583.1	0.294919	0.0829275	3.55635	0.00037605	0.013905
Sfta3-ps	502.777	-0.550056	0.154685	-3.55598	0.00037658	0.013905
Gm47750	77.0593	-1.11749	0.31426	-3.55593	0.000376641	0.013905
Gm37829	388.426	-0.638612	0.179631	-3.55514	0.000377776	0.013905
Gm13339	357.769	-0.828456	0.233038	-3.55502	0.000377947	0.013905
Gm8325	1243.89	-0.429199	0.120733	-3.55496	0.000378043	0.013905
Gm12712	77.9276	-1.35997	0.383112	-3.5498	0.000385527	0.0141548
Gm4963	264.071	-0.898763	0.253334	-3.54773	0.000388561	0.0142231
Lamc1	25637.4	0.371878	0.104826	3.54759	0.000388772	0.0142231
Kdm2a	20961.2	0.246934	0.0696656	3.54456	0.000393271	0.0143561
Gm8355	5868.07	-0.627623	0.177084	-3.5442	0.000393806	0.0143561
Odad4	192.6	0.650948	0.183701	3.54351	0.000394833	0.014368
Gli3	26305.9	0.368015	0.103907	3.54176	0.000397468	0.0144355
Nup205	26132.5	0.311763	0.0880382	3.54122	0.000398277	0.0144355
Mcm10	16648.1	0.209892	0.059277	3.54088	0.000398799	0.0144355
Cdan1	5478.72	0.277064	0.0782882	3.53903	0.000401602	0.0145114
Gm6210	1959.37	-0.657402	0.185804	-3.53816	0.000402927	0.0145337
Gm13430	194.785	-1.00321	0.283723	-3.53586	0.000406446	0.0146349
Gm47484	272.012	-0.666779	0.188605	-3.53532	0.000407289	0.0146396
Gm53012	2987.3	-0.541919	0.153336	-3.53418	0.000409037	0.0146767
H2aw	1103.24	-0.454903	0.128814	-3.53148	0.000413239	0.0148016
Igf2bp1	93598.6	0.31887	0.0903906	3.52769	0.000419202	0.0149856
Rps6-ps1	968.313	-0.86711	0.245829	-3.52729	0.000419835	0.0149856
Gm15772	1027.74	-0.872295	0.247409	-3.52572	0.000422339	0.0150487
Rpap1	11150.2	0.23233	0.0659119	3.52486	0.000423705	0.0150713
Cul7	21729	0.271794	0.077155	3.5227	0.00042717	0.0151682
Cyp27a1	576.115	-0.694897	0.197315	-3.52176	0.000428696	0.0151961
Mthfd1l	11751	0.347308	0.0986503	3.5206	0.000430567	0.0152361
Wdfy3	19561.2	0.322019	0.0915014	3.51928	0.000432728	0.0152754
Washc2	9273.85	0.218774	0.0621693	3.51901	0.000433166	0.0152754
Tead4	1328.39	0.415493	0.118092	3.51839	0.00043417	0.0152846
Wbp1	9398.28	-0.452342	0.128635	-3.51648	0.000437306	0.0153686
Rpl19-ps7	195.864	-0.950837	0.270682	-3.51274	0.000443505	0.0155582
Top1	43570.1	0.406542	0.115747	3.51232	0.000444217	0.0155582
Gm9755	1068.4	-0.787233	0.224185	-3.51153	0.000445532	0.0155777
1500009L16Rik	1674.71	-0.397544	0.11324	-3.51064	0.000447021	0.0155804
Gm11793	169.539	-1.2282	0.349938	-3.50978	0.000448484	0.0155804
Rab3gap2	5945.53	0.264374	0.0753335	3.50938	0.000449158	0.0155804
Dag1	31781.5	0.304012	0.0866293	3.50934	0.000449221	0.0155804
Ddx10	7861.67	0.391343	0.111518	3.50923	0.000449405	0.0155804
Gm47681	108.558	-1.22249	0.348457	-3.50829	0.000450994	0.0155984
Med12	11820.1	0.229011	0.0652821	3.50803	0.000451444	0.0155984
Ftsj3	23132.9	0.321762	0.091771	3.50614	0.00045466	0.0156655
Gm9432	193.246	-0.973443	0.277651	-3.50599	0.000454913	0.0156655
Nom1	8115	0.335798	0.0958032	3.50508	0.000456465	0.0156846
Frem2	16638	0.466081	0.132985	3.50477	0.000456996	0.0156846
Pak1ip1	9431.6	0.208205	0.0594391	3.50282	0.000460359	0.0157736
Gm2991	513.225	-0.750452	0.214299	-3.5019	0.000461957	0.015802
Fubp1	67762.2	0.341246	0.0975156	3.4994	0.000466309	0.0159243
Cdc6	11863.6	0.257073	0.0734796	3.49856	0.000467769	0.0159477
Pop1	6043.05	0.2829	0.0808786	3.49784	0.000469049	0.0159648
Sall3	4266.5	0.33369	0.0954895	3.49451	0.000474926	0.0161381
Plekhg4	604.227	-0.498651	0.142757	-3.49301	0.000477604	0.0161454
Gm9794	1543.15	-0.521297	0.149244	-3.49291	0.000477782	0.0161454
Exosc10	13351.6	0.20583	0.0589283	3.49289	0.000477818	0.0161454
Riok1	5956.02	0.282216	0.080812	3.49226	0.000478953	0.0161454
Noc3l	7124.02	0.341534	0.097811	3.49178	0.000479813	0.0161454
Trip10	6131.31	0.227544	0.0651755	3.49125	0.000480775	0.0161454
Tjp2	14136.7	0.271907	0.0778832	3.49122	0.000480828	0.0161454
Prdm2	13569.3	0.280081	0.0802324	3.49088	0.000481435	0.0161454
Gm9320	212.156	-0.601706	0.172442	-3.48933	0.000484235	0.0162128
Rpl7-ps7	812.188	-0.858051	0.245975	-3.48837	0.000485978	0.0162446
Adgrl3	2297.43	0.413109	0.118501	3.48611	0.000490102	0.016352
Gm20163	93.2615	-0.978605	0.280746	-3.48574	0.000490784	0.016352
Gm6517	106.145	-1.23417	0.354228	-3.48411	0.000493781	0.0164252
Snx22	827.972	-0.52467	0.150613	-3.48356	0.00049479	0.0164321
Gm2546	247.944	-0.842578	0.24192	-3.48288	0.000496046	0.0164472
Gm7331	3025.5	-1.15154	0.330898	-3.48006	0.000501309	0.0165616
Ep300	18857.4	0.32873	0.0944828	3.47926	0.000502796	0.0165616
Gm6867	108.163	-1.54421	0.443905	-3.4787	0.000503848	0.0165616
Gm11585	254.653	-0.961527	0.276413	-3.47859	0.000504053	0.0165616
Efl1	3348.56	0.253689	0.0729303	3.47851	0.000504209	0.0165616
Gm8483	347.279	-1.04459	0.300304	-3.47844	0.000504335	0.0165616
Rps8-ps5	511.607	-0.903149	0.259699	-3.47768	0.00050578	0.0165779
Sde2	8695.54	0.240198	0.0690756	3.47732	0.000506447	0.0165779
Ssrp1	72987.2	0.212274	0.0610596	3.47651	0.000507993	0.016602
Gm7979	17.2651	-2.44028	0.702203	-3.47517	0.000510522	0.0166578
Mmab	5046.67	-0.26	0.0748253	-3.47475	0.000511325	0.0166578
G3bp1	100246	0.23987	0.0690919	3.47175	0.000517078	0.016724
Lrpprc	13836.1	0.391786	0.112856	3.47155	0.00051746	0.016724
Mre11a	10313	0.303734	0.0874928	3.47153	0.000517499	0.016724
Rps12-ps10	75.3879	-1.21029	0.348632	-3.47152	0.000517514	0.016724
Gm11512	15.3152	-2.5931	0.747013	-3.47129	0.000517955	0.016724
Dynlt1-ps1	6956.46	-0.38531	0.111022	-3.47057	0.000519353	0.016724
Amotl2	20804	0.226235	0.0651877	3.47051	0.000519461	0.016724
Kank1	8945.9	0.219412	0.0632279	3.47018	0.000520116	0.016724
Gm5555	187.165	-0.961233	0.277022	-3.46988	0.000520689	0.016724
Gm6794	224.493	-1.21947	0.351575	-3.46858	0.000523217	0.0167789
Msh2	17900.5	0.320621	0.0924721	3.46722	0.000525868	0.0168163
Rps3a2	2207.33	-0.782326	0.22564	-3.46714	0.000526023	0.0168163
Gm49739	235.139	-0.614491	0.177292	-3.46598	0.00052831	0.0168632
Psmd1	33878.2	0.33016	0.0952737	3.46539	0.000529467	0.0168739
Mif-ps6	81.14	-1.18868	0.343091	-3.46463	0.000530969	0.0168764
Rps2-ps5	109.981	-1.09982	0.317454	-3.46451	0.00053119	0.0168764
Kif13b	3198	0.272844	0.0787661	3.46397	0.000532259	0.0168842
Rpl30-ps1	517.637	-0.588343	0.170091	-3.45899	0.000542211	0.0171666
Gm13232	447.673	-0.72997	0.21106	-3.45859	0.000543021	0.0171666
Mcm3ap	13076.8	0.293021	0.0847395	3.4579	0.000544398	0.0171666
Trrap	34012.5	0.285677	0.082617	3.45785	0.000544507	0.0171666
Patj	2496.36	0.412416	0.119314	3.45657	0.000547103	0.0172068
Gpr63	538.066	0.641258	0.185528	3.45639	0.000547458	0.0172068
Spen	19457.4	0.302525	0.0875894	3.4539	0.00055254	0.0173183
4930481B07Rik	153.66	0.711322	0.205952	3.45383	0.000552693	0.0173183
Gli2	10887.8	0.198045	0.0573592	3.45271	0.000554979	0.0173502
Hmgb1-ps7	307.371	-0.617491	0.178867	-3.45223	0.000555967	0.0173502
Gm16288	58.5597	-1.40052	0.405745	-3.45172	0.000557026	0.0173502
Gm21370	37.7218	-1.60257	0.464286	-3.45169	0.000557092	0.0173502
Gm3222	766.463	-0.710104	0.205761	-3.45111	0.000558281	0.0173586
Gm15590	352.675	-1.01933	0.295394	-3.45074	0.000559055	0.0173586
Zc3h11a	3159.75	0.415571	0.120475	3.44945	0.000561739	0.0174156
Alx3	3795.35	-0.7534	0.218446	-3.4489	0.000562874	0.0174245
Gm7384	164.294	-1.09354	0.317135	-3.44819	0.000564359	0.0174441
Rbmxl1	34387.6	0.169036	0.049051	3.44613	0.000568683	0.0175148
Rps18-ps3	342.053	-0.87525	0.254011	-3.44572	0.000569538	0.0175148
Epb41l5	12629.8	0.275453	0.0799462	3.44548	0.000570054	0.0175148
Atp2a3	323.361	-0.706628	0.20515	-3.44445	0.000572227	0.0175148
Mdn1	24492.2	0.535054	0.155344	3.44432	0.000572492	0.0175148
Gm17828	488.707	-1.00732	0.292468	-3.44421	0.00057274	0.0175148
Mirg	2371.49	-0.57296	0.166383	-3.44361	0.000573992	0.0175148
Cfap77	285.175	0.607354	0.176396	3.44313	0.000575019	0.0175148
B3galt5	98.5386	-0.875274	0.254243	-3.44267	0.000575993	0.0175148
Gm12988	78.4697	-1.10968	0.322333	-3.44266	0.000576019	0.0175148
Rpl10-ps2	89.3625	-1.29612	0.376527	-3.44229	0.000576807	0.0175148
Rab11fip1	6277.48	0.500237	0.145329	3.44209	0.000577234	0.0175148
Gm3839	417.333	-0.970986	0.282111	-3.44186	0.000577739	0.0175148
Ajuba	28329.5	0.189083	0.0549531	3.4408	0.000579993	0.0175572
Sgms2	240.018	0.595318	0.173229	3.4366	0.000589063	0.0178055
Rln1	82.5403	-0.959814	0.279544	-3.4335	0.000595838	0.0179838
Obi1	10157.4	0.254763	0.0742122	3.4329	0.000597167	0.0179974
Flii	12084.2	0.239777	0.0698575	3.43237	0.00059833	0.0180061
Mars1	20236.9	0.252809	0.0737537	3.42775	0.0006086	0.0182883
Kdm5c	25790.2	0.250061	0.0729699	3.42691	0.000610501	0.0183186
Gm12416	191.379	-1.0327	0.3016	-3.42406	0.000616924	0.0184554
Gm19503	52.2056	-1.31496	0.384056	-3.42387	0.000617363	0.0184554
Fgf14	363.734	0.526268	0.15373	3.42334	0.000618573	0.0184554
Iws1	18159.3	0.292607	0.085475	3.4233	0.000618656	0.0184554
Nsd1	38762.1	0.27705	0.0809692	3.42167	0.00062237	0.0185304
Tmem245	10419.7	0.358038	0.104646	3.42141	0.000622975	0.0185304
Eif3c	56702.4	0.27693	0.0809578	3.42067	0.000624667	0.0185426
Tacc2	13351.7	0.185652	0.0542771	3.42044	0.000625195	0.0185426
Gm9619	78.6778	-1.46262	0.427675	-3.41993	0.000626369	0.0185506
Hnrnpa3	180916	0.22806	0.066728	3.41775	0.000631414	0.0186731
Efemp2	3576.15	-0.456189	0.133493	-3.41732	0.000632413	0.0186757
Gm5854	1127.42	-0.485388	0.142133	-3.41504	0.000637738	0.0188059
Hectd4	9032.02	0.240443	0.0704706	3.41197	0.000644961	0.0189788
Gm5611	1289.91	-0.517621	0.151717	-3.41176	0.000645449	0.0189788
Rps15a-ps6	181.654	-1.26106	0.369806	-3.41007	0.000649474	0.0190698
Bptf	30347.5	0.288019	0.0844899	3.40891	0.000652224	0.0191232
Rps23-ps1	3812.7	-0.663024	0.194545	-3.40808	0.000654226	0.0191349
Klhl35	111.741	-1.13157	0.332037	-3.40797	0.000654489	0.0191349
Gart	33386.9	0.34021	0.0998427	3.40746	0.000655698	0.019143
Zcchc12	500.793	-0.52556	0.154308	-3.40591	0.000659434	0.0192083
Hnrnpa1l2-ps2	177.734	-1.05567	0.309967	-3.40576	0.000659805	0.0192083
Nolc1	45193.9	0.364687	0.107103	3.405	0.000661646	0.0192346
Smg1	23205.7	0.356404	0.104699	3.40409	0.000663847	0.019244
Kpna6	12103.5	0.240481	0.0706466	3.404	0.00066407	0.019244
Aqr	16688.4	0.358353	0.105285	3.40366	0.000664888	0.019244
Srxn1	1729.43	-0.313005	0.0919704	-3.40332	0.000665719	0.019244
Gm7868	97.0094	-1.32348	0.388994	-3.40232	0.000668168	0.0192716
Tpi-rs11	173.813	-0.995257	0.292537	-3.40216	0.000668551	0.0192716
H3f3a-ps1	439.182	-0.599247	0.17618	-3.40134	0.000670576	0.0193028
Gm10167	938.6	-0.703419	0.206886	-3.40003	0.00067378	0.0193679
Kif24	3798.5	0.28403	0.0835625	3.39901	0.000676306	0.0194133
Gm5237	117.167	-1.18227	0.347959	-3.39771	0.000679519	0.0194783
Vcl	7676.72	0.417838	0.123057	3.39548	0.000685082	0.0195987
2510009E07Rik	10965.7	0.249577	0.0735074	3.39526	0.000685628	0.0195987
Gm43712	139.113	-1.06751	0.314464	-3.39471	0.000687017	0.019611
Dio3os	84.7703	-0.954765	0.281292	-3.39421	0.000688267	0.0196194
Nop2	18689.6	0.329263	0.0970408	3.39304	0.000691225	0.0196764
Rab11b-ps2	150.7	-1.03392	0.304775	-3.39242	0.00069279	0.0196936
Usp31	8064.01	0.338391	0.0998064	3.39047	0.000697722	0.0198064
Huwe1	83208.9	0.373268	0.110139	3.38906	0.000701324	0.0198812
Nnat	64291.6	-0.395988	0.11693	-3.38653	0.000707819	0.0200376
Ston2	7238.18	0.398099	0.117673	3.38311	0.000716706	0.0202366
Gm12844	257.378	-0.923504	0.272979	-3.38306	0.000716821	0.0202366
Ube2o	14881.5	0.192524	0.0569166	3.38256	0.000718141	0.0202414
Gm4691	230.603	-0.769844	0.227623	-3.3821	0.000719336	0.0202414
Gm11868	151.93	-0.95516	0.282456	-3.38162	0.000720593	0.0202414
Gm13776	29.1286	-1.86307	0.55096	-3.38149	0.000720933	0.0202414
Rps13-ps5	243.064	-0.899435	0.266211	-3.37866	0.000728413	0.0204234
Gm8730	6526.96	-0.972067	0.287758	-3.37807	0.000729961	0.0204389
Rsf1	11248.1	0.369694	0.109467	3.37722	0.000732236	0.0204747
Gm4750	174.524	-0.945166	0.279935	-3.37637	0.000734481	0.0205021
Zfp462	31683.7	0.390688	0.115739	3.37559	0.000736564	0.0205021
Mcm2	51903.6	0.240016	0.0711143	3.37507	0.000737957	0.0205021
Rpl30-ps8	345.23	-0.892147	0.264341	-3.37498	0.000738204	0.0205021
Gm6749	85.4338	-1.2415	0.367854	-3.37498	0.000738213	0.0205021
Gm11675	284.769	-0.921445	0.273284	-3.37175	0.00074691	0.0207156
Prpf40a	28958.9	0.428224	0.127092	3.36939	0.000753351	0.0208661
Gm10247	128.791	-0.979365	0.290756	-3.36834	0.000756227	0.0209175
Dpp4	70.5286	0.990721	0.294174	3.3678	0.000757697	0.0209243
Syde2	2695.62	0.267284	0.0793714	3.36751	0.000758512	0.0209243
Gm43549	759.133	-0.727589	0.216227	-3.36493	0.00076564	0.0210926
Gm14108	42.2334	-1.78974	0.531985	-3.36427	0.000767466	0.0211146
Per1	3626.04	0.289763	0.0861773	3.3624	0.000772675	0.0212294
Gm27032	661.553	-0.568584	0.16916	-3.36123	0.000775961	0.0212912
Prl2c2	20.6359	2.78836	0.830049	3.35926	0.000781503	0.0214115
Gm8130	545.809	-0.933887	0.278069	-3.35847	0.000783746	0.0214115
Herc2	12984.2	0.284896	0.0848323	3.35834	0.00078412	0.0214115
Gm9457	139.173	-1.29066	0.384349	-3.35806	0.000784925	0.0214115
Bend4	8340.74	0.310531	0.0924796	3.35783	0.000785562	0.0214115
Knop1	38102.7	0.296667	0.0885226	3.35131	0.000804302	0.0218876
Atg2b	6052.46	0.303976	0.0907117	3.35101	0.000805161	0.0218876
Eif4a3l2	143.635	-0.852866	0.254635	-3.34937	0.000809963	0.021989
Vars	60117.8	0.328437	0.098178	3.34532	0.000821883	0.0222617
Cse1l	39357.1	0.351191	0.104983	3.34522	0.000822178	0.0222617
Gm5620	2831.02	-0.565078	0.16895	-3.34465	0.000823858	0.0222778
Idua	1350.24	-0.352943	0.105567	-3.34329	0.000827899	0.0223576
Rif1	18617.3	0.429704	0.128588	3.34171	0.000832636	0.022456
P2rx6	103.461	-1.12333	0.336446	-3.33881	0.00084139	0.0226623
Pcna-ps2	1782.08	-0.683051	0.204617	-3.33819	0.000843269	0.0226832
Gm8692	58.1307	-1.35471	0.405891	-3.33762	0.000844988	0.0226996
Gucd1	6158.15	-0.265319	0.0795084	-3.337	0.000846887	0.0227209
Rpl21-ps15	1143.37	-0.604462	0.181212	-3.33565	0.000850992	0.0227879
A4galt	95.9755	0.994671	0.298221	3.33535	0.000851933	0.0227879
Gpx4-ps2	1147.85	-0.417119	0.125077	-3.33489	0.000853337	0.0227879
Lrp2	10121.6	0.559738	0.167851	3.33473	0.000853823	0.0227879
Ddx19a	20848.4	0.185927	0.0557699	3.33382	0.000856616	0.0228046
Gigyf2	12017.9	0.279071	0.0837095	3.3338	0.000856673	0.0228046
Gm19486	20.0817	-1.80455	0.541359	-3.33338	0.000857987	0.02281
Vmn2r110	51.3383	-1.24209	0.372698	-3.33269	0.000860111	0.0228369
Ythdf1	22391.5	0.20884	0.0626879	3.33143	0.000864021	0.0229111
Gm10327	140.336	-1.07658	0.323224	-3.33075	0.000866115	0.0229369
Ccnd3-ps	119.296	-1.4337	0.430752	-3.32836	0.000873582	0.0231049
Gm14414	1088.63	-0.658752	0.198022	-3.32667	0.00087892	0.0232161
Rps4x-ps	487.638	-0.887982	0.266996	-3.32582	0.000881588	0.0232449
Gm5870	15.3127	-2.4809	0.74605	-3.32539	0.000882964	0.0232449
Abcc4	2215.74	0.336043	0.101058	3.32525	0.000883407	0.0232449
Rps13-ps4	393.963	-0.618396	0.186003	-3.32465	0.000885285	0.0232645
Hopx	900.115	0.921985	0.277437	3.32322	0.000889849	0.0233546
Msh6	22269.8	0.310775	0.0935327	3.32264	0.000891705	0.0233734
Ube4b	31088	0.240298	0.0723558	3.32106	0.000896754	0.0234583
Tpm3-rs7	1533.89	-0.505643	0.15226	-3.32091	0.00089723	0.0234583
Sox8	1951.98	-0.348778	0.105039	-3.32045	0.000898717	0.0234672
Gm5451	1006.6	-0.671512	0.2023	-3.31939	0.00090213	0.0235265
Bag6	51039.8	0.241571	0.0727869	3.31889	0.000903773	0.0235394
Gm7232	336.292	-0.887898	0.267701	-3.31675	0.000910723	0.0236903
Gm5070	35.1492	-1.72444	0.520212	-3.31487	0.000916842	0.0238193
Rps27rt	1708.12	-0.746098	0.225199	-3.31306	0.000922828	0.0239445
Pfas	21354.1	0.284243	0.085811	3.31243	0.000924902	0.023968
Gm5879	458.372	-0.917038	0.276968	-3.31099	0.000929674	0.0240613
Gm5507	245.546	-1.15822	0.349885	-3.31028	0.000932017	0.0240916
Gm5846	658.556	-0.821711	0.248259	-3.3099	0.000933299	0.0240944
Urb2	8724.67	0.329187	0.0995098	3.30808	0.000939374	0.024205
Rps2-ps7	75.6876	-1.52636	0.461427	-3.30791	0.000939941	0.024205
Arl5c	159.259	-1.26635	0.382933	-3.30698	0.000943076	0.0242552
Aip	4155.81	-0.207669	0.0628055	-3.30654	0.000944568	0.0242632
Gm10288	2572.09	-0.710505	0.214956	-3.30534	0.000948606	0.024318
Pprc1	23896.2	0.322281	0.0975072	3.30521	0.000949069	0.024318
Pfkfb3	6776.41	0.275065	0.0832702	3.30328	0.000955615	0.0244552
Golgb1	13472.9	0.293721	0.0889323	3.30275	0.000957407	0.0244705
Tshz3	1062.82	-0.506056	0.153247	-3.30223	0.000959211	0.0244861
Gm8991	1268.15	-0.622553	0.18869	-3.29934	0.000969141	0.0246835
Prr12	23082.3	0.220497	0.0668318	3.29927	0.00096935	0.0246835
Gm4950	118.604	-1.00482	0.30475	-3.2972	0.000976542	0.0248318
Afdn	21625	0.298053	0.0904042	3.29689	0.000977614	0.0248318
Arhgap6	268.819	0.683717	0.207415	3.29638	0.000979407	0.0248318
Ddx24	17743.2	0.246218	0.0746975	3.2962	0.000980011	0.0248318
Mrto4-ps1	244.408	-0.756214	0.229559	-3.29421	0.000986993	0.0249652
Gan	8202.78	0.404069	0.122668	3.294	0.000987711	0.0249652
Ncoa3	9221.36	0.245865	0.0746532	3.29343	0.000989724	0.0249854
Rps6-ps2	133.513	-1.07291	0.325827	-3.29289	0.000991647	0.0250032
Gm48583	283.893	-0.93471	0.284064	-3.29049	0.00100012	0.0251858
Cenpu	2850.48	0.292781	0.0890581	3.28752	0.00101072	0.0254217
Gm13586	64.739	-1.06248	0.323234	-3.28704	0.00101245	0.025434
Gm28036	11541.9	1.21492	0.369747	3.2858	0.00101694	0.0255154
Setd7	13180.3	0.326034	0.0993042	3.28318	0.00102642	0.0257219
Gm4353	188.332	-0.891773	0.271744	-3.28166	0.00103196	0.0257988
Rreb1	5704.03	0.342103	0.104256	3.28136	0.00103307	0.0257988
Rpl18-ps2	609.384	-0.781114	0.238049	-3.28131	0.00103326	0.0257988
Rpl19-ps11	4171.69	-0.547591	0.166924	-3.28049	0.00103628	0.0258428
Commd3	2481.35	-0.258898	0.0789436	-3.27953	0.0010398	0.0258778
Macf1	45080.1	0.374671	0.114249	3.27942	0.00104021	0.0258778
Spaca6	2314.71	-0.753177	0.229868	-3.27657	0.00105076	0.0261087
Gm10320	162.487	-0.936152	0.285901	-3.27439	0.00105889	0.026279
Mdk-ps1	110.006	-1.03781	0.317016	-3.27368	0.00106156	0.0262958
Dnajc13	14452.6	0.297046	0.0907418	3.27353	0.00106213	0.0262958
D17H6S53E	1182.64	0.359846	0.109965	3.27235	0.00106656	0.0263737
Spg11	5862.85	0.293145	0.0896167	3.2711	0.00107131	0.0264409
Slc14a1	122.191	-0.781718	0.238988	-3.27095	0.00107186	0.0264409
Gm9826	886.589	-0.828274	0.253367	-3.26906	0.00107904	0.026586
Gm20570	319.882	-1.13827	0.34824	-3.26863	0.00108069	0.0265949
Nccrp1	594.082	0.580346	0.177673	3.26636	0.00108939	0.0266905
Gm20900	149.237	-0.990224	0.303162	-3.26632	0.00108956	0.0266905
Luc7l2	32266.1	0.231186	0.0707888	3.26585	0.00109135	0.0266905
AU018091	51.3691	1.19441	0.365749	3.26565	0.00109212	0.0266905
Gm29770	220.583	-1.01208	0.309917	-3.26564	0.00109216	0.0266905
Gm8186	1482.34	-1.14498	0.350621	-3.26559	0.00109238	0.0266905
Acer2	2206.08	0.492801	0.150949	3.26469	0.00109584	0.0267431
Gm12966	278.623	-1.0838	0.332026	-3.26421	0.00109769	0.0267565
Mdc1	25496	0.270195	0.0828027	3.26311	0.00110196	0.0268287
Lyar	19048.3	0.327041	0.100255	3.26208	0.00110597	0.0268946
Gm5075	73.9931	-1.332	0.408926	-3.25731	0.00112472	0.027318
Angpt4	56.9075	1.02322	0.314278	3.25577	0.00113084	0.0274342
Rpl36a-ps3	1921.81	-0.443115	0.13612	-3.25532	0.00113264	0.0274454
Rbm3	46954.6	0.350182	0.107636	3.25338	0.0011404	0.0275954
Sipa1l1	17846.8	0.227334	0.0698823	3.2531	0.00114152	0.0275954
Pantr2	218.394	-0.943032	0.290014	-3.25168	0.00114725	0.0277013
Gm12174	2012.69	-0.7778	0.239329	-3.24992	0.00115438	0.0278406
Sdc4	1944.03	0.402431	0.123883	3.24847	0.00116027	0.0279499
Ankrd17	24630.6	0.426295	0.131246	3.24805	0.00116197	0.0279582
Gm3788	179.164	-0.701064	0.21594	-3.24657	0.00116806	0.0280716
Wdr36	13360.3	0.390925	0.120448	3.24559	0.00117208	0.0281354
Gm6425	35.3602	-1.39358	0.429455	-3.245	0.00117451	0.0281607
Zmiz1	34801.5	0.231156	0.0712568	3.24398	0.00117871	0.0282167
Dhx8	14626	0.210747	0.0649698	3.24377	0.00117959	0.0282167
Clcf1	175.726	-0.578317	0.178312	-3.24329	0.0011816	0.0282167
Sgsm1	3247.35	-0.24615	0.0758994	-3.24311	0.00118234	0.0282167
Gm6905	62.3078	-1.76593	0.544662	-3.24224	0.00118594	0.0282698
Gm7561	56.2903	-1.56132	0.481741	-3.241	0.00119113	0.0283605
Rbm15	6403.48	0.454644	0.140315	3.24017	0.00119458	0.0284098
Prdm13	149.276	-1.77566	0.548297	-3.2385	0.00120161	0.0285439
Otud7b	10439.6	0.246603	0.0761649	3.23776	0.00120473	0.0285748
Plekhh1	4277.72	0.272361	0.0841263	3.23753	0.0012057	0.0285748
Rps27a-ps3	4665.75	-0.657609	0.203245	-3.23554	0.00121411	0.0287411
Ttc41	803.31	-0.401185	0.124023	-3.23477	0.00121741	0.0287858
Mtss1	7719.05	0.280164	0.0866595	3.23292	0.0012253	0.0289391
Mtcl1	15069.3	0.29036	0.0898528	3.23151	0.00123137	0.029049
Kat6a	22085.5	0.362341	0.112162	3.23053	0.00123561	0.0291156
Ttf2	11762	0.217425	0.0673166	3.22989	0.00123837	0.0291471
Borcs5	1253.74	-0.292864	0.0906902	-3.22928	0.00124103	0.0291763
Zdbf2	10437.2	0.397063	0.123057	3.22665	0.00125248	0.0294119
Rpl30-ps10	921.843	-0.67829	0.210238	-3.22629	0.00125404	0.0294148
Tubb4b-ps1	1720.39	-0.5621	0.174244	-3.22594	0.0012556	0.0294177
Aatf	5300.24	0.276926	0.0858551	3.2255	0.00125751	0.0294289
4933404O12Rik	1782.19	-0.272303	0.0845282	-3.22145	0.00127543	0.0297948
Gm4202	1582.52	-0.693329	0.215232	-3.22131	0.00127605	0.0297948
Arhgef2	17861.5	0.218747	0.0679579	3.21886	0.00128703	0.0300118
Mir181a-1hg	120.724	-0.882361	0.274146	-3.21858	0.00128827	0.0300118
Cabin1	15226.7	0.217671	0.0676412	3.21802	0.00129078	0.0300362
Ctr9	13469	0.343353	0.106771	3.21577	0.00130093	0.0302382
Nol10	10773.8	0.26659	0.0829253	3.21482	0.00130525	0.0303041
Gpc6	3311.09	0.424441	0.132071	3.21374	0.00131018	0.0303842
Kmt2b	20763.8	0.191095	0.0594683	3.21339	0.00131179	0.0303874
Trh	2410.82	0.560318	0.174432	3.21224	0.00131703	0.0304743
Dcun1d1	10503.3	0.305968	0.0953027	3.21048	0.00132512	0.0306206
Copb2	23716.1	0.278546	0.0867685	3.21022	0.00132633	0.0306206
Gm4575	144.095	-1.07231	0.334155	-3.20901	0.00133191	0.0307147
Gm10224	83.6055	-1.12706	0.351417	-3.20718	0.00134042	0.0308762
Helz	12543.1	0.329565	0.102794	3.20606	0.00134566	0.0309488
Tarbp1	4759.11	0.367852	0.114744	3.20586	0.00134658	0.0309488
Gm49095	66.7185	-1.23056	0.383931	-3.20515	0.00134992	0.0309908
Rfx3	9016.36	0.391981	0.122345	3.20389	0.00135584	0.0310919
Hnrnpr	35766.1	0.23621	0.0737563	3.20257	0.00136208	0.0311871
Esf1	8339.04	0.385032	0.120234	3.20237	0.00136303	0.0311871
Kif15	16762	0.332508	0.10386	3.20151	0.00136711	0.0312348
Armcx4	23684.8	0.274242	0.0856719	3.20107	0.00136919	0.0312348
Gm11196	107.853	-0.964859	0.301434	-3.2009	0.00136999	0.0312348
Shmt1	11226.9	0.230495	0.0720152	3.20065	0.0013712	0.0312348
Gm32255	137.616	1.27753	0.399283	3.19956	0.00137635	0.0313173
Gm43028	98.6039	-1.04275	0.32618	-3.19686	0.00138931	0.031534
Rab11b	24702.1	-0.431751	0.135061	-3.19672	0.00138999	0.031534
Arhgef11	6918.77	0.200834	0.062827	3.19662	0.00139048	0.031534
Gtf2i	77286.9	0.173032	0.0541413	3.19594	0.00139376	0.0315735
Gm10156	430.899	-0.621854	0.194632	-3.19503	0.00139817	0.0316383
Zbtb37	5004.92	0.345011	0.108043	3.19328	0.00140664	0.0317726
Gm44206	368.972	0.876026	0.274344	3.19317	0.0014072	0.0317726
Arid4a	3130.47	0.425102	0.133402	3.18663	0.00143941	0.0324511
Gm7926	288.221	-0.720841	0.226222	-3.18643	0.00144041	0.0324511
Ogfr	19800.8	0.262425	0.0824038	3.18463	0.00144941	0.032618
Gm12669	828.152	-0.763857	0.239902	-3.18404	0.00145235	0.0326485
Gm3571	409.508	-0.953512	0.299503	-3.18365	0.0014543	0.0326565
Gm32899	80.7909	-1.28043	0.402362	-3.18229	0.00146114	0.0327742
Pola1	8808.2	0.372208	0.117006	3.1811	0.00146716	0.0328575
Jmjd8	4442.32	-0.282448	0.0887942	-3.18093	0.00146805	0.0328575
Dmrta2os	105.729	-0.984685	0.309654	-3.17995	0.00147301	0.0329326
Gapvd1	19853.8	0.242583	0.0763396	3.17769	0.00148454	0.0331541
Notch4	2476.02	-0.291809	0.0919116	-3.17489	0.00149894	0.0334394
Gm12565	73.5768	-1.28298	0.40418	-3.17428	0.00150208	0.0334731
B4galt1	7563.67	0.263209	0.082934	3.17371	0.00150502	0.0335023
Ube2l6	1775.36	-0.347964	0.109663	-3.17303	0.00150857	0.0335143
Psma5-ps	116.404	-1.10875	0.349435	-3.17298	0.00150883	0.0335143
Hnrnph2	23115.1	0.269142	0.084897	3.17022	0.00152324	0.0337674
Cecr2	18651.1	0.303344	0.095687	3.17017	0.00152352	0.0337674
Tead1	25546	0.296225	0.0934738	3.16907	0.00152929	0.0338588
Gm7935	1053.16	-0.398436	0.125835	-3.16634	0.00154371	0.0341279
Gpi-ps	897.105	-0.816574	0.257909	-3.16614	0.00154477	0.0341279
Lta4h	11793.2	0.21015	0.0663947	3.16516	0.00155	0.0341902
Phf3	16841.2	0.394031	0.124497	3.16498	0.00155092	0.0341902
Ptbp1	115484	0.246819	0.0780111	3.16389	0.00155674	0.0342816
Gm4335	131.787	-1.02311	0.323449	-3.16312	0.0015609	0.0343365
Gm17909	39.473	-1.69011	0.534509	-3.16198	0.00156702	0.0344342
Dynlrb1	12929.1	-0.22257	0.0704074	-3.16117	0.00157137	0.0344929
Gm5869	2428.63	-1.02153	0.323258	-3.1601	0.00157715	0.0345725
Kpnb1	212247	0.228798	0.0724071	3.15988	0.00157837	0.0345725
Ankhd1	13516.1	0.310406	0.0982585	3.15908	0.00158268	0.0346015
Gm11703	212.855	-0.805586	0.255012	-3.15901	0.00158306	0.0346015
Aldoart2	58.2324	-1.20384	0.381344	-3.15684	0.00159487	0.0348224
Alx4	11922.5	-0.408364	0.129397	-3.1559	0.00160003	0.034898
Herc1	15741.1	0.23881	0.0756814	3.15546	0.00160245	0.0349052
Gm45819	319.737	0.515295	0.163328	3.15497	0.00160515	0.0349052
Gm29668	48.1041	-1.32915	0.421366	-3.15439	0.00160833	0.0349052
Ezr	11116.3	0.236221	0.0748885	3.1543	0.00160881	0.0349052
Col22a1	1453.95	0.316351	0.100298	3.1541	0.00160992	0.0349052
Ckap5	31920.8	0.354191	0.112299	3.15399	0.00161056	0.0349052
Gm11893	132.049	-1.0357	0.328447	-3.15332	0.00161425	0.0349481
Gm15191	427.06	-0.851569	0.270087	-3.15294	0.00161634	0.0349565
Slc5a3	4377.14	0.285997	0.0907248	3.15236	0.00161955	0.0349892
Dnmt3b	9962.89	0.436467	0.138578	3.14962	0.00163486	0.0352826
Dmbx1	3613.5	0.368971	0.117164	3.14919	0.00163722	0.0352965
Rpl19-ps1	399.852	-0.741023	0.235373	-3.1483	0.00164225	0.0353679
Map7	3094.28	0.249025	0.0791221	3.14735	0.00164758	0.0354454
Uckl1	1721.28	-0.301462	0.0958194	-3.14615	0.00165435	0.0355537
Zfp608	9906.38	0.265281	0.0843485	3.14505	0.00166057	0.0356501
Klhl21	5384.62	0.431629	0.137313	3.14339	0.00167004	0.0358114
Rad50	6760.4	0.310763	0.0988707	3.14312	0.00167157	0.0358114
Tnpo2	20971.9	0.182144	0.0579617	3.14249	0.00167515	0.0358507
Camsap3	3360.89	0.38048	0.121183	3.1397	0.00169121	0.0361566
Gm5638	33.3085	-1.42586	0.454332	-3.13837	0.00169891	0.0362736
Zfp652	12398.5	0.254698	0.0811619	3.13814	0.00170021	0.0362736
Gm5830	57.1471	-1.10752	0.35306	-3.1369	0.00170744	0.03639
Mybpc1	313.842	-1.0863	0.346494	-3.13512	0.00171782	0.0365487
Rpl21-ps11	266.351	-1.02634	0.327379	-3.13502	0.00171845	0.0365487
Gon4l	19577.9	0.187232	0.0597367	3.13429	0.00172271	0.0365841
Gm14130	33.1844	-1.42711	0.455347	-3.13412	0.00172368	0.0365841
Rpl17-ps4	103.856	-0.899346	0.287031	-3.13327	0.00172869	0.0366526
Mfap4	5007.13	-0.542202	0.173095	-3.13239	0.00173391	0.0367252
Fam193a	11323.4	0.220565	0.0704656	3.13011	0.00174742	0.0369679
Pes1	24436.3	0.224162	0.071625	3.12965	0.00175012	0.0369679
Gm43064	47.203	-2.4302	0.776534	-3.12955	0.00175077	0.0369679
Tmem175	2174.87	-0.306837	0.0980785	-3.12848	0.00175712	0.037057
Rmrp	18.5188	3.08139	0.985107	3.12798	0.00176015	0.037057
Pkm	472314	0.234199	0.0748763	3.12781	0.00176113	0.037057
CJ186046Rik	22.5324	-2.46986	0.78969	-3.12763	0.00176221	0.037057
Casc3	18879.7	0.165242	0.0528525	3.12648	0.00176915	0.0371402
Pmel	113.084	-0.949932	0.303845	-3.12637	0.00176979	0.0371402
Rnps1-ps	1040.76	-0.559223	0.179043	-3.1234	0.00178775	0.0374754
Pphln1	19120.7	0.24856	0.0795869	3.12313	0.00178941	0.0374754
Tcaim	803.508	0.324086	0.103792	3.12247	0.00179338	0.0375203
Bst1	17.3675	3.32985	1.06667	3.12174	0.00179788	0.037576
Igsf11	1437.64	0.42122	0.134984	3.12052	0.00180533	0.0376935
Tagap	461.809	-0.359497	0.115248	-3.11934	0.0018126	0.0377829
Gm17066	1698.85	0.323883	0.103841	3.11903	0.00181446	0.0377829
Gm4768	16.4944	-1.95822	0.627865	-3.11886	0.00181551	0.0377829
Gm9003	45.4436	-1.11121	0.356315	-3.11862	0.00181698	0.0377829
Macir	4285.77	0.44298	0.142123	3.11689	0.00182772	0.0379313
Dicer1	37366.2	0.274438	0.0880633	3.11637	0.00183094	0.0379313
Tpt1-ps3	9494.19	-0.882019	0.283033	-3.11631	0.00183132	0.0379313
Mmp19	81.1619	0.80068	0.256935	3.11628	0.00183151	0.0379313
Rbm14	20384.2	0.22623	0.0726127	3.11557	0.00183589	0.0379838
Ccdc182	257.351	-1.13709	0.365036	-3.11501	0.00183942	0.0380183
Kirrel2	181.568	-1.32794	0.426517	-3.11346	0.00184908	0.0381451
Cenpf	27475.6	0.336896	0.108207	3.11343	0.00184927	0.0381451
Gm37738	36.5543	1.85057	0.594698	3.11178	0.00185965	0.0383208
Gm8213	85.6346	-1.13057	0.363354	-3.11147	0.00186159	0.0383221
Srrm1	43606	0.209738	0.0674201	3.11091	0.0018651	0.0383561
Klhl11	1508.3	0.396797	0.12766	3.10824	0.00188202	0.0386653
Atpsckmt	2395.84	-0.364717	0.117362	-3.10763	0.00188592	0.0387066
Ube2n-ps1	813.978	-0.640831	0.20628	-3.10661	0.00189243	0.0387788
Rad54l2	20926.1	0.24934	0.0802735	3.10613	0.00189553	0.0387788
Ssbp4	5175.26	-0.421826	0.135808	-3.10605	0.00189605	0.0387788
Tma7-ps	352.082	-0.65307	0.210268	-3.1059	0.001897	0.0387788
Eif3b	73859.8	0.262441	0.0845176	3.10517	0.0019017	0.0388169
Smc1a	29166.9	0.260744	0.0839804	3.10481	0.00190398	0.0388169
Nf1	10197.5	0.211207	0.0680275	3.10473	0.00190453	0.0388169
Cwc22	8464.45	0.276288	0.0890236	3.10353	0.00191225	0.0389354
Dync2h1	5515.28	0.363648	0.117194	3.10295	0.00191602	0.0389538
Mtrex	18576.1	0.295009	0.095085	3.10258	0.00191839	0.0389538
Rsph3b	2398.9	-0.266106	0.0857712	-3.10251	0.00191884	0.0389538
Gm10074	204.415	-0.819505	0.264232	-3.10147	0.00192565	0.0390534
Gm13340	4099.97	-1.24597	0.401817	-3.10085	0.00192968	0.0390964
Col18a1	54458.8	0.294875	0.095117	3.10013	0.00193434	0.0391316
Gm29462	46.7619	-1.30154	0.419854	-3.1	0.00193523	0.0391316
Gm16165	37.3896	-1.62262	0.523623	-3.09883	0.00194288	0.0392477
Slc4a1ap	4558.9	0.269174	0.0868747	3.09842	0.00194554	0.0392628
Gm6368	628.367	-0.860881	0.277915	-3.09764	0.0019507	0.0393283
Gm7059	38.3882	-1.17014	0.377977	-3.09579	0.00196289	0.0395353
2510002D24Rik	1430.36	-0.33922	0.109635	-3.09407	0.00197431	0.0397263
Gm17746	39.3436	-1.24723	0.403524	-3.09085	0.00199583	0.0400913
Prpf19	52271	0.209473	0.0677736	3.09077	0.00199636	0.0400913
Sympk	41533	0.163655	0.0529558	3.09041	0.00199879	0.0401009
Smg6	9384.56	0.216447	0.0700487	3.08995	0.00200193	0.0401247
Gm13077	46.4219	-1.68411	0.545121	-3.08942	0.00200546	0.0401343
Phox2a	575.995	-0.558544	0.180815	-3.08904	0.00200805	0.0401343
Rpl23a-ps3	4346.58	-0.922556	0.298658	-3.08901	0.00200828	0.0401343
Cep350	8335.77	0.351505	0.113815	3.08839	0.00201246	0.0401786
Pcm1	20624	0.393935	0.127632	3.08648	0.00202538	0.0403684
Gm5561	461.796	-0.682618	0.221169	-3.08641	0.0020259	0.0403684
Gm6266	70.4296	-1.07294	0.347745	-3.08543	0.00203258	0.0404623
Gm3756	1919	-0.45141	0.146418	-3.08302	0.00204911	0.0407431
Pard3	16151.7	0.230791	0.0748641	3.0828	0.00205065	0.0407431
Rps12-ps4	881.715	-0.894617	0.290232	-3.08242	0.00205328	0.0407558
Ddx31	4025.85	0.28574	0.0927461	3.08088	0.00206388	0.0409267
Copa	35386.5	0.220596	0.0716425	3.07913	0.00207607	0.0411287
Ecd	11975.6	0.222921	0.0724231	3.07803	0.00208372	0.041201
Gm7299	46.6544	-1.24765	0.40535	-3.07795	0.00208427	0.041201
Zeb2	10382.3	0.316586	0.102863	3.07774	0.00208575	0.041201
Gm15452	392.079	-0.869783	0.282855	-3.07501	0.00210492	0.0415398
Prpf3	9292.52	0.207546	0.0675385	3.073	0.00211915	0.0417805
Gm5576	127.104	-0.942224	0.306653	-3.07261	0.00212199	0.0417963
Aqp1	176.079	-0.721575	0.234923	-3.07154	0.00212961	0.0418931
Naprt	272.913	0.477029	0.155324	3.07119	0.00213205	0.0418931
Gm10268	157.918	-0.769114	0.25044	-3.07106	0.00213303	0.0418931
Gm5644	146.105	-0.987811	0.321856	-3.06911	0.002147	0.0421123
Gm3511	53.3225	-1.13091	0.368509	-3.06888	0.00214863	0.0421123
Bcl9l	9202.96	0.235003	0.0765867	3.06845	0.0021517	0.0421123
Stx16	8459.61	-0.285874	0.0931684	-3.06836	0.0021524	0.0421123
Zfp568	19759.4	0.292188	0.0952862	3.06643	0.00216633	0.0422602
Lmnb1	80097.3	0.228348	0.0744676	3.0664	0.00216651	0.0422602
A130014A01Rik	460.376	-0.42545	0.138754	-3.06622	0.00216786	0.0422602
Gm10566	755.639	-0.410086	0.133745	-3.06617	0.00216819	0.0422602
Cpa2	737.38	-0.65494	0.213632	-3.06574	0.00217133	0.0422813
Gm6988	221.039	-0.942684	0.307597	-3.06467	0.00217912	0.0423926
Gm6181	159.646	-0.834099	0.272204	-3.06424	0.00218223	0.0424131
Fam98a	9682	0.229187	0.074815	3.06338	0.0021885	0.0424665
Gm6375	64.15	-1.12815	0.368341	-3.06277	0.00219296	0.0424665
Slc10a4-ps	57.3295	-1.15855	0.378288	-3.0626	0.0021942	0.0424665
Ttll11	347.818	-0.892161	0.291312	-3.06256	0.00219455	0.0424665
Actn4	49682.3	0.24014	0.0784168	3.06235	0.00219603	0.0424665
Obscn	53.732	1.358	0.443477	3.06217	0.0021974	0.0424665
Met	1326.93	0.45129	0.147431	3.06104	0.00220573	0.0425873
Gm10073	783.62	-0.792819	0.259079	-3.06015	0.00221229	0.0426538
Hdac1-ps	1208.46	-0.468317	0.153044	-3.06001	0.00221332	0.0426538
Gm715	592.034	-0.539459	0.176431	-3.05763	0.00223095	0.0429532
Gm31763	47.248	1.13009	0.369673	3.05701	0.00223557	0.0430017
Usp51	1101.37	0.466397	0.152604	3.05627	0.00224111	0.0430568
Cyp26c1	4077.27	-0.899417	0.294306	-3.05606	0.00224263	0.0430568
Gm45889	259.854	1.10482	0.361576	3.05555	0.00224646	0.0430901
Ppig	20970	0.372752	0.122021	3.05482	0.00225198	0.0431512
Gmps	26938.1	0.310246	0.101583	3.0541	0.00225736	0.0431512
Scn3b	208.359	-0.78309	0.256412	-3.05404	0.00225784	0.0431512
Vangl2	22290.8	0.213412	0.0698792	3.05401	0.00225806	0.0431512
Lix1	9203.59	0.296328	0.0970947	3.05195	0.00227363	0.0434083
Gm15427	6256.12	-0.966926	0.316919	-3.05102	0.00228068	0.0435025
Uba52-ps	136.71	-1.0659	0.349407	-3.0506	0.00228384	0.0435223
Setd1a	19980.9	0.225738	0.0740265	3.04943	0.00229278	0.0436522
Nat10	12706.9	0.320929	0.105369	3.04576	0.00232095	0.0441475
Usp9x	24282.1	0.392205	0.128805	3.04496	0.00232715	0.0442244
Kcnq1	141.903	-0.76889	0.252699	-3.04272	0.00234453	0.0445136
Plekhg3	2797.05	0.481785	0.158373	3.04209	0.00234941	0.0445649
Myo1c	5717.3	0.252589	0.0831007	3.03955	0.00236935	0.0448574
Rbm28	15124.7	0.193022	0.0635124	3.03913	0.00237265	0.0448574
Gm43097	21.593	-1.77401	0.583726	-3.03911	0.00237279	0.0448574
Tmprss7	41.0725	-1.16627	0.383774	-3.03896	0.00237393	0.0448574
Ldhb-ps	194.615	-1.11001	0.365286	-3.03873	0.00237576	0.0448574
H3c6	129.881	1.3567	0.446544	3.03822	0.00237982	0.0448628
Pex26	2836.98	0.254795	0.0838655	3.03814	0.00238041	0.0448628
Cyp11a1	23.4614	2.79346	0.919661	3.03749	0.00238557	0.0449038
Slc37a2	438.063	-0.708983	0.233428	-3.03727	0.00238728	0.0449038
Mcf2l	3077.65	0.228792	0.075334	3.03704	0.00238915	0.0449038
Dpp3	25309.1	0.218989	0.0721167	3.0366	0.00239267	0.0449287
Hnrnpa1	340210	0.275914	0.0908943	3.03555	0.00240096	0.0450308
Dynlt2a2	129.308	-0.686923	0.226307	-3.03536	0.00240249	0.0450308
Cdh2	35338.6	0.303873	0.100151	3.03414	0.00241225	0.0451724
Hectd1	21827.1	0.347926	0.114682	3.03383	0.00241468	0.0451767
Ddx18	19839.8	0.245287	0.0808693	3.03313	0.00242033	0.0452194
Col23a1	10865.3	-0.260913	0.0860247	-3.033	0.00242137	0.0452194
Rpl21-ps8	299.666	-0.883732	0.291491	-3.03177	0.00243125	0.0452893
Zfp687	14811.9	0.180276	0.0594652	3.03162	0.00243241	0.0452893
Nfyc-ps	196.033	-0.950727	0.31361	-3.03156	0.00243297	0.0452893
Gm7027	723.058	-0.852891	0.281349	-3.03144	0.00243394	0.0452893
Polr1b	13660.4	0.31006	0.102291	3.03114	0.0024363	0.0452922
Itgb3	1317.49	-0.461993	0.15247	-3.03006	0.00244504	0.0454136
Gm12247	32.9668	-1.63431	0.539476	-3.02944	0.00245006	0.0454642
Gm53055	359.783	-0.690988	0.228111	-3.02918	0.0024522	0.0454642
Tsg101-ps	257	-0.822403	0.271695	-3.02694	0.00247044	0.0457611
Pdlim7	10009.7	-0.297159	0.0982351	-3.02498	0.0024865	0.0460172
Hspbap1	3432.29	0.376354	0.124431	3.02459	0.00248969	0.0460346
Kif20b	9672.58	0.347538	0.114922	3.02412	0.00249356	0.0460593
Gm8116	334.605	-0.652987	0.215943	-3.02389	0.00249551	0.0460593
Gm4654	463.949	-0.610682	0.201983	-3.02343	0.00249927	0.0460871
Gm13015	52.071	-1.38383	0.457752	-3.0231	0.00250202	0.0460914
1700028K03Rik	60.868	-2.11932	0.701149	-3.02264	0.00250583	0.0460914
Nup153	26785.2	0.31828	0.1053	3.02259	0.00250624	0.0460914
Rpl31-ps13	121.731	-0.993459	0.328722	-3.02219	0.00250956	0.0461111
En1	2661.89	0.598248	0.197989	3.02162	0.00251423	0.0461557
Amer2	2806.41	0.395285	0.130892	3.01994	0.00252825	0.0463716
Rpl21-ps6	51.7005	-1.31973	0.437146	-3.01898	0.00253631	0.0464778
Hsd3b6	227.157	-1.01976	0.337887	-3.01806	0.00254395	0.0465642
Gm6736	91.3663	-0.78913	0.261486	-3.01787	0.00254556	0.0465642
Ccdc160	1455.02	0.277868	0.092167	3.01483	0.00257127	0.0469926
Xrcc5	8993.5	0.222129	0.0736981	3.01403	0.00257798	0.0470734
Greb1l	12294.4	0.516064	0.171291	3.01279	0.00258862	0.0471376
Gpatch1	2925.79	0.205616	0.0682493	3.01272	0.00258915	0.0471376
Wdr46	13675	0.31998	0.106212	3.01264	0.00258984	0.0471376
Scaf8	13889.6	0.239103	0.0793691	3.01254	0.00259069	0.0471376
Abca4	867.472	0.275517	0.0914729	3.01201	0.00259526	0.047179
Supt4b	135.811	-1.0499	0.348737	-3.01058	0.00260745	0.0473253
Gm5331	27.1589	-1.57368	0.522725	-3.01053	0.00260792	0.0473253
Rplp0-ps1	105.286	-1.01906	0.33853	-3.01024	0.00261043	0.047329
Rps15a-ps7	382.765	-0.770411	0.255974	-3.00973	0.00261481	0.0473666
Plk3	2167.55	-0.627479	0.208539	-3.00892	0.00262175	0.0474504
Tmem169	167.267	-0.8707	0.289515	-3.00744	0.00263457	0.0476405
Xntrpc	2461.87	-0.430067	0.143018	-3.00709	0.00263764	0.047654
Phkg2	4864.76	-0.28547	0.0949572	-3.0063	0.00264447	0.0477267
Gm15696	45.4578	1.09155	0.363114	3.00609	0.00264632	0.0477267
4933407K13Rik	1465.75	-0.289935	0.0965423	-3.00319	0.00267167	0.0480563
Pappa	2910.08	0.275359	0.0916911	3.00311	0.00267232	0.0480563
Fhl1	17832.3	0.28032	0.0933501	3.00288	0.00267433	0.0480563
Prag1	5411.24	0.30852	0.102745	3.00277	0.00267539	0.0480563
Nudt13	663.445	-0.628519	0.209321	-3.00266	0.0026763	0.0480563
Recql	6229.64	0.245681	0.081855	3.00141	0.0026873	0.0482117
Dnttip2	13299.3	0.271395	0.0904315	3.00111	0.00269	0.048218
Tbcd	9960.39	0.198627	0.0662149	2.99973	0.0027022	0.0483719
Ddx19b	10395	0.211069	0.0703655	2.9996	0.0027033	0.0483719
Celf2	8998.67	0.454918	0.151724	2.99833	0.00271467	0.048533
Gm12732	86.9396	-0.813993	0.271538	-2.99771	0.00272015	0.0485886
Usp5	27809	0.1739	0.0580258	2.99694	0.00272704	0.0486694
Gm7931	771.003	-0.606278	0.202416	-2.99521	0.00274256	0.0489038
Mcm6	55329.8	0.194686	0.0650225	2.99413	0.00275233	0.0489535
Ubtf	37938	0.201934	0.0674447	2.99407	0.00275281	0.0489535
Ankrd26	5642.18	0.260966	0.0871658	2.9939	0.00275435	0.0489535
Tcf20	15587.4	0.303609	0.101415	2.99372	0.00275596	0.0489535
Gm44419	34.1144	-1.1593	0.38728	-2.99345	0.00275842	0.0489535
Bace1	8915.75	0.212889	0.0711213	2.99331	0.00275966	0.0489535
Wsb2	4973.28	-0.367952	0.122949	-2.99272	0.00276504	0.0490012
Gm2387	154.91	-0.727842	0.243226	-2.99245	0.00276745	0.0490012
Gm7517	186.136	-0.974342	0.325626	-2.99221	0.00276962	0.0490012
Myo9b	14963.1	0.172679	0.0577152	2.99191	0.00277239	0.0490012
Reep6	1469.62	-0.390685	0.130589	-2.9917	0.00277429	0.0490012
Ppp1r3c	373.836	-0.585595	0.195822	-2.99045	0.00278564	0.0491595
Ddx42	22627.1	0.207643	0.0694426	2.99014	0.00278852	0.049168
Gm5537	2523.78	-0.634522	0.21223	-2.98978	0.00279181	0.0491838
2900026A02Rik	6151.67	0.29644	0.0991699	2.98922	0.00279694	0.0492319
Foxred2	2533.95	-0.252289	0.0844369	-2.9879	0.00280899	0.0493902
Hspd1	140151	0.321366	0.107571	2.98749	0.00281278	0.0493902
Notch2	15558.9	0.172064	0.0575955	2.98745	0.00281315	0.0493902
ENSMUSG00000065037	278.288	2.72681	0.913034	2.98654	0.00282152	0.0494948
Nol8	8015.05	0.297248	0.0995958	2.98455	0.00283997	0.0497759
Inf2	2206.46	0.320319	0.107355	2.98373	0.00284754	0.0498284
Itga6	17525.8	0.274354	0.0919508	2.9837	0.00284783	0.0498284
Gm6781	169.872	-1.0067	0.3375	-2.98281	0.0028562	0.0499323
Gm7434	237.556	-1.02159	0.342629	-2.98161	0.00286738	0.0500852
Gm9903	35.1005	-1.37557	0.461421	-2.98116	0.00287159	0.050116
Rpl7-ps9	436.921	-0.853728	0.286404	-2.98085	0.00287447	0.0501238
Txnrd3	2293.95	0.296256	0.0994431	2.97915	0.00289049	0.0502788
Tasor2	14439.8	0.3907	0.131145	2.97914	0.00289058	0.0502788
Naf1	8045.15	0.339105	0.113827	2.97913	0.00289071	0.0502788
Caln1	238.55	1.19902	0.40251	2.97886	0.00289327	0.0502806
H3f3c	529.545	-0.658962	0.221284	-2.9779	0.00290229	0.0503764
Csrnp1	1692.9	0.292728	0.0983098	2.97761	0.00290507	0.0503764
Tpt1-ps5	67.8377	-0.847799	0.284736	-2.97749	0.00290614	0.0503764
Gm30146	82.8837	-0.813284	0.273345	-2.9753	0.00292698	0.0506949
Ndst4	23.5768	-1.86174	0.625867	-2.97465	0.00293321	0.0507292
Nkain4	741.186	-0.707883	0.237978	-2.97458	0.00293391	0.0507292
Hdlbp	69085	0.215469	0.0724504	2.97401	0.00293932	0.0507799
Fgl1	64.5249	-0.968833	0.325849	-2.97326	0.00294656	0.0508622
Prkcb	478.832	0.5073	0.170768	2.9707	0.0029712	0.0512445
Specc1l	17445.7	0.244013	0.0821508	2.97031	0.002975	0.0512669
Gm12989	365.495	-0.96838	0.326196	-2.96871	0.00299052	0.0514144
Adarb1	2675.13	0.26355	0.0887843	2.96843	0.00299327	0.0514144
Sec31a	21292.7	0.199879	0.0673352	2.96841	0.00299342	0.0514144
Flnc	6331.4	0.420692	0.141728	2.96831	0.0029944	0.0514144
U2surp	23049.9	0.286221	0.0964312	2.96814	0.00299608	0.0514144
Gm47766	22.121	1.93965	0.65359	2.96769	0.00300047	0.0514241
Gm8251	209.37	-0.547167	0.184382	-2.96757	0.00300166	0.0514241
Larp1	49224.2	0.269739	0.0909424	2.96605	0.00301656	0.0516055
Chd6	13855.8	0.237846	0.0801916	2.96597	0.00301728	0.0516055
Smarca5	44302.3	0.357058	0.120449	2.96439	0.00303281	0.0518279
Brd4	35656.4	0.246344	0.0831116	2.96402	0.00303651	0.0518353
Gm20687	28.2937	-2.52414	0.8517	-2.96365	0.00304011	0.0518353
Dnajc2	17498.4	0.257033	0.0867306	2.96358	0.00304082	0.0518353
Gnl3l	13044	0.257976	0.0870884	2.96223	0.00305416	0.0519904
Pmaip1	393.806	0.481389	0.162513	2.96215	0.00305498	0.0519904
Prox2os	148.029	-0.947104	0.31983	-2.96127	0.00306374	0.0520962
Gm6813	65.7188	-0.965012	0.325989	-2.96026	0.00307377	0.0521792
Amot	24282.8	0.441349	0.149107	2.95996	0.00307683	0.0521792
Parvg	79.3138	-1.03523	0.349765	-2.95979	0.00307847	0.0521792
Qrfprl	115.67	-0.991525	0.335002	-2.95976	0.00307878	0.0521792
Spats2	20093.2	0.19473	0.0658107	2.95895	0.00308694	0.0522289
Bbs7	1885.54	0.25653	0.086697	2.95893	0.00308711	0.0522289
Grem1	945.596	0.574278	0.194098	2.9587	0.00308936	0.0522289
Gm5616	123.295	-1.03866	0.3511	-2.95831	0.00309335	0.0522534
Zbtb34	4627.22	0.273543	0.0925182	2.95664	0.0031101	0.0524895
Naga	1683.62	-0.362801	0.122717	-2.95641	0.00311244	0.0524895
Galt	1223.93	-0.521575	0.176443	-2.95605	0.00311605	0.0525065
B130055M24Rik	1399.27	0.436982	0.147849	2.95561	0.00312054	0.0525065
Trim28	154423	0.143354	0.0485085	2.95524	0.00312424	0.0525065
Srrm2	100580	0.272685	0.0922729	2.95521	0.00312459	0.0525065
Rfc1	23473	0.256184	0.0866938	2.95504	0.00312624	0.0525065
Taf7	4612.28	0.240653	0.0814799	2.95352	0.00314167	0.0527226
Peg10	87374.9	0.298675	0.101189	2.95166	0.00316071	0.0529987
Set	199039	0.291449	0.0987684	2.95084	0.00316915	0.0530969
Plpp3	7365.85	-0.328355	0.111317	-2.94972	0.00318065	0.053246
Cwc27	3925.69	0.256283	0.0869073	2.94893	0.0031888	0.0533359
Gm4735	3913.78	-0.564381	0.1914	-2.94869	0.00319121	0.0533359
Faim2	58.3937	-1.18279	0.401661	-2.94475	0.00323211	0.0539755
Sec16a	17970	0.284343	0.0966531	2.94189	0.00326212	0.054428
Ipo11	20795.6	0.274103	0.0931793	2.94167	0.00326451	0.054428
Gm6180	329.522	-0.863213	0.293484	-2.94127	0.00326874	0.0544543
Pigg	1822.16	0.273288	0.0929235	2.941	0.00327159	0.0544575
Mcm7	63947.1	0.178527	0.0607594	2.93825	0.00330066	0.0548969
Fzd3	34130.9	0.334696	0.113955	2.93708	0.00331315	0.05506
Focad	3755.21	0.314915	0.107233	2.93673	0.00331693	0.0550777
Cdk12	11872.1	0.288019	0.0980828	2.93648	0.00331958	0.0550777
Smg7	20312	0.219802	0.0748634	2.93604	0.00332435	0.0551123
Rps24-ps3	676.898	-0.558205	0.190163	-2.9354	0.00333122	0.0551815
Hagh	1364.11	-0.281579	0.0959598	-2.93435	0.00334252	0.0553241
Rad23b	60920.2	0.223602	0.0762117	2.93396	0.00334672	0.0553489
Lrrc41	8968.87	0.222748	0.0759391	2.93325	0.00335438	0.0554309
Incenp	28845.2	0.168724	0.05755	2.93179	0.00337018	0.0556473
Gm6565	383.572	-0.560458	0.191212	-2.93108	0.00337785	0.0556926
Baiap2l1	1719.46	0.382941	0.130651	2.93101	0.00337857	0.0556926
Nmral1	12630.9	0.268841	0.0917353	2.93061	0.00338295	0.0556926
Nup93	19419.3	0.218663	0.0746155	2.93054	0.00338378	0.0556926
Nup155	19707.5	0.294802	0.10061	2.93014	0.00338807	0.0557186
Gm16216	534.604	-0.794994	0.271427	-2.92895	0.00340111	0.0558673
Tet1	5614.5	0.420284	0.1435	2.92882	0.00340256	0.0558673
Fam98b	15354.8	0.242749	0.0829198	2.92752	0.00341675	0.0560554
Rprd2	9683.11	0.299028	0.102191	2.92617	0.00343168	0.0562555
Gm8162	45.0636	-1.10505	0.377705	-2.92569	0.00343688	0.0562957
Sin3a	21765.1	0.237505	0.0812249	2.92404	0.00345519	0.0565423
Ints3	24527.5	0.155328	0.0531325	2.92341	0.00346218	0.0565423
Abcg5	409.817	0.684	0.233977	2.92337	0.00346267	0.0565423
Poli	1982.86	-0.315278	0.107859	-2.92307	0.003466	0.0565423
Tnpo1	70520.4	0.342519	0.117186	2.92286	0.00346832	0.0565423
Togaram1	7261.58	0.345331	0.118149	2.92285	0.00346847	0.0565423
Rps12-ps1	49.8944	-1.01013	0.345654	-2.92236	0.00347388	0.0565481
Mia3	13587.8	0.244565	0.0836886	2.92232	0.00347433	0.0565481
Gm14138	78.6264	-1.61756	0.553849	-2.92058	0.00349382	0.0568189
Rnf223	306.219	-0.526712	0.180367	-2.92022	0.00349788	0.0568189
Amotl1	27271.9	0.196374	0.0672494	2.92009	0.00349927	0.0568189
Bub1b	27745.9	0.258052	0.0883992	2.91917	0.00350965	0.0569377
Gm10482	20.8412	-2.30236	0.788763	-2.91895	0.00351214	0.0569377
Dennd4b	3770.9	-0.336645	0.1154	-2.9172	0.00353189	0.0572127
Bag3	3065.94	0.241317	0.0827478	2.91629	0.00354218	0.0573342
Nbeal1	3374.22	0.32159	0.110283	2.91604	0.00354505	0.0573354
Setx	16720.9	0.291325	0.0999204	2.91557	0.00355036	0.0573761
Gm10313	32.2364	-1.22684	0.420853	-2.91514	0.00355534	0.0574113
Cd2ap	11525.4	0.350805	0.120404	2.91356	0.00357337	0.0576571
Gm11598	59.153	-1.35484	0.46507	-2.91319	0.00357755	0.0576792
S1pr3	8329.13	-0.438595	0.150581	-2.91268	0.00358338	0.0577278
Utp3	10412.3	0.282994	0.0972068	2.91126	0.00359975	0.0579149
Celf1	52794.2	0.199089	0.0683877	2.91118	0.00360063	0.0579149
Gm11400	264.968	-0.668703	0.229726	-2.91087	0.00360428	0.0579281
Agap2	870.057	-0.336966	0.115791	-2.91012	0.00361286	0.0580206
Gm6863	3972.64	-0.955647	0.328442	-2.90963	0.00361854	0.0580665
Ints6	6470	0.323066	0.111049	2.90921	0.0036234	0.058099
Kdm5b	24526	0.274033	0.0942908	2.90625	0.00365788	0.0585654
Gm11478	697.068	-0.736503	0.253423	-2.90622	0.00365819	0.0585654
Laptm5	1133.04	-0.42542	0.146404	-2.9058	0.00366312	0.0585985
F2rl1	124.649	0.806772	0.277726	2.90492	0.00367352	0.058719
Gm6158	486.027	-0.877828	0.302239	-2.90441	0.00367943	0.0587678
Rell1	3869.88	0.229725	0.0791111	2.90383	0.00368625	0.058831
Psmd11	24733.1	0.22865	0.0787992	2.90168	0.00371167	0.0591906
Gm8253	29.2368	-1.68122	0.579453	-2.9014	0.00371502	0.0591981
Mfap1b	7401.37	0.226888	0.0782138	2.90087	0.00372126	0.0592514
Gm3764	1034.41	-0.753352	0.25986	-2.89907	0.00374272	0.0594762
Gm13464	683.494	-0.671821	0.231739	-2.89904	0.00374306	0.0594762
Gm12751	521.185	-0.48126	0.166017	-2.89886	0.00374526	0.0594762
Mdm4-ps	95.7614	-1.19867	0.413519	-2.89871	0.00374696	0.0594762
Pja1	20276.3	0.164316	0.0566918	2.89842	0.00375051	0.0594822
Cdk13	14528.6	0.267554	0.0923173	2.8982	0.00375314	0.0594822
Ubr5	39486.4	0.263739	0.0910318	2.89722	0.00376489	0.0596223
Kmt2a	18970.9	0.262878	0.0907534	2.89662	0.00377205	0.0596898
Atp2a2	56630.1	0.227132	0.078444	2.89546	0.00378597	0.0598639
Plagl2	20161.7	0.182903	0.063205	2.8938	0.00380605	0.0600515
Baz1b	49215.6	0.217046	0.0750049	2.89376	0.00380657	0.0600515
Fmn1	479.924	0.662854	0.229091	2.89341	0.00381079	0.0600515
Gm16580	1997	-1.00759	0.348266	-2.89316	0.00381382	0.0600515
Foxc2	2697.04	-0.344574	0.119113	-2.89284	0.00381771	0.0600515
Gm6682	2015.74	-0.515615	0.178239	-2.89283	0.00381789	0.0600515
Nucks1	76958.4	0.316316	0.109346	2.89279	0.00381832	0.0600515
Mapk8	10481.2	0.21668	0.0749174	2.89226	0.00382483	0.0601079
Lig3	15924.2	0.188554	0.0652012	2.89188	0.0038295	0.0601352
Armcx2	29707.6	0.180417	0.0624149	2.89062	0.00384488	0.060312
8430422M14Rik	151.234	-0.892326	0.308713	-2.89047	0.00384664	0.060312
Gm9349	48.8853	-1.50603	0.521138	-2.88989	0.00385373	0.0603771
Gm12856	190.649	-0.894516	0.30958	-2.88945	0.00385916	0.060416
Rps4l	9996.74	-0.278688	0.0964689	-2.88888	0.00386612	0.0604789
Gm13166	158.009	0.62485	0.216318	2.88856	0.00387005	0.0604942
Chd8	22653	0.222048	0.0768828	2.88814	0.00387525	0.0605254
Gm9761	1925.58	-0.660544	0.228726	-2.88792	0.00387794	0.0605254
Gm9083	146.916	-1.08461	0.375763	-2.88643	0.00389644	0.0607362
Asb3	2011.3	0.260248	0.0901649	2.88635	0.00389737	0.0607362
Hdac6	12346.1	0.252175	0.0874406	2.88395	0.00392718	0.0611544
Ccar1	26037.9	0.29577	0.102587	2.88311	0.00393775	0.0612724
Gm2011	211.918	-0.585613	0.203302	-2.8805	0.0039704	0.0617338
Gm4977	212.66	-1.11796	0.388274	-2.87931	0.00398546	0.061921
Hlf	694.685	0.42264	0.146809	2.87884	0.00399136	0.0619657
Tsc22d2	8280.24	0.280244	0.0973551	2.87857	0.00399481	0.0619724
Sall4	16246.8	0.290091	0.100799	2.87793	0.004003	0.0620525
Khsrp	48044.7	0.262703	0.0913075	2.87712	0.00401326	0.0621563
Rps8-ps1	126.685	-0.961382	0.334212	-2.87657	0.00402028	0.0621563
Ncapd3	8227.29	0.257006	0.0893484	2.87645	0.00402176	0.0621563
Gm4707	267.945	-0.688785	0.239457	-2.87645	0.00402181	0.0621563
Gm10478	268.845	0.560899	0.19506	2.87551	0.00403372	0.0622467
Syncrip	46042.7	0.303057	0.105392	2.87551	0.00403373	0.0622467
H4c12	174.542	0.712424	0.247829	2.87466	0.00404459	0.0623675
Gm21981	8590.88	0.495296	0.172349	2.8738	0.00405568	0.0624519
Nphs1	208.244	-1.29595	0.450987	-2.87358	0.00405845	0.0624519
Mpzl2	791.707	0.479249	0.166781	2.87352	0.00405919	0.0624519
Gm9247	989.281	-0.622654	0.216709	-2.87322	0.0040631	0.0624652
Gm7984	30.4852	-1.31131	0.456512	-2.87246	0.0040729	0.0625691
Prkdc	4283.74	0.284627	0.0991304	2.87124	0.00408866	0.0627337
Cluh	18859.5	0.168733	0.0587711	2.87102	0.0040915	0.0627337
Gm17823	76.7993	-1.22681	0.427373	-2.87058	0.00409714	0.0627337
Gm13498	326.275	-0.875028	0.304839	-2.87046	0.00409876	0.0627337
Gm7511	88.1614	-1.0402	0.362395	-2.87034	0.00410027	0.0627337
Nell1	36.8171	-1.08857	0.379289	-2.87001	0.00410454	0.0627337
Srsf3-ps	2706.49	-0.310763	0.108283	-2.8699	0.00410598	0.0627337
Hsp90aa1	217180	0.324516	0.113088	2.86958	0.00411013	0.0627337
Gm11100	146.803	-1.14915	0.400468	-2.86951	0.00411113	0.0627337
Gm11960	206.9	-1.19047	0.415016	-2.86849	0.00412438	0.0628891
Nynrin	24972.2	0.221671	0.0772915	2.86798	0.00413101	0.0629208
Armh4	4318.45	0.344666	0.120182	2.86786	0.00413259	0.0629208
Vax1	371.358	-0.662661	0.231109	-2.86732	0.0041397	0.0629823
Gypc	2921.63	-0.361198	0.125998	-2.86669	0.0041479	0.0630201
Cbx1	47682.5	0.213252	0.0743905	2.86666	0.00414832	0.0630201
Olfm2	1114.78	-0.611859	0.21348	-2.86612	0.00415532	0.0630797
Nebl	1560.74	0.312085	0.108902	2.86573	0.00416048	0.0631114
Son	58987.2	0.250944	0.0876125	2.86425	0.00418	0.0632869
AI661453	833.76	0.484731	0.169238	2.86419	0.00418079	0.0632869
Utrn	12906	0.319081	0.111405	2.86415	0.0041813	0.0632869
Gm6789	1440.7	-0.678164	0.236821	-2.86361	0.00418839	0.0633475
Gm11263	2898.13	-0.414135	0.14465	-2.86302	0.00419624	0.0634195
Mphosph6	4907.52	0.205266	0.0717202	2.86204	0.0042093	0.0635285
Lrrc24	21.4227	-1.45003	0.506649	-2.86201	0.00420964	0.0635285
Sparcl1	5087.08	-0.336601	0.117668	-2.8606	0.00422844	0.0637364
Cdh1	5652.24	0.463762	0.162126	2.86051	0.00422963	0.0637364
Raph1	7081.8	0.262189	0.0916821	2.85976	0.00423965	0.063818
Gm6109	97.1131	-0.877482	0.306851	-2.85964	0.00424126	0.063818
Dtx3l	793.11	0.421523	0.147553	2.85676	0.0042799	0.0643522
Dynlt1c	7787.42	-0.2475	0.086658	-2.85606	0.00428935	0.064447
Tbc1d2b	5387.59	0.213627	0.0748299	2.85483	0.004306	0.064618
Vcp-rs	1386.58	-0.593986	0.208069	-2.85475	0.00430703	0.064618
Gm5801	309.159	-0.810477	0.284011	-2.85368	0.00432158	0.0647431
Gm7730	116.264	-0.816035	0.28596	-2.85367	0.00432167	0.0647431
Fgfr2	14886.9	0.240897	0.0844263	2.85334	0.00432617	0.0647632
Cdh6	12189.6	0.4122	0.144502	2.85256	0.00433688	0.0648762
Trim46	532.068	-0.487347	0.170888	-2.85184	0.00434667	0.0649752
Mif-ps3	346.504	-1.61171	0.565258	-2.85128	0.0043544	0.065013
Thap7	2523.3	-0.251067	0.0880567	-2.85119	0.00435553	0.065013
Nsd2	64613.8	0.191903	0.0673237	2.85045	0.00436575	0.0650926
Ipo5	109759	0.278914	0.0978552	2.85027	0.00436822	0.0650926
Gm43110	93.4348	-0.976372	0.342573	-2.85011	0.00437038	0.0650926
Gm5470	28.1192	-1.48896	0.522615	-2.84906	0.00438491	0.0652617
Ints4	8705.62	0.192702	0.0676495	2.84854	0.00439203	0.0653202
Fras1	7274.92	0.300983	0.105698	2.84757	0.0044055	0.0654357
Acvr2b	10766.3	0.338994	0.119049	2.84752	0.00440617	0.0654357
Gm10819	215.722	-0.790952	0.277927	-2.84589	0.00442871	0.0656924
Ppfibp1	11948.4	0.275128	0.0966791	2.84579	0.00443017	0.0656924
Mga	15635.5	0.354498	0.124578	2.84558	0.00443306	0.0656924
Dip2b	11074.2	0.220496	0.0775237	2.84424	0.00445173	0.0659171
Gm5526	182.532	-0.796877	0.280193	-2.84403	0.00445464	0.0659171
Hdac1	32196.5	0.179889	0.0632607	2.84361	0.00446057	0.0659573
Cd248	4006.25	-0.339962	0.119566	-2.84329	0.00446502	0.0659756
Rsl1d1	35173.7	0.308183	0.108403	2.84294	0.00446988	0.0659999
Cry1	5128.67	0.241737	0.0850404	2.84262	0.00447445	0.0660198
Nbas	5471.23	0.258657	0.0910131	2.84197	0.00448352	0.0661061
Krt8	8264.06	0.533421	0.187713	2.84168	0.00448766	0.0661197
Cblb	12481.2	0.263852	0.0928607	2.84138	0.0044919	0.0661238
Pcdh9	357.916	0.529624	0.186414	2.84112	0.00449549	0.0661238
Glis3	1980.91	0.308918	0.108737	2.84097	0.0044976	0.0661238
Tnfaip8l1	986.175	-0.325919	0.114768	-2.8398	0.00451414	0.0663195
Alkbh5	21193.9	0.199345	0.0702115	2.8392	0.0045227	0.066396
Gm7895	185.969	-0.737518	0.259783	-2.83898	0.00452586	0.066396
Cbl	19129.8	0.297148	0.104676	2.83875	0.00452906	0.066396
Myrf	3832.69	0.370911	0.130689	2.83812	0.00453808	0.0664807
Utp14a	7485.88	0.302596	0.106642	2.8375	0.00454689	0.0665068
Ccdc184	568.794	-0.347179	0.122354	-2.83749	0.00454703	0.0665068
Edaradd	800.689	0.331897	0.116976	2.83731	0.00454958	0.0665068
Lama5	11355.5	0.495591	0.174707	2.8367	0.00455822	0.0665263
Gm5791	108.354	-1.22212	0.430841	-2.83659	0.00455985	0.0665263
Gm38357	88.2839	0.943654	0.332696	2.83639	0.00456274	0.0665263
Rps18-ps5	3863.29	-0.930232	0.327993	-2.83614	0.00456627	0.0665263
Uba6	8226.29	0.38044	0.134143	2.83608	0.00456712	0.0665263
Gm5931	473.442	-0.744201	0.262465	-2.83543	0.0045764	0.0666142
Gnl2	11347.6	0.255821	0.0902412	2.83485	0.00458465	0.066687
Mrpl32	3468.07	0.34575	0.121977	2.83456	0.00458889	0.0667014
Hba-a2	56802.3	-0.43169	0.152412	-2.8324	0.00462007	0.0671071
Ddx27	16582.8	0.246973	0.0872117	2.83188	0.00462746	0.067108
Tenm3	28898.2	0.270276	0.0954433	2.8318	0.00462875	0.067108
Aldh18a1	17613	0.160563	0.0567017	2.83171	0.00462994	0.067108
Cat	14124.6	0.176407	0.0623243	2.83047	0.00464799	0.0672986
Gm4332	4460.75	-1.02144	0.360913	-2.83016	0.00465253	0.0672986
Stip1	66343.1	0.181193	0.0640228	2.83013	0.00465293	0.0672986
Rpusd2	3446.26	0.21474	0.0758954	2.82943	0.00466317	0.0673992
AK157302	518.284	-0.351046	0.124178	-2.82696	0.00469923	0.0678727
Zic2	8287.89	0.273885	0.0968929	2.82668	0.00470339	0.0678849
Armc9	4229.87	0.191602	0.0677959	2.82615	0.00471105	0.0679478
Cflar	3674.66	0.256388	0.0907657	2.82472	0.00473219	0.0681508
Ruvbl1	19705.7	0.237037	0.0839202	2.82456	0.0047346	0.0681508
Hipk2	18539.4	0.400785	0.141895	2.82452	0.00473509	0.0681508
Rpl31-ps14	97.9455	-1.14273	0.404638	-2.82409	0.00474153	0.0681956
Nsf	9482.42	0.2143	0.0758944	2.82366	0.0047479	0.0682394
Gm7334	319.903	-0.436272	0.154527	-2.82326	0.00475373	0.0682754
Gm6142	184.75	-0.636305	0.225589	-2.82063	0.00479291	0.06879
Rpsa-ps1	253.935	-0.888248	0.315043	-2.81945	0.00481062	0.0689561
Glul	29602.3	0.197707	0.0701235	2.81941	0.0048112	0.0689561
Trim71	26486.7	0.451769	0.16026	2.81898	0.00481771	0.0689583
Gm5539	147.206	-0.727482	0.258078	-2.81884	0.00481976	0.0689583
Pgap2	4580.89	-0.201693	0.0715546	-2.81873	0.00482143	0.0689583
Cpne6	44.8604	-1.54281	0.547524	-2.81779	0.00483559	0.0690489
Gm12715	34981.3	-0.224848	0.0797979	-2.81772	0.00483657	0.0690489
Ddx23	27874.5	0.184241	0.0653884	2.81764	0.00483787	0.0690489
Gm14403	424.652	0.388746	0.138014	2.81671	0.00485185	0.0691587
Mroh8	58.3601	0.870153	0.308929	2.81668	0.0048523	0.0691587
Gm6292	56.2435	-1.11808	0.39705	-2.81598	0.0048629	0.0692618
Srbd1	6112.23	0.265638	0.0943549	2.8153	0.00487313	0.0693593
Ankrd52	16787.9	0.179353	0.0637136	2.81498	0.00487799	0.0693803
Gm6155	88.1124	-1.00998	0.358912	-2.81401	0.0048927	0.069529
Heyl	2391.86	-0.497269	0.176722	-2.81385	0.00489522	0.069529
Ndufa12-ps	156.528	-0.708934	0.25199	-2.81334	0.00490295	0.0695907
Gm12901	16.4358	-2.68011	0.952856	-2.81271	0.00491254	0.0696786
Nr4a3	639.004	0.346402	0.123183	2.8121	0.00492188	0.0696835
Gm5487	854.271	-0.629923	0.224006	-2.81208	0.00492225	0.0696835
AI314278	44.1404	-1.57584	0.560395	-2.81203	0.00492307	0.0696835
Gm34432	279.802	-0.674121	0.239843	-2.81068	0.00494369	0.0698898
Dmd	1840.71	0.382728	0.136172	2.81063	0.00494445	0.0698898
Gm45605	54.2166	-1.00247	0.356718	-2.81027	0.00495002	0.0699203
Rab11fip4	13534.8	0.277112	0.0986419	2.80928	0.00496528	0.0700752
Gtf3c3	7481.15	0.315626	0.112366	2.80892	0.00497082	0.0700752
Gm9063	23.7615	-1.47485	0.525073	-2.80885	0.00497194	0.0700752
Uaca	10745.9	0.175293	0.062414	2.80856	0.00497636	0.0700752
Gm6612	40.592	-1.2619	0.449394	-2.808	0.00498495	0.0700752
Gm35013	80.303	-0.976937	0.347927	-2.80788	0.00498693	0.0700752
Dynlt1b	6963.05	-0.496158	0.176724	-2.80753	0.00499223	0.0700752
Clint1	21763.1	0.230697	0.0821721	2.80749	0.00499296	0.0700752
Knl1	7804.87	0.401962	0.14318	2.80739	0.00499448	0.0700752
Mpig6b	69.3158	-1.15942	0.412996	-2.80735	0.00499513	0.0700752
Gm6402	71.075	-1.05538	0.376032	-2.80663	0.00500621	0.0701159
Nutf2-ps2	618.209	-0.354923	0.126461	-2.80658	0.00500697	0.0701159
Nipbl	17609.2	0.356968	0.127194	2.8065	0.00500833	0.0701159
Gm9625	532.07	-0.675534	0.240722	-2.80628	0.0050117	0.0701159
Pgk1-rs7	2677.74	-0.595283	0.212149	-2.80597	0.00501654	0.0701359
Gm6316	111.052	-1.1182	0.398658	-2.8049	0.00503316	0.0703203
Ahctf1	24797.4	0.303437	0.108207	2.80423	0.00504377	0.0704206
Gm16470	157.678	-0.871905	0.311038	-2.80321	0.00505967	0.0705946
Gm21816	117.698	-0.667423	0.238206	-2.80187	0.00508072	0.0708402
Pot1b	3527.03	0.187656	0.066989	2.8013	0.00508969	0.070917
Gm42986	56.603	1.38656	0.495059	2.80079	0.00509769	0.0709803
Fam120c	1093.21	0.29734	0.10625	2.7985	0.00513408	0.0714385
Gm5276	134.612	-0.835275	0.298555	-2.79772	0.00514645	0.0715622
Gm10051	505.111	-0.799639	0.285977	-2.79617	0.00517129	0.071806
Otop3	36.9354	1.33633	0.477917	2.79616	0.00517137	0.071806
Fbxo22	8621.97	0.168174	0.060149	2.79597	0.00517449	0.071806
Arid1b	15869.9	0.242291	0.0866827	2.79515	0.00518757	0.071939
Diaph2	1143.82	0.42558	0.15227	2.79491	0.00519148	0.0719446
Gprasp2	2440.76	0.312054	0.11169	2.79393	0.00520718	0.072053
Gm7435	375.444	0.554093	0.198337	2.7937	0.00521084	0.072053
En2	8298.45	0.41937	0.150116	2.79364	0.00521186	0.072053
Gm8956	38.3229	-1.31165	0.469527	-2.79355	0.00521335	0.072053
Ptprz1	3902.55	0.44569	0.159569	2.79308	0.00522088	0.0721086
Eldr	834.054	-0.298667	0.10696	-2.79232	0.00523311	0.0722289
Cltc	43860.8	0.297084	0.106405	2.792	0.00523829	0.0722518
Nexmif	242.184	0.604069	0.216493	2.79025	0.0052667	0.0725911
Zfp703	7728.57	-0.371558	0.133172	-2.79005	0.00526996	0.0725911
Sntb2	5493.02	0.247102	0.0885847	2.78944	0.00527994	0.0726389
Kcnq4	777.765	-0.466967	0.167419	-2.78921	0.00528369	0.0726389
Atrx	28701.9	0.307255	0.110159	2.78919	0.00528405	0.0726389
Gm6218	44.3298	-1.09543	0.392885	-2.78817	0.00530062	0.0728178
Gm6170	1429.1	-1.02434	0.367464	-2.78759	0.0053102	0.0728732
Znrf1	11497.2	-0.358079	0.128469	-2.78728	0.00531529	0.0728732
Zfp853	52.708	-0.984175	0.353096	-2.78728	0.0053153	0.0728732
Gm45133	1910.18	0.606248	0.217629	2.78569	0.00534133	0.0731812
Tmsb4x	67548.8	-0.332503	0.119388	-2.78507	0.00535167	0.0732545
Agl	4421.03	0.217066	0.0779429	2.78494	0.00535381	0.0732545
Trio	17196.3	0.264936	0.0951446	2.78456	0.00535998	0.0732773
Gm34779	20.2505	-1.6347	0.587092	-2.7844	0.00536263	0.0732773
Bnip3l-ps	621.711	-0.478355	0.171834	-2.78382	0.00537234	0.0733297
Grb7	2025.15	0.524224	0.188321	2.78368	0.00537466	0.0733297
Pnn	34426.5	0.201518	0.0723998	2.7834	0.00537924	0.0733297
Gm42547	1459.37	0.324428	0.116562	2.78331	0.00538075	0.0733297
Gm13213	21.9609	-1.56567	0.562633	-2.78277	0.00538978	0.0733842
Champ1	12208.2	0.217059	0.0780049	2.78264	0.0053919	0.0733842
Gmpr	2031.65	-0.392472	0.141067	-2.78218	0.00539959	0.0734229
Gm5823	136.111	-1.14435	0.411334	-2.78204	0.0054019	0.0734229
Gm13127	417.99	-0.764789	0.274993	-2.78113	0.00541708	0.0735458
Gm13167	777.089	-0.648966	0.233352	-2.78106	0.00541811	0.0735458
Robo1	12468.1	0.333977	0.120104	2.78073	0.00542375	0.0735737
Gm8396	61.7285	-0.979547	0.352333	-2.78018	0.00543292	0.0735908
Gm27194	31.4516	-1.19689	0.430511	-2.78015	0.0054334	0.0735908
Ywhaz	118828	0.190576	0.0685524	2.78	0.00543585	0.0735908
Dupd1	18.5885	-1.65101	0.593933	-2.77979	0.00543935	0.0735908
Pigb	2944.25	0.284581	0.102388	2.77945	0.00544517	0.0736209
Kdelr2	13871.5	0.223014	0.080255	2.77882	0.00545569	0.0737146
Nagk	958.405	-0.285523	0.10281	-2.77719	0.00548316	0.0740371
Gm7803	1024.79	-0.39914	0.143743	-2.77676	0.00549034	0.0740845
Ubap2l	38210.5	0.211151	0.0760478	2.77655	0.00549389	0.0740845
Pus7	10942	0.276828	0.0997276	2.77584	0.00550592	0.0741979
Ttll7	887.93	-0.612916	0.220877	-2.77492	0.00552159	0.0743304
Adam11	1864.87	-0.49582	0.178685	-2.77483	0.00552299	0.0743304
Zfp106	54067.9	0.273006	0.0984261	2.77372	0.00554196	0.0745368
Rapgef2	5299.03	0.25804	0.0930434	2.77333	0.00554856	0.0745767
Gm9703	61.7267	-1.04702	0.377589	-2.77291	0.0055558	0.0746252
Gm19721	66.0758	0.904794	0.326329	2.77264	0.00556038	0.0746379
Gm47258	30.5566	1.29936	0.468707	2.77222	0.00556752	0.0746848
Myo10	18442.1	0.298598	0.107726	2.77183	0.00557419	0.0747018
Gm38166	17.4122	-1.47669	0.532776	-2.77169	0.00557666	0.0747018
Psmd2	65447.1	0.171247	0.0617884	2.77151	0.00557971	0.0747018
A330074H02Rik	58.7231	-1.38162	0.498591	-2.77105	0.00558766	0.0747215
Ubn2	12983.6	0.253746	0.0915721	2.771	0.00558846	0.0747215
Gm47640	595.282	0.450418	0.162563	2.77073	0.00559303	0.074734
Pafah2	1935.75	-0.256553	0.0926018	-2.7705	0.00559701	0.0747384
Arid2	26470.7	0.257248	0.0928665	2.77008	0.00560425	0.0747865
Capsl	67.7745	1.01637	0.367043	2.76908	0.00562155	0.0749117
Ercc6l	8883.59	0.286079	0.103313	2.76906	0.00562188	0.0749117
Khdrbs1	61485.2	0.20408	0.0737048	2.76888	0.0056249	0.0749117
Kif1b	27791.7	0.219572	0.0793055	2.76869	0.00562823	0.0749117
E130308A19Rik	7457.32	0.259824	0.0938635	2.7681	0.00563843	0.0749599
Cd3eap	6235.63	0.284364	0.102732	2.76801	0.00564002	0.0749599
Rrs1	18304.5	0.223272	0.0806663	2.76785	0.00564281	0.0749599
Gm7413	39.7778	-1.33454	0.482692	-2.76478	0.00569606	0.0756183
Gm14127	22.9395	-1.38279	0.500219	-2.76437	0.0057033	0.0756655
Far2	339.894	-0.413746	0.149693	-2.76396	0.00571037	0.0757104
Gm43808	157.383	0.678874	0.245635	2.76375	0.00571406	0.0757104
Actr2	33895.9	0.231637	0.0838378	2.76292	0.0057287	0.0758281
Gm43359	31.71	1.88219	0.681261	2.7628	0.00573077	0.0758281
Rab6b	4738.06	-0.333095	0.120573	-2.7626	0.00573432	0.0758281
Dock9	2186.07	0.239613	0.0867456	2.76225	0.00574052	0.0758281
Zbed6	36517.8	0.240298	0.0869955	2.7622	0.00574141	0.0758281
Gm45113	44.7162	-1.29658	0.469694	-2.76047	0.00577189	0.0761816
Gm12242	29.1291	-1.46224	0.529954	-2.75918	0.00579461	0.0763852
Syt7	4814.72	0.394505	0.142988	2.75901	0.0057976	0.0763852
Gm11516	94.4484	-1.09142	0.395609	-2.75883	0.00580093	0.0763852
Ncbp3	10361.3	0.197089	0.0714412	2.75875	0.00580221	0.0763852
Gm14494	621.096	-0.680891	0.246833	-2.75851	0.00580657	0.0763936
Slk	14438.9	0.25813	0.0935869	2.75819	0.00581225	0.0764101
Gm5900	55.3373	-1.2737	0.461832	-2.75793	0.00581695	0.0764101
Dtl	14045.1	0.214456	0.0777631	2.75781	0.00581899	0.0764101
Gm13268	311.216	-0.689622	0.250141	-2.75693	0.00583467	0.0765669
Cerkl	71.3912	-1.8489	0.670926	-2.75575	0.00585581	0.0767953
Hspa8	459893	0.255642	0.0927938	2.75495	0.00587013	0.0769339
Rpl7a-ps5	654.65	-0.68604	0.249071	-2.75439	0.00588012	0.0770157
Gm4518	174.271	-0.654856	0.237784	-2.754	0.00588714	0.0770584
Maml3	6089.77	0.26492	0.0962048	2.75371	0.00589244	0.0770786
Rpl29-ps5	26.9213	-1.4098	0.512154	-2.75268	0.00591092	0.0772327
Gm29100	209.367	-1.25738	0.456792	-2.75264	0.00591175	0.0772327
Mat2a	63105	0.214463	0.0779245	2.75219	0.00591988	0.0772898
Gm10157	354.398	-0.790164	0.287239	-2.75089	0.00594336	0.0775471
Gm5621	63.8447	-1.09811	0.399223	-2.75061	0.00594845	0.0775508
Rtf1	18029.4	0.206508	0.0750881	2.75021	0.00595563	0.0775508
Fam199x	6118.7	0.393907	0.143232	2.75013	0.00595711	0.0775508
Ap1m2	1452.28	0.462423	0.168158	2.74994	0.00596065	0.0775508
Krt80	37.5657	1.99827	0.726689	2.74983	0.00596254	0.0775508
Gm6788	83.3247	-1.16804	0.424954	-2.74864	0.0059844	0.0777858
Pdcd6ip	15757.4	0.187422	0.0682253	2.7471	0.00601247	0.0781012
Fth1-ps	93.1052	-1.10728	0.40311	-2.74684	0.00601718	0.0781129
Palld	12411.5	0.264857	0.0964384	2.74639	0.0060255	0.0781513
Hmgb1	143073	0.219588	0.0799612	2.74618	0.00602941	0.0781513
Dcaf1	10959.8	0.29794	0.108497	2.74606	0.00603155	0.0781513
Hspa4	78802.1	0.246351	0.0897428	2.74508	0.00604955	0.0783156
Gm5239	43.7474	-1.51296	0.551178	-2.74496	0.00605187	0.0783156
5730488B01Rik	473.103	0.643591	0.234509	2.74442	0.00606171	0.0783935
Lnpep	6621.62	0.400732	0.146064	2.74355	0.0060779	0.0785534
Tbx2	5132.61	-0.48525	0.176891	-2.74321	0.00608415	0.0785847
Garre1	8657.71	0.217273	0.0792113	2.74295	0.00608897	0.0785975
Gm5643	622.897	-0.54085	0.197227	-2.74228	0.00610152	0.0786949
Gm13680	513.664	-0.898658	0.327722	-2.74213	0.00610419	0.0786949
Mtif2	4409.35	0.256956	0.0937187	2.74178	0.0061107	0.0787132
Gm45734	126.908	-0.810497	0.295624	-2.74164	0.00611328	0.0787132
Gm4938	50.2814	-1.33813	0.488175	-2.74109	0.00612353	0.0787913
Naa50	42443.5	0.270022	0.0985155	2.74091	0.00612702	0.0787913
Ap3b1	8195.6	0.239452	0.0873926	2.73996	0.00614469	0.0789438
Mogs	14156.3	0.242395	0.0884698	2.73986	0.00614657	0.0789438
Ccnd2	112927	0.274566	0.100227	2.73945	0.00615421	0.0789578
Supt5	29246.7	0.160589	0.0586293	2.73905	0.00616164	0.0789578
Mtr	8177.16	0.260631	0.095154	2.73904	0.0061619	0.0789578
Gm11892	60.8162	-1.33593	0.487749	-2.73897	0.00616317	0.0789578
Gm17795	18.9495	-1.48518	0.542343	-2.73845	0.00617303	0.0789578
Atp6v1g2	614.929	-0.441229	0.161125	-2.73843	0.00617338	0.0789578
Tti2	4311.44	0.304423	0.111184	2.738	0.00618139	0.0789578
Gm5648	576.498	-0.713394	0.260569	-2.73783	0.00618455	0.0789578
Zfp169	727.588	0.366527	0.133878	2.73778	0.0061856	0.0789578
Amd-ps1	53.4331	-1.06309	0.388314	-2.7377	0.00618703	0.0789578
Gm7899	105.752	-1.03332	0.377464	-2.73754	0.00618998	0.0789578
Prmt5	33158	0.198063	0.0723914	2.736	0.00621908	0.079234
Dcaf12l1	1900.8	0.324211	0.118499	2.73599	0.00621935	0.079234
Anapc1	40917.5	0.270394	0.0988467	2.73549	0.00622868	0.079261
Psrc1	11623.6	-0.217212	0.0794058	-2.73547	0.00622919	0.079261
Fubp3	15342	0.215059	0.0786296	2.73509	0.00623628	0.0793019
Crym	2360.27	-0.871507	0.318854	-2.73325	0.00627136	0.0796778
Gm6906	22.6998	-1.39932	0.512	-2.73305	0.00627503	0.0796778
Prmt9	3235.13	0.214154	0.0783612	2.73291	0.00627782	0.0796778
Eef2-ps2	1606.37	-1.00247	0.366843	-2.73269	0.00628189	0.0796778
Jade3	4902.17	0.346405	0.126771	2.73252	0.00628524	0.0796778
Gm9575	306.541	-0.738017	0.270264	-2.73072	0.00631959	0.0800563
Gm5937	216.289	-0.748995	0.274312	-2.73045	0.00632486	0.0800563
Grhl2	2461.94	0.447378	0.163854	2.73035	0.0063268	0.0800563
Gm13831	26.8852	-1.39812	0.512153	-2.72988	0.00633572	0.080096
Gm5637	46.9806	-0.969326	0.355114	-2.72962	0.00634072	0.080096
Gm15454	137.84	-1.15011	0.421351	-2.72957	0.00634165	0.080096
Ipo7	43604.7	0.322929	0.118321	2.72927	0.00634744	0.0801198
Rpl5-ps2	233.227	-0.826217	0.302749	-2.72905	0.00635169	0.0801242
Gm29667	114.119	-0.98571	0.361244	-2.72866	0.00635926	0.0801704
Prep	22632.2	0.214612	0.0786843	2.72751	0.00638138	0.0803999
Sf3a3	22478.3	0.181848	0.0667103	2.72593	0.00641198	0.0806858
Agbl3	320.294	-0.561618	0.206037	-2.72581	0.00641445	0.0806858
1700025G04Rik	8444.82	0.181022	0.0664122	2.72573	0.00641587	0.0806858
Zfp36l1	30249.3	0.183275	0.0672452	2.72547	0.00642106	0.0807016
Gm2926	29.9997	-1.61153	0.591361	-2.72511	0.00642792	0.0807384
Gm5898	3060.93	0.21905	0.080389	2.72488	0.00643243	0.0807457
Lonp1	19209.2	0.1505	0.0552555	2.7237	0.00645549	0.0809526
Arid3a	15893.4	0.302679	0.111134	2.72356	0.00645823	0.0809526
Gm4853	29.8516	-1.59586	0.585973	-2.72343	0.00646075	0.0809526
Shb	2236.94	-0.293778	0.107908	-2.72248	0.00647946	0.0811375
Zbtb18	10221.8	-0.243201	0.0893408	-2.72217	0.00648556	0.0811555
Vps18	5587.89	0.189051	0.0694571	2.72184	0.00649195	0.0811555
Nkrf	4145.87	0.292391	0.107426	2.7218	0.00649276	0.0811555
Kcnip1	298.447	-0.504192	0.185365	-2.71999	0.00652829	0.08155
Gpcpd1	3750.08	-0.202995	0.0746443	-2.71949	0.00653824	0.0816246
Gm5826	52.7421	-1.23863	0.45557	-2.71886	0.00655077	0.0817313
Gm5845	74.713	-1.01767	0.374436	-2.71789	0.00657006	0.0819222
Gm10736	341.435	-0.405943	0.149389	-2.71736	0.00658055	0.0819696
Gm10358	1563.93	-0.36182	0.133155	-2.71729	0.00658185	0.0819696
Tmem35b	470.2	-0.400801	0.147559	-2.71621	0.00660333	0.0821873
Slf2	14388.2	0.404063	0.148845	2.71465	0.00663453	0.0824936
Lamb1	15044.4	0.322547	0.118821	2.71457	0.00663625	0.0824936
Gm4751	20.0527	-1.46541	0.539871	-2.71438	0.00664	0.0824936
Ascc3	5102.85	0.344762	0.127054	2.7135	0.00665762	0.0826624
Gm8276	538.922	-0.864132	0.318488	-2.71324	0.00666297	0.0826788
Gm6352	105.596	-0.898195	0.331103	-2.71273	0.00667311	0.0827547
Hnrnpk	179922	0.200202	0.0738176	2.71212	0.00668552	0.0828309
Rspo1	3872.54	-0.354129	0.130577	-2.71203	0.00668733	0.0828309
Uhrf1	71265	0.175336	0.0647041	2.70981	0.00673224	0.0832581
Prpf4b	26682.3	0.231731	0.0855181	2.70974	0.00673369	0.0832581
Gm9169	138.106	-0.66986	0.247249	-2.70925	0.00674345	0.0832581
Slc27a6	513.076	0.687633	0.253809	2.70925	0.00674345	0.0832581
Pinx1	4488.69	0.280101	0.103397	2.70898	0.00674904	0.0832581
Snx27	17598.3	0.209088	0.0771864	2.70887	0.00675135	0.0832581
Arfgef2	5846.94	0.215138	0.0794204	2.70885	0.00675166	0.0832581
Nabp1	1942.11	0.395581	0.14604	2.70872	0.00675427	0.0832581
Pecam1	4284.58	-0.319994	0.118161	-2.70811	0.00676678	0.083323
Trmt10c	4769.53	0.242011	0.0893666	2.70807	0.00676766	0.083323
Mfap1a	8949.61	0.231675	0.0855676	2.7075	0.00677911	0.0834139
Farp2	1071.89	0.551527	0.20373	2.70715	0.00678635	0.083453
Agtrap	3334.97	-0.295702	0.109244	-2.70681	0.00679326	0.0834879
Alg13	6071.55	0.243604	0.0900081	2.70647	0.00680026	0.083524
Etv3	4536.01	0.180429	0.0666738	2.70615	0.00680685	0.083555
Bbx	9449.73	0.352525	0.130293	2.70564	0.00681733	0.0836335
Kbtbd8	4064.75	0.359198	0.132782	2.70516	0.00682707	0.0836801
Dtx2	4342.88	0.164813	0.0609278	2.70506	0.00682928	0.0836801
Ago2	40689.5	0.296723	0.10971	2.70461	0.00683837	0.0837414
Gm38190	226.788	0.582931	0.215608	2.70366	0.00685794	0.083931
Lap3	17386.7	0.213218	0.0788717	2.70335	0.00686438	0.0839598
Rwdd3	279.05	-0.486974	0.180176	-2.70278	0.00687631	0.0840557
Gm6450	178.161	-0.838773	0.31039	-2.70232	0.00688569	0.0840816
Dok4	2802.13	-0.259139	0.0958966	-2.70228	0.00688663	0.0840816
Rps18-ps1	74.6273	-0.904116	0.3346	-2.70208	0.00689076	0.084082
Kcng4	16.0492	-2.00526	0.742213	-2.70173	0.00689804	0.0841208
Gm10086	42.4081	-1.28111	0.474508	-2.69987	0.0069366	0.0844982
Gm8349	60.7963	-1.01912	0.377483	-2.69979	0.00693835	0.0844982
Gm5939	199.77	-0.633829	0.234791	-2.69954	0.00694347	0.0844982
Parp6	3619.51	-0.275244	0.101966	-2.69936	0.00694734	0.0844982
Rnpep	9989.33	0.147832	0.0547676	2.69925	0.00694957	0.0844982
Gm4928	198.704	-0.943392	0.349529	-2.69904	0.00695404	0.0845022
Gm11993	205.825	-0.922187	0.341697	-2.69884	0.00695813	0.0845022
Ttc27	6269.55	0.275398	0.102077	2.69796	0.00697663	0.0846767
Nek1	5115.42	0.301471	0.111754	2.69763	0.00698343	0.0847092
Tubb4b	60738.8	0.174538	0.0647168	2.69695	0.00699771	0.0847591
Gm12892	408.363	-1.59999	0.593282	-2.69685	0.00699983	0.0847591
Nars	28284.8	0.210995	0.0782419	2.6967	0.00700293	0.0847591
Slc24a5	341.121	-0.485708	0.180127	-2.69648	0.00700771	0.0847591
Usp19	21707.4	0.204551	0.0758594	2.69645	0.0070082	0.0847591
Itih5	3757.22	0.254434	0.0943665	2.69623	0.00701285	0.0847639
Dcp2	35248.9	0.260757	0.0967183	2.69604	0.00701685	0.0847639
Gm6363	497.578	-0.568065	0.210776	-2.69511	0.00703652	0.0849397
Gm5626	140.175	-0.838545	0.311153	-2.69496	0.00703968	0.0849397
Gm7727	25.9767	-1.84389	0.684339	-2.69441	0.00705138	0.0850309
Gm11889	172.601	-0.844918	0.313717	-2.69325	0.00707595	0.085277
Ythdf2	17303.8	0.250196	0.0929287	2.69235	0.00709514	0.0854004
Fam117a	4149.11	0.259304	0.096321	2.69208	0.00710083	0.0854004
Gm9790	148.091	-0.813696	0.302256	-2.69207	0.00710096	0.0854004
Elmo1	2472.29	0.209905	0.0779742	2.69198	0.00710283	0.0854004
Gm2308	76.1895	-0.862459	0.320538	-2.69066	0.00713101	0.085689
Gdf1	222.886	1.90627	0.708574	2.69029	0.00713895	0.0857342
Nup50	33191.2	0.158135	0.0587861	2.69001	0.00714508	0.0857577
Bmp2	560.17	0.77431	0.287879	2.68971	0.00715139	0.0857833
Ankfn1	183.981	0.635871	0.23645	2.68924	0.00716153	0.0858547
Jmy	7395.23	0.265088	0.0986069	2.68833	0.00718098	0.0860376
Gm6100	26.8171	-2.0311	0.755906	-2.68697	0.00721029	0.0863346
Stk24	13606.4	0.229077	0.0852606	2.68679	0.00721418	0.0863346
Smc3	28033.7	0.292011	0.108704	2.68629	0.00722497	0.0864033
Ncapg	12359.6	0.30471	0.113438	2.68614	0.00722834	0.0864033
Wdr6	35903.8	0.257753	0.0959679	2.68582	0.00723518	0.0864347
Kif14	6524.51	0.230416	0.0858041	2.68537	0.00724494	0.086501
Tagap1	6063.89	-0.264972	0.0987055	-2.68447	0.0072645	0.0866385
Flna	98664.8	0.188324	0.0701537	2.68445	0.0072649	0.0866385
Dock5	5130.46	0.222286	0.0828128	2.6842	0.00727038	0.0866535
Mcm4	37451.3	0.237188	0.0883853	2.68356	0.00728421	0.0867679
B230119M05Rik	55.9929	1.02063	0.380472	2.68253	0.00730675	0.0869214
Asgr1	53.7737	-1.01815	0.379551	-2.68252	0.00730692	0.0869214
Gm6793	2178.8	-0.508141	0.189443	-2.68229	0.00731202	0.0869214
Bod1-ps	37.6545	-1.59366	0.594162	-2.6822	0.00731403	0.0869214
Glt28d2	54.8306	-0.881156	0.32855	-2.68195	0.00731943	0.0869352
Birc6	21570.2	0.36828	0.137344	2.68143	0.00733073	0.087019
Ccdc190	157.478	0.694481	0.259025	2.68113	0.00733739	0.0870478
N4bp2	20003.4	0.33732	0.125882	2.67964	0.00737006	0.0873152
Pum3	20121.8	0.245121	0.0914772	2.67958	0.0073714	0.0873152
Tars	20424.4	0.213627	0.0797258	2.67952	0.0073727	0.0873152
Gm7143	2471.57	-0.388589	0.145109	-2.67791	0.00740835	0.0876728
Gm40864	457.411	0.492636	0.183972	2.67777	0.00741144	0.0876728
Rps25-ps1	398.704	-0.671963	0.250968	-2.67748	0.00741782	0.0876733
Plekhg1	5336.17	0.276462	0.103263	2.67727	0.00742252	0.0876733
Akap7	1686.96	0.258925	0.0967154	2.67719	0.00742429	0.0876733
Krt18	6374.42	0.515243	0.192491	2.67671	0.00743483	0.0877472
Gm6341	80.9333	-0.683482	0.255373	-2.67641	0.00744167	0.0877774
Rnd2	4403.09	-0.466532	0.174351	-2.67582	0.00745471	0.0878374
Nop9	12215.4	0.226512	0.0846522	2.67579	0.00745531	0.0878374
Gm8960	105.997	-0.982008	0.367062	-2.67532	0.00746579	0.0879105
Trpc4ap	21951.3	0.171298	0.0640483	2.67451	0.00748377	0.0880323
Ecpas	19299.7	0.306076	0.114444	2.67447	0.00748472	0.0880323
Gm42648	75.5257	1.01255	0.378713	2.67365	0.00750302	0.0881971
U2af1l4	1724.1	-0.43555	0.162959	-2.67275	0.00752319	0.0883835
Dynll2	45580.7	0.232754	0.0870936	2.67246	0.00752973	0.0884062
Ctdp1	9846.26	0.229726	0.0859662	2.67228	0.00753374	0.0884062
Gm5564	167.562	-0.708506	0.265368	-2.6699	0.00758737	0.0889847
Gm5909	356.8	-0.657369	0.246249	-2.66953	0.00759573	0.0890318
Rarres1	126.266	-0.909859	0.340861	-2.6693	0.00760098	0.0890425
Gm12219	28.0185	-1.1656	0.436972	-2.66746	0.00764273	0.0894577
Gm48445	49.2718	-1.21991	0.457351	-2.66734	0.00764547	0.0894577
Gm4824	162.579	-0.906063	0.33971	-2.66716	0.0076495	0.0894577
Gm37694	33.9157	-1.3835	0.518848	-2.66648	0.00766501	0.0895881
Dnm3	166.636	0.754544	0.283062	2.66564	0.00768413	0.0897604
Nmd3	8763.82	0.235371	0.0883449	2.66423	0.00771649	0.0900872
Gm5436	56.8758	-1.08029	0.405522	-2.66395	0.00772295	0.0901114
Zan	148.889	0.571579	0.214624	2.66317	0.00774085	0.0901939
Gm17494	3706.69	-0.440731	0.165493	-2.66313	0.00774164	0.0901939
Dbt	3620.22	0.254281	0.0954935	2.66281	0.00774914	0.0901939
Pik3r1	5730.16	0.242042	0.0908981	2.66278	0.00774979	0.0901939
Gm7665	78.6972	-0.879154	0.330186	-2.6626	0.00775393	0.0901939
Pth1r	4806.77	-0.361892	0.135922	-2.66249	0.0077564	0.0901939
Snapc3	3591.37	0.290934	0.109306	2.66164	0.00777607	0.0903715
Lsp1	1685.2	-0.260897	0.0980692	-2.66034	0.00780616	0.0906698
Bmp3	100.398	0.705045	0.265049	2.66006	0.00781273	0.0906949
Kdm3b	18989.8	0.224912	0.0845658	2.65961	0.00782319	0.0907283
Morn4	5037.42	-0.188158	0.0707528	-2.65937	0.00782867	0.0907283
Clasp1	27482.1	0.186452	0.0701159	2.6592	0.00783269	0.0907283
Cotl1	27422.4	-0.34775	0.130776	-2.65913	0.00783433	0.0907283
Thop1	20689.2	0.242056	0.0910335	2.65898	0.00783772	0.0907283
Vta1	6417.81	-0.20735	0.0780468	-2.65674	0.00789001	0.0912822
Mfap2	11611.4	-0.298684	0.112512	-2.65468	0.00793836	0.0917898
Zfc3h1	8199.41	0.217794	0.0820559	2.65422	0.00794926	0.091864
Msl2	13332.5	0.193633	0.0729637	2.65383	0.00795847	0.0919188
Lrrfip1	6520.97	0.26758	0.100838	2.65355	0.00796502	0.0919427
Snap25	477.703	-0.851289	0.320863	-2.65312	0.00797509	0.0920072
Tmem131	19718.9	0.266525	0.100478	2.65256	0.00798837	0.0921086
Cpne5	2560.71	0.433726	0.163589	2.65131	0.0080181	0.092394
Rc3h1	10939	0.324912	0.122556	2.65114	0.00802212	0.092394
Mon2	9851.3	0.238147	0.0898481	2.65055	0.00803612	0.0925033
Rbbp6	24183	0.259449	0.0979274	2.6494	0.00806345	0.0927658
Itga3	7776.9	0.268479	0.101383	2.64817	0.0080929	0.0930265
Gm19587	100.174	-1.13438	0.42838	-2.64807	0.00809517	0.0930265
Gm13182	40.4057	-1.26202	0.476845	-2.64661	0.00813022	0.093377
Rpap3	7136.5	0.203439	0.0768755	2.64635	0.00813655	0.0933896
Krtcap3	527.564	-0.361739	0.136704	-2.64615	0.00814139	0.0933896
Tfg	15715.8	0.158145	0.0597676	2.646	0.00814497	0.0933896
Tut7	8480.41	0.202647	0.0766155	2.64499	0.00816939	0.0935806
Acer3	1914.45	0.223614	0.0845493	2.64477	0.00817454	0.0935806
Crnkl1	7590.35	0.25856	0.0977639	2.64474	0.00817531	0.0935806
Zxda	853.12	0.337228	0.127525	2.64442	0.0081832	0.0936188
Nrip1	11179.1	0.298615	0.112948	2.64382	0.00819764	0.0936655
Patz1	23531.1	0.202153	0.0764644	2.64375	0.0081993	0.0936655
Gm8238	42.9162	-1.23	0.465286	-2.64353	0.00820464	0.0936655
Rps8-ps4	99.7476	-0.767387	0.2903	-2.64343	0.00820718	0.0936655
Ccdc106	163.704	-0.544614	0.206035	-2.6433	0.00821011	0.0936655
Xylt1	2773.31	0.328229	0.124188	2.643	0.00821747	0.0936974
Gm4258	15.6165	-1.90174	0.719729	-2.6423	0.00823445	0.0938389
Prkci	19217.5	0.26311	0.0995865	2.64202	0.0082412	0.0938637
Smc2	24854.8	0.358079	0.135585	2.64099	0.00826646	0.0940317
Gm6263	75.0766	-0.855077	0.323777	-2.64094	0.00826754	0.0940317
Arhgap29	11618.3	0.298973	0.113211	2.64086	0.0082697	0.0940317
Dhx38	16920	0.162609	0.0615955	2.63996	0.00829162	0.094214
Gm9791	55.0565	-1.01602	0.38488	-2.63982	0.0082949	0.094214
Hspg2	33166.6	0.273824	0.103746	2.63938	0.00830586	0.0942862
Hnrnpu	200412	0.216702	0.0821125	2.63908	0.00831306	0.0943157
Fbxw7	4822.84	0.276034	0.104614	2.63859	0.0083251	0.0944002
Sltm	16983.8	0.203283	0.0770489	2.63836	0.00833087	0.0944135
Dipk1b	1986.77	-0.247705	0.0939234	-2.6373	0.0083568	0.094655
Rgs3	4738.56	0.178264	0.0676026	2.63693	0.00836596	0.0947065
Mdga1	1357.24	-0.397448	0.150738	-2.63669	0.00837196	0.0947222
Gm8146	77.7872	-0.854685	0.324186	-2.6364	0.0083791	0.0947508
Rps23rg1	1154.26	-0.275588	0.10456	-2.63571	0.00839626	0.0948926
Ap2m1-ps	1008.87	-0.323608	0.122804	-2.63515	0.00840995	0.0949949
Cplane1	7509.99	0.227066	0.0861842	2.63466	0.00842224	0.0950326
Zfp871	17652.8	0.301927	0.114599	2.63464	0.00842254	0.0950326
Gm37899	33.3901	1.22671	0.465689	2.63419	0.00843394	0.0951089
Etfrf1	1835.34	-0.226513	0.0859987	-2.63392	0.0084406	0.0951317
Clasp2	9050.85	0.322037	0.122328	2.63258	0.00847391	0.0953612
Herpud1	3541.69	0.189422	0.0719537	2.63255	0.00847456	0.0953612
Crnde	1637.72	-0.311501	0.118327	-2.63254	0.00847489	0.0953612
Lamb3	88.6255	0.991856	0.37681	2.63224	0.00848232	0.0953923
Mapre3	1260.45	-0.431818	0.16408	-2.63176	0.00849438	0.0954757
Foxb1	2006.58	0.376947	0.143281	2.63083	0.00851768	0.0956852
Galr1	128.123	0.564463	0.214696	2.62913	0.00856025	0.0960911
Gm2237	1238	-0.384076	0.146096	-2.62893	0.00856552	0.0960911
Gm48768	172.299	0.634973	0.241542	2.62883	0.00856786	0.0960911
Zfp57	6439.95	-0.239703	0.0912385	-2.62721	0.00860887	0.0964983
Mc4r	62.3248	-1.11256	0.423593	-2.62649	0.00862708	0.0966497
Cebpz	15937	0.25551	0.0972953	2.62613	0.00863631	0.0966793
Dennd5b	7144.17	0.269716	0.102709	2.62601	0.00863914	0.0966793
Gm38574	17.5393	-1.54868	0.589888	-2.62539	0.0086551	0.0968051
Bhlhb9	7696.23	0.252328	0.0961306	2.62484	0.00866884	0.096906
Naa15	38741.8	0.288592	0.10997	2.62427	0.00868345	0.0970164
Gm2395	56.8295	-1.04612	0.398729	-2.62363	0.00869983	0.0971356
Samm50	18178.1	0.214852	0.0819015	2.6233	0.00870822	0.0971356
Arfgef1	12776.9	0.276378	0.105355	2.6233	0.00870832	0.0971356
Fancd2	5762.61	0.292912	0.111681	2.62276	0.00872211	0.0972366
Gm2614	205.343	-0.857339	0.326949	-2.62224	0.00873529	0.0973306
Msantd2	5866.97	-0.172998	0.0659972	-2.6213	0.00875962	0.0975385
Gm10689	77.0337	-0.914401	0.348855	-2.62115	0.00876345	0.0975385
Gm14176	905.876	-0.565771	0.215882	-2.62074	0.00877396	0.0975612
Plekha7	6448.85	0.19952	0.0761352	2.6206	0.00877759	0.0975612
Acaa1b	271.486	-0.635881	0.242655	-2.62051	0.00877975	0.0975612
Gemin4	9117.41	0.233495	0.0891323	2.61965	0.00880213	0.0977328
Gm6758	85.161	-0.995604	0.380113	-2.61924	0.00881272	0.0977328
Actn1	25302.9	0.221125	0.0844252	2.61918	0.00881402	0.0977328
Ppp1r10	15799.2	0.182991	0.0698698	2.61903	0.008818	0.0977328
Impdh2	44137.4	0.199598	0.0762168	2.61882	0.00882344	0.0977328
1110017D15Rik	62.0624	-1.2499	0.477281	-2.61879	0.00882422	0.0977328
Gm13237	1254.46	-0.614984	0.23485	-2.61862	0.00882853	0.0977328
Dqx1	391.382	-0.453155	0.173098	-2.61792	0.00884685	0.0978581
Nupr1	19.9215	-1.75011	0.668538	-2.61782	0.00884938	0.0978581
Elp2	24339.5	0.16344	0.0624523	2.61704	0.00886968	0.0979781
Spp1	335.474	-0.703067	0.268652	-2.61702	0.00887021	0.0979781
Gm12397	234.982	-0.486417	0.185886	-2.61675	0.00887705	0.0979781
Prr14l	8801.94	0.243513	0.0930624	2.61667	0.00887933	0.0979781
A230057D06Rik	214.255	-0.621269	0.237606	-2.6147	0.00893054	0.0984568
Gm49336	17856	0.235106	0.0899224	2.61454	0.00893474	0.0984568
Wdr7	3927.04	0.278611	0.106566	2.61445	0.0089371	0.0984568
Mzf1	500.465	-0.443228	0.169564	-2.61393	0.00895065	0.0985532
Tafa4	134.236	-0.914833	0.350017	-2.61368	0.00895722	0.0985726
Bud13	5894.68	0.190712	0.0729923	2.61277	0.0089813	0.0987351
Rnf168	10496.5	0.266219	0.101892	2.61275	0.0089816	0.0987351
Anapc7	12388.3	0.142669	0.0546251	2.61179	0.00900701	0.098949
Eef1a1-ps1	3579.35	-0.815288	0.312174	-2.61165	0.00901071	0.098949
Lef1	7419.07	0.237846	0.0910843	2.61127	0.00902055	0.0989679
Cobl	734.305	0.265503	0.101679	2.6112	0.00902262	0.0989679
Gm14706	32.9189	-1.57787	0.604309	-2.61103	0.00902689	0.0989679
Dll4	1460.11	-0.317022	0.121443	-2.61045	0.00904239	0.0990849
Snhg3	1864.64	0.406941	0.155915	2.61001	0.00905384	0.0991575
Vps13b	4704.24	0.310696	0.119063	2.6095	0.00906751	0.0992431
Ppp1r7	17313.1	0.149723	0.0573795	2.60935	0.00907133	0.0992431
Gm12919	257.615	-1.00562	0.385423	-2.60913	0.00907729	0.0992554
Vstm2l	103.023	-1.07773	0.413246	-2.60797	0.00910812	0.0995394
Dlk2	62.7586	-1.28332	0.492135	-2.60767	0.00911618	0.0995745
Tnrc6b	12839.9	0.333224	0.127797	2.60744	0.00912215	0.0995867
Osbpl11	7915.9	0.211714	0.081238	2.6061	0.00915792	0.099924
Cbx5	111266	0.217795	0.0835924	2.60544	0.00917565	0.100062
Ppm1l	7329.06	0.234198	0.0898941	2.60526	0.00918036	0.100062
Rnase4	326.785	-0.621434	0.238677	-2.60366	0.00922348	0.100431
Thsd4	2379.08	0.551007	0.21163	2.60364	0.00922398	0.100431
Gm6394	64.5684	-1.17115	0.449955	-2.60282	0.00924615	0.100619
Gm8741	381.954	-0.423884	0.162885	-2.60235	0.00925884	0.100704
Sh3gl3	200.059	-0.668239	0.256922	-2.60094	0.00929677	0.101063
Clspn	14399.8	0.240432	0.0924649	2.60025	0.00931555	0.101182
Usp24	16659.1	0.266953	0.102667	2.60018	0.00931761	0.101182
Cdc25a	24715.4	0.164132	0.0631351	2.59969	0.00933081	0.101237
Abcf3	6468.94	0.172229	0.0662514	2.59963	0.00933252	0.101237
Gm6235	19.4176	-1.31072	0.50431	-2.59903	0.00934876	0.101327
Bin2	189.737	-1.09594	0.421685	-2.59896	0.0093507	0.101327
Gm26736	29.0589	-1.80148	0.693511	-2.59763	0.00938704	0.101667
Tpt1-ps6	117.073	-0.941063	0.362331	-2.59725	0.00939747	0.101727
Gm38372	125.93	0.537432	0.207006	2.59621	0.00942575	0.101979
Peg3	68126.2	0.302363	0.116474	2.59598	0.00943216	0.101995
N4bp2l2	9151.05	0.226498	0.0872561	2.59578	0.00943756	0.101999
Gm5389	28.9761	-1.26286	0.486582	-2.59536	0.00944909	0.10207
Spink2	38.909	0.998024	0.384622	2.59482	0.00946414	0.102179
Fign	6538.06	0.28368	0.109334	2.59461	0.00946973	0.102185
9130002K18Rik	22.6203	-1.87595	0.723294	-2.59362	0.00949708	0.102427
AI854703	309.115	0.47038	0.181394	2.59315	0.00951024	0.102471
Kansl2-ps	1025.47	-0.443562	0.171062	-2.59299	0.00951461	0.102471
Eif2b5	21098.5	0.163958	0.0632327	2.59293	0.00951612	0.102471
Gm5586	281.008	-0.557027	0.214895	-2.5921	0.0095393	0.102666
Gbf1	11849.2	0.184861	0.0713406	2.59125	0.00956278	0.102842
Gm38393	1802.17	0.476137	0.183755	2.59115	0.00956561	0.102842
Gm10233	477.855	-0.598063	0.230945	-2.58964	0.00960772	0.10324
Gm11814	347.57	-0.659412	0.254664	-2.58934	0.00961603	0.103276
Gm5628	91.1499	-0.768695	0.296994	-2.58825	0.00964642	0.103536
Atp6v0c-ps2	1494.8	-0.273115	0.105527	-2.58811	0.00965036	0.103536
Larp4b	19242	0.261215	0.100944	2.58773	0.00966109	0.103597
Cenpe	18245.1	0.283124	0.109428	2.58732	0.00967254	0.103665
Ppp1r3b	597.953	-0.410676	0.158744	-2.58703	0.00968073	0.103699
Prrc2b	68862.4	0.15576	0.0602186	2.58658	0.0096934	0.103781
Herc4	8398.35	0.23651	0.0914483	2.58627	0.00970198	0.103818
Apc	19992.7	0.300072	0.116095	2.5847	0.0097465	0.104182
Gm45660	41.8518	-1.31925	0.510473	-2.58436	0.009756	0.104182
Gng8	374.498	-0.591634	0.228936	-2.58428	0.00975823	0.104182
Gm16372	23.3661	-1.35973	0.526176	-2.58418	0.00976114	0.104182
Tln2	14350.1	0.255543	0.0988878	2.58417	0.00976139	0.104182
Gm6548	1048.65	-0.314648	0.12178	-2.58374	0.0097736	0.104259
Gm7252	20.2965	-1.34997	0.522633	-2.58302	0.00979383	0.104368
Atad2	23892.7	0.2726	0.105536	2.58302	0.00979408	0.104368
Lsr	5206.14	0.32306	0.125093	2.58257	0.00980686	0.10443
Dyrk1a	16308.4	0.206877	0.0801106	2.58239	0.00981196	0.10443
Gm49179	76.158	-0.962182	0.37261	-2.58228	0.00981508	0.10443
Gm34934	112.089	0.66965	0.259355	2.58198	0.00982359	0.10445
Crlf2	385.617	-0.46586	0.180445	-2.58173	0.0098307	0.10445
Plxdc2	2390.05	0.262306	0.101603	2.58167	0.00983224	0.10445
Arhgef16	1354.51	0.306084	0.118572	2.58142	0.00983947	0.104472
Tmeff2	272.544	-0.690182	0.267389	-2.58119	0.00984595	0.104487
Zfp101	5706.32	-0.217888	0.0844232	-2.58091	0.00985416	0.104508
Nop58	32150.9	0.262157	0.101588	2.5806	0.00986291	0.104508
Gm7993	462.87	-0.403741	0.156453	-2.58059	0.00986318	0.104508
Utp11	8293.68	0.187703	0.072774	2.57926	0.00990115	0.104856
Virma	13109.4	0.26833	0.104043	2.57904	0.00990763	0.104871
Amer1	8406.26	0.260467	0.101044	2.57775	0.00994452	0.105207
Tpbg	6584.07	0.274874	0.106665	2.57698	0.00996688	0.105376
Rel	683.535	0.378252	0.146789	2.57684	0.00997078	0.105376
Zfp36l1-ps	38.7811	-1.10974	0.43072	-2.57648	0.00998106	0.10543
Ctxn1	10248.4	-0.326229	0.126631	-2.57622	0.0099887	0.105457
Arl4a	3433.63	0.181187	0.0703488	2.57556	0.0100079	0.105605
Rab7-ps1	118.525	-0.800925	0.311031	-2.57507	0.0100221	0.1057
Gm2099	42.6084	-1.15371	0.448251	-2.57381	0.0100585	0.10603
Zfp217	9265.05	0.236538	0.0919244	2.57317	0.0100771	0.106171
Ubxn7	15371.1	0.255498	0.0993053	2.57285	0.0100865	0.106216
Gm18078	25.2957	-1.53796	0.597809	-2.57265	0.0100922	0.10622
Qpct	200.853	-0.480119	0.186637	-2.57248	0.0100972	0.10622
Lgi2	3214.04	0.16894	0.0656811	2.57213	0.0101076	0.106275
Gm10052	11772.2	-0.459519	0.178757	-2.57064	0.0101512	0.10659
Nomo1	17704	0.257446	0.100156	2.57046	0.0101562	0.10659
Cdh4	2652.89	0.212197	0.0825575	2.5703	0.0101611	0.10659
Cpsf1	22213.1	0.178128	0.0693055	2.57019	0.0101643	0.10659
Tsr1	18460.1	0.238077	0.0926336	2.57009	0.0101672	0.10659
Magel2	1894.29	-0.477477	0.185786	-2.57004	0.0101688	0.10659
Rnd1	830.327	0.312546	0.121681	2.56856	0.0102122	0.106991
Gm6340	16.5296	-1.42624	0.5555	-2.56749	0.0102437	0.107266
Lgi3	64.6764	-1.28469	0.500611	-2.56625	0.0102806	0.107598
Tbxas1	36.9202	-1.42825	0.55659	-2.56607	0.0102858	0.107598
Sufu	16915	0.170867	0.0665955	2.56574	0.0102955	0.107642
Man2c1os	59.3582	0.928605	0.361948	2.56557	0.0103005	0.107642
Gm6206	639.528	-0.575879	0.224501	-2.56515	0.010313	0.107717
Gm16385	216.741	-0.76417	0.298061	-2.5638	0.0103532	0.108082
Cd59a	1094.21	0.488978	0.190747	2.5635	0.0103624	0.108107
Gm6975	54.8587	-1.26962	0.495293	-2.56337	0.0103661	0.108107
Gm14111	16.3831	-1.92013	0.749205	-2.5629	0.0103803	0.1082
Ddx51	8721.58	0.216572	0.0845327	2.56199	0.0104075	0.108414
Gm10145	371.714	-0.707744	0.276298	-2.56153	0.0104213	0.108414
Naaladl2	212.108	0.705989	0.275646	2.56121	0.0104307	0.108414
Rock2	12856.7	0.284058	0.110913	2.5611	0.0104342	0.108414
Gm43302	25.0744	-1.31348	0.51286	-2.5611	0.0104343	0.108414
Vwa1	1707.12	-0.477059	0.186275	-2.56105	0.0104357	0.108414
Tmem181c-ps	401.099	-0.684817	0.267413	-2.5609	0.0104402	0.108414
Atic	32094.7	0.282662	0.11038	2.5608	0.0104431	0.108414
Nisch	84975.6	0.151932	0.0593364	2.56051	0.0104518	0.108449
Naa25	12903.6	0.286056	0.111781	2.55907	0.0104954	0.108847
Oaz2-ps	97.0953	-0.893472	0.349404	-2.55713	0.010554	0.109399
Hnrnpa1l2-ps	87.0226	-0.83678	0.327279	-2.55678	0.0105645	0.109403
BC048507	23.2865	-1.82501	0.713796	-2.55677	0.010565	0.109403
Zfp609	19967.4	0.206804	0.0808958	2.55642	0.0105754	0.109455
Gm33819	17.2998	-2.06157	0.806886	-2.55497	0.0106198	0.109859
Gm6392	126.937	-1.15332	0.451611	-2.55379	0.0106557	0.110175
A330033J07Rik	18.4116	-3.51528	1.37669	-2.55342	0.010667	0.110237
Gm12328	321.057	-0.508176	0.199036	-2.55318	0.0106744	0.110257
Snord17	90.0801	0.980749	0.384316	2.55194	0.0107126	0.110593
Dusp27	668.503	0.329225	0.129022	2.5517	0.0107199	0.110593
Abcg4	709.471	-0.38147	0.149503	-2.5516	0.0107231	0.110593
Aldh9a1	9796.21	0.186563	0.0731244	2.55131	0.010732	0.110629
Pbrm1	26692.9	0.330311	0.129499	2.5507	0.0107508	0.110768
Tatdn3	625.361	-0.343245	0.134634	-2.54948	0.0107885	0.110999
Ptprm	2743.41	0.26371	0.103438	2.54945	0.0107894	0.110999
Ddx54	22764.3	0.175162	0.0687058	2.54944	0.0107895	0.110999
Axin2	16485.3	0.226894	0.089015	2.54895	0.0108049	0.111102
Rbm41	1355.83	0.368521	0.144603	2.54849	0.0108189	0.111141
Igf2r	25161.6	0.28616	0.112287	2.54847	0.0108195	0.111141
Rpl17-ps10	6521.06	-0.211094	0.0828607	-2.54758	0.0108473	0.111371
[truncated: 26,963 more rows]

## Sheet: DEGs_E10.5
Column1	baseMean	log2FoldChange	lfcSE	stat	pvalue	padj		Data S4: Processed RNA-seq data after DESeq2.
Mctp1	324.738	-1.26472	0.164934	-7.66807	1.74603e-14	5.09912e-10
Mn1	26748.4	1.12414	0.170076	6.60963	3.85295e-11	4.81006e-07
Gm2174	56.3358	9.24069	1.40592	6.5727	4.94117e-11	4.81006e-07
Gm20547	148.774	10.6416	1.82007	5.8468	5.01123e-09	3.6587e-05
Stk32a	479.475	-0.768732	0.132594	-5.79765	6.72526e-09	3.92809e-05
Gm49368	38.1931	-7.24553	1.26103	-5.74571	9.15349e-09	4.45531e-05
Cyp26b1	6209.99	-0.857068	0.15188	-5.64307	1.67043e-08	6.96905e-05
Gm45351	107.501	-1.51361	0.307805	-4.91741	8.76956e-07	0.00320133
Fgf15	4177.73	-0.610526	0.126229	-4.83666	1.32041e-06	0.00428459
Tspan32	611.695	0.523056	0.1095	4.77678	1.78129e-06	0.00520207
Gm42893	122.428	-3.67986	0.791457	-4.64948	3.32776e-06	0.00883489
Wfdc10	12.1213	-7.06031	1.65545	-4.26488	2.00006e-05	0.0486749
Adamts20	2119.74	-0.323874	0.0780739	-4.14831	3.34943e-05	0.0749253
4930503B20Rik	15.6552	-7.42843	1.79766	-4.13228	3.59182e-05	0.0749253
Duoxa1	5.31229	5.83663	1.42198	4.10457	4.05064e-05	0.0784757
Gm49320	686.147	1.60288	0.39183	4.09077	4.29945e-05	0.0784757
Gm6436	13.0233	7.12847	1.77048	4.02629	5.66626e-05	0.0973397
Pou2f2	3576.5	0.764362	0.190513	4.01213	6.01741e-05	0.0976292
Grifin	5.54658	5.89394	1.49373	3.9458	7.95349e-05	0.122249
Gm29856	4.92742	-5.7616	1.48398	-3.88253	0.000103377	0.150951
Gm42969	4.78595	5.68288	1.47617	3.84975	0.000118238	0.16443
Gm11734	4.86664	5.70939	1.5031	3.7984	0.000145632	0.168598
Slc44a5	1636.18	-0.498593	0.131273	-3.79813	0.000145791	0.168598
Gm12199	4.92388	5.72647	1.50793	3.79758	0.000146115	0.168598
Gm48116	12.5226	-6.36958	1.67982	-3.79182	0.000149545	0.168598
Ms4a3	7.00079	6.21947	1.64385	3.78347	0.000154654	0.168598
Mt1	4805.83	0.452027	0.119536	3.78152	0.000155874	0.168598
Syne3	227.809	0.818283	0.218015	3.75333	0.000174498	0.182001
Unc45b	102.939	1.36722	0.366733	3.72812	0.000192916	0.190259
Myh7b	500.088	0.716538	0.192368	3.72483	0.000195445	0.190259
Hapln2	6.64287	6.15003	1.66054	3.70364	0.000212528	0.194495
Hoxd3	1944.98	1.10826	0.299292	3.70294	0.000213116	0.194495
Csf2rb	1807.75	0.516235	0.140106	3.68461	0.000229055	0.202006
Esd	17261.4	-0.428632	0.116543	-3.67788	0.00023518	0.202006
Bbip1	5094.18	-0.358403	0.0979033	-3.66078	0.000251444	0.209805
Col6a5	16.1533	-5.26506	1.45489	-3.61887	0.000295895	0.240037
Foxi2	369.621	-0.616682	0.171305	-3.59991	0.000318326	0.251254
Hoxd3os1	4.33828	5.53866	1.54649	3.58144	0.00034171	0.262613
Gja5	1649.39	0.320007	0.0897469	3.56567	0.000362931	0.27177
Adamts15	4065.56	0.231116	0.0654074	3.53348	0.000410125	0.299432
Itgam	193.063	1.28449	0.365363	3.51566	0.000438665	0.312458
Rhox2c	14.17	-1.99612	0.570299	-3.50013	0.000465027	0.323348
Pantr1	5878.36	-0.276183	0.0795783	-3.47059	0.000519325	0.348983
Gm43364	4.04607	5.44373	1.57004	3.46726	0.000525793	0.348983
1700048O20Rik	1143.35	-0.772965	0.223351	-3.46077	0.000538631	0.34956
A730009L09Rik	10.5903	-6.86525	2.02677	-3.38729	0.000705861	0.448129
mt-Ts2	629.248	-0.75222	0.222824	-3.37585	0.000735872	0.457243
Slfnl1	3.59959	5.26971	1.56568	3.36576	0.000763318	0.464415
2310074N15Rik	15.0889	2.52588	0.754413	3.34815	0.000813542	0.475976
Gm44091	9.42331	-5.16504	1.54287	-3.34768	0.000814916	0.475976
Commd1b	676.332	-2.60999	0.786704	-3.31763	0.000907857	0.51777
Cyp26c1	1287.52	-0.672988	0.203115	-3.31333	0.00092193	0.51777
Gm14004	4.12699	-5.50396	1.67459	-3.28676	0.00101348	0.53809
Cemip	662.916	-0.912488	0.278167	-3.28036	0.00103673	0.53809
Olfr91	18.8803	-1.84759	0.564146	-3.27503	0.00105652	0.53809
Kndc1	183.033	0.717295	0.219245	3.27166	0.00106917	0.53809
Trac	59.9549	1.17018	0.358715	3.26214	0.00110576	0.53809
Gm20482	63.9716	-1.11307	0.341642	-3.258	0.00112199	0.53809
Trim10	1643.17	0.611154	0.187601	3.25773	0.00112308	0.53809
Rims1	490.788	0.878599	0.270008	3.25397	0.00113803	0.53809
Myo5b	2237.82	-0.307831	0.0946237	-3.25322	0.00114106	0.53809
Gm43011	16.6891	-3.34877	1.0297	-3.25216	0.00114531	0.53809
Icam2	852.197	0.396238	0.121982	3.24834	0.00116079	0.53809
mt-Th	603.809	-0.933966	0.287973	-3.24324	0.00118178	0.539263
Prdm13	847.905	0.764983	0.237168	3.22549	0.00125757	0.551671
Tmod1	628.73	0.74366	0.230735	3.22301	0.00126851	0.551671
Gm17383	38.1433	-8.71407	2.70654	-3.21964	0.00128352	0.551671
2810047C21Rik1	62.9256	-1.50406	0.467186	-3.21941	0.00128454	0.551671
Hoxb3	3968.62	0.780439	0.244789	3.18822	0.00143153	0.599584
Lrrn1	21259.7	-0.255724	0.0802376	-3.18708	0.00143716	0.599584
Hoxb2	2216.07	0.682905	0.214786	3.17947	0.00147546	0.606892
Gm40692	3.68658	5.3157	1.67912	3.16577	0.00154675	0.626284
Trmt9b	703.069	-0.343397	0.108592	-3.16226	0.0015655	0.626284
C1qa	442.793	0.794971	0.252344	3.15035	0.00163074	0.630103
Ehf	3.66931	5.30022	1.68292	3.14942	0.00163597	0.630103
Galr2	63.5737	0.999281	0.317359	3.14874	0.00163977	0.630103
Wnk4	1527.96	0.500048	0.159289	3.13926	0.00169378	0.642403
mt-Tl2	742.275	-0.592455	0.18941	-3.1279	0.00176057	0.655953
Lsp1	2619.05	0.321166	0.102766	3.12522	0.00177674	0.655953
Ccdc92b	1150.21	0.541883	0.173579	3.12183	0.00179731	0.655953
Gata4	6.4947	6.12806	1.96523	3.11824	0.00181935	0.655953
Gm43534	38.2938	1.25243	0.402532	3.11137	0.00186219	0.662266
Tnnc2	5.38759	5.85363	1.88328	3.10821	0.00188221	0.662266
Slc18a3	262.778	0.93206	0.300475	3.10195	0.00192248	0.665943
Lims2	174.461	0.75217	0.242672	3.09953	0.00193827	0.665943
Sntg2	19.737	2.95977	0.961608	3.07793	0.00208441	0.707765
Gm5544	4.31938	4.76265	1.54908	3.07451	0.00210846	0.707765
Tbx15	1552.72	-0.458609	0.149434	-3.06898	0.00214794	0.712822
Thsd4	2453.02	0.423618	0.139156	3.04419	0.00233306	0.758073
Gm17709	710.64	-0.398661	0.131056	-3.04192	0.00235077	0.758073
Vmn2r57	91.3204	-1.14869	0.3778	-3.04046	0.00236216	0.758073
P2ry13	90.1492	0.732016	0.241474	3.03145	0.00243384	0.763083
8430422M14Rik	196.134	0.530533	0.175025	3.03119	0.00243592	0.763083
A430110C17Rik	21.5893	-2.60661	0.86064	-3.02869	0.00245616	0.763083
Gm44027	5.61936	4.39028	1.45156	3.02453	0.00249023	0.765522
Mybpc3	3.21783	5.11306	1.69255	3.02093	0.00252001	0.766609
Olfr70	5.09656	4.2964	1.42609	3.01272	0.00258918	0.77953
Car10	127.38	0.780129	0.259668	3.00433	0.00266169	0.779934
2210406H18Rik	29.4357	1.57938	0.525762	3.00398	0.00266469	0.779934
Lhcgr	26.8335	2.96061	0.985783	3.00331	0.00267064	0.779934
Gm44178	5.95722	-6.03439	2.01411	-2.99606	0.00273491	0.790796
Gabra2	335.002	-1.13855	0.381223	-2.98658	0.00282118	0.804141
4833412C15Rik	3.06696	5.03539	1.68805	2.98296	0.00285471	0.804141
Vill	1625.68	0.446638	0.149778	2.982	0.00286367	0.804141
Gm32389	6.15066	3.99758	1.34272	2.97722	0.00290871	0.80458
Dmtn	3020.82	0.338683	0.113805	2.976	0.00292033	0.80458
Zfr2	726.744	0.431165	0.145122	2.97105	0.00296785	0.809866
Ermap	4282.76	0.441555	0.148894	2.96558	0.00302118	0.809866
Gm49342	46.6603	-9.00466	3.03656	-2.96542	0.00302272	0.809866
Gm44973	5.80388	5.96347	2.03272	2.93373	0.00334911	0.889159
Cxcl12	25911.8	0.330805	0.11312	2.92436	0.00345163	0.90812
Gm43805	32.517	-2.14534	0.735629	-2.91633	0.00354176	0.908461
Podn	133.967	0.936767	0.321499	2.91375	0.00357121	0.908461
Ano1	4321.14	-0.3668	0.125899	-2.91345	0.00357465	0.908461
Tmem252	358.01	-0.640581	0.220083	-2.91063	0.00360698	0.908461
Gm18981	3.2002	5.10629	1.75568	2.90844	0.0036324	0.908461
Irag1	467.017	0.438158	0.150682	2.90782	0.00363957	0.908461
Tgfb1	2414.9	0.361214	0.124377	2.90417	0.00368223	0.911321
Tgm2	2768.8	0.306208	0.105707	2.89676	0.00377034	0.919001
Rbp7	2.90221	4.9569	1.7209	2.88041	0.00397157	0.919001
H1f4	174.039	-0.907896	0.315226	-2.88015	0.00397489	0.919001
Gm9118	2295.32	-0.381239	0.132511	-2.87704	0.00401425	0.919001
Trpc7	4.99324	-5.78124	2.00981	-2.87651	0.00402094	0.919001
Gm15857	3.67916	4.53656	1.58041	2.8705	0.00409821	0.919001
Gm28791	6.09705	-6.06721	2.1254	-2.85463	0.00430875	0.919001
Adgre1	446.068	0.57076	0.200104	2.85232	0.00434015	0.919001
Fcrls	665.176	0.575681	0.201938	2.85078	0.00436121	0.919001
Gm43182	9.71271	-2.78466	0.977517	-2.84871	0.00438972	0.919001
Mt2	3467.98	0.412875	0.14507	2.84604	0.00442672	0.919001
Adgrg5	99.8714	0.810682	0.287762	2.8172	0.00484447	0.919001
Gm19046	7.01191	4.75396	1.68751	2.81714	0.00484527	0.919001
Gm48837	7.42646	3.77116	1.33976	2.81481	0.00488057	0.919001
Foxi3	69.3988	0.854455	0.303964	2.81104	0.00493821	0.919001
Zfp648	9.62221	3.65801	1.30169	2.8102	0.00495103	0.919001
Pkib	90.5961	0.771425	0.274589	2.80938	0.00496366	0.919001
B230364G03Rik	5.33072	5.83351	2.07827	2.8069	0.00500201	0.919001
Cxcr6	5.57693	5.90154	2.10905	2.7982	0.0051388	0.919001
Nyap2	161.646	0.992201	0.354874	2.79592	0.00517516	0.919001
Fam78a	1055.43	0.392927	0.140713	2.79239	0.00523199	0.919001
Ampd3	387.199	0.60106	0.215332	2.79132	0.00524934	0.919001
Gm5396	8.31467	-4.17768	1.49826	-2.78836	0.00529748	0.919001
Trim43a	25.817	-1.85322	0.664733	-2.78792	0.00530471	0.919001
Aqp4	231.928	-0.767232	0.275938	-2.78045	0.0054283	0.919001
Bcl2l15	28.869	-1.403	0.504809	-2.77927	0.00544811	0.919001
Gm9719	4.34134	-4.0078	1.44254	-2.7783	0.00546442	0.919001
Dnajc4	1076.27	-0.235322	0.0849031	-2.77165	0.0055773	0.919001
Gm11899	2.55764	4.77889	1.72699	2.76717	0.00565447	0.919001
Gm15446	1494.67	0.560283	0.202686	2.76429	0.00570467	0.919001
Gm32914	12.5011	-3.41265	1.2363	-2.76038	0.00577334	0.919001
Rcsd1	1855.79	0.392097	0.142292	2.75558	0.00585881	0.919001
Klf1	1344.54	0.585046	0.212743	2.75001	0.00595939	0.919001
Bcan	87.6642	0.665403	0.242275	2.74648	0.00602384	0.919001
A330048O09Rik	62.7138	-0.806767	0.295572	-2.72951	0.00634287	0.919001
Gm46339	396.716	-0.744078	0.27263	-2.72926	0.00634771	0.919001
Pspn	59.5587	0.731005	0.267911	2.72853	0.00636165	0.919001
Foxd4	52.7384	-1.43007	0.524519	-2.72643	0.00640228	0.919001
Fam81b	27.0948	-1.5335	0.562654	-2.72548	0.00642087	0.919001
Tgfbr2	4258.68	0.276558	0.101518	2.72423	0.00644513	0.919001
Gm42457	5.88839	-4.55973	1.67429	-2.72338	0.00646169	0.919001
Aifm2	987.135	0.374252	0.137426	2.72331	0.0064632	0.919001
Pappa	2694.76	-0.50561	0.185737	-2.72219	0.0064851	0.919001
Car7	51.472	1.57541	0.57897	2.72105	0.00650749	0.919001
Gm14489	6.39358	2.88081	1.06105	2.71506	0.00662638	0.919001
Gm29681	4.95915	5.74117	2.11497	2.71454	0.00663688	0.919001
Gm36595	51.0864	1.24258	0.458139	2.71224	0.0066831	0.919001
Gm12532	4.49454	5.59441	2.0647	2.70955	0.00673738	0.919001
Nkapl	140.842	-0.51527	0.190241	-2.70851	0.00675853	0.919001
Dnajb7	23.1709	1.47782	0.546667	2.70333	0.00686482	0.919001
Gm3164	334.096	-0.655193	0.242497	-2.70186	0.00689525	0.919001
Gm5492	7.10167	-2.74658	1.01711	-2.70036	0.00692643	0.919001
5430403G16Rik	350.779	-0.582154	0.215787	-2.69782	0.00697941	0.919001
Muc15	2.94154	4.97247	1.84365	2.69708	0.00699496	0.919001
Ccdc122	134.318	-0.726217	0.269454	-2.69515	0.00703578	0.919001
Slc25a37	27574.8	0.311275	0.115573	2.69332	0.0070745	0.919001
Heyl	4485.52	0.342646	0.127284	2.69198	0.0071029	0.919001
Iqsec3	382.474	0.751336	0.27963	2.68689	0.00721197	0.919001
Dnmt3l-ps1	3.0403	5.02943	1.87243	2.68604	0.00723045	0.919001
A930009A15Rik	14.3314	-2.84674	1.06104	-2.68298	0.00729698	0.919001
Gm6226	67.0937	0.780063	0.290783	2.68263	0.00730467	0.919001
Tmco5b	3.32065	-4.40427	1.64224	-2.68186	0.00732136	0.919001
Lenep	80.4186	1.95545	0.729437	2.68077	0.00734521	0.919001
Cdhr3	17.8128	-3.58568	1.33901	-2.67786	0.00740934	0.919001
Hoxa3	1226.77	0.601247	0.224653	2.67634	0.00744322	0.919001
Tspan32os	4.53931	5.59886	2.09515	2.67229	0.00753361	0.919001
Wnt8b	4868.83	-0.400759	0.150453	-2.66368	0.00772903	0.919001
Gbp6	45.5148	-1.29103	0.484992	-2.66197	0.00776846	0.919001
Gm43413	29.8467	-1.37076	0.515089	-2.66122	0.00778592	0.919001
Ascl1	8480.79	-0.211931	0.0796907	-2.65942	0.00782742	0.919001
Fbxl13	38.2466	-1.29726	0.487799	-2.65941	0.00782782	0.919001
Agtr1b	5.45318	3.73922	1.40754	2.65656	0.00789418	0.919001
Acp5	2758.98	0.623865	0.235547	2.64858	0.00808315	0.919001
Gm40513	4.21777	5.49967	2.07865	2.64579	0.0081501	0.919001
Afap1l2	980.762	0.354684	0.134096	2.645	0.00816909	0.919001
Ppp1r3d	323.276	0.618857	0.234037	2.64426	0.00818686	0.919001
9430018G01Rik	11.0618	2.74118	1.03738	2.64242	0.00823167	0.919001
Gm37242	5.39867	-3.75685	1.42298	-2.64013	0.00828745	0.919001
Ccdc171	778.462	-0.53052	0.201109	-2.63797	0.00834043	0.919001
1700041G16Rik	44.4883	-1.66075	0.630415	-2.63438	0.00842903	0.919001
Gm12501	5.40189	-5.89285	2.24268	-2.62759	0.00859912	0.919001
Slc5a7	289.446	0.509056	0.19396	2.62454	0.00867657	0.919001
Gm26903	9.47767	3.80014	1.44904	2.62253	0.00872799	0.919001
Tpd52-ps	33.4376	-2.04125	0.778446	-2.62221	0.00873621	0.919001
Gm21986	474.401	-0.972933	0.371056	-2.62206	0.00873997	0.919001
Gm43820	36.8152	-1.24648	0.475381	-2.62206	0.00873999	0.919001
4930405N21Rik	2.36217	4.66839	1.78192	2.61986	0.0087966	0.919001
Mymk	16.4621	3.04395	1.16314	2.61701	0.00887027	0.919001
Vsig2	81.294	0.810542	0.309836	2.61603	0.00889582	0.919001
Ccbe1	1346.04	-0.313951	0.120011	-2.61602	0.00889624	0.919001
Tal1	4306.14	0.372615	0.142544	2.61404	0.00894797	0.919001
Hbb-bh1	171985	0.388424	0.148606	2.61379	0.00895439	0.919001
Zbtb7b	771.812	0.440359	0.168525	2.61302	0.00897472	0.919001
Gm9934	8.76591	3.24009	1.24161	2.60958	0.00906535	0.919001
Gm19334	5.31482	3.6948	1.41589	2.60952	0.00906694	0.919001
Gzmm	154.164	-0.510089	0.195576	-2.60814	0.0091036	0.919001
Steap3	1402.9	0.433424	0.166354	2.60543	0.00917595	0.919001
Gm12303	2.37709	4.67074	1.79384	2.60376	0.00922068	0.919001
Gm10275	8590.24	-0.29925	0.115182	-2.59807	0.00937484	0.919001
Dapl1	115.849	-0.615985	0.237621	-2.5923	0.00953359	0.919001
Tmem202	9.39525	-4.11554	1.58864	-2.5906	0.00958086	0.919001
Gm13003	17.793	-1.44212	0.557317	-2.58761	0.00966454	0.919001
Rarb	1790.57	0.349092	0.134939	2.58703	0.00968075	0.919001
Slc1a1	145.847	-0.623561	0.241075	-2.58659	0.00969317	0.919001
Dynlt2a2	105.884	-0.567251	0.219384	-2.58566	0.00971939	0.919001
Rspo3	3225.68	-0.320812	0.124079	-2.58556	0.00972215	0.919001
5430414B19Rik	82.9852	-1.1767	0.45545	-2.5836	0.00977757	0.919001
Pitx2	2141.08	0.223499	0.0866094	2.58054	0.00986466	0.919001
Btf3-ps1	541.698	-0.336689	0.130703	-2.57598	0.00999561	0.919001
1700020L24Rik	177.807	1.05819	0.41148	2.57166	0.0101212	0.919001
Car2	10116.1	0.340576	0.132603	2.5684	0.010217	0.919001
Vwf	2966.82	0.375734	0.146387	2.56672	0.0102665	0.919001
Tbc1d8	1528.49	0.221229	0.0862029	2.56638	0.0102767	0.919001
Gm12275	4.48681	-3.02559	1.17932	-2.56555	0.0103013	0.919001
Gm50431	413.569	0.320522	0.125095	2.56223	0.0104004	0.919001
St3gal4	2346.9	0.231951	0.0905964	2.56026	0.0104593	0.919001
Gm12947	8.75333	-3.2521	1.27123	-2.55822	0.010521	0.919001
Irx6	246.287	0.471528	0.184531	2.55527	0.0106105	0.919001
Col3a1	104179	0.277081	0.108455	2.55479	0.0106252	0.919001
Bloc1s6os	19.1607	-1.77032	0.693086	-2.55425	0.0106416	0.919001
Gm12196	5.62649	3.01605	1.18159	2.55253	0.0106944	0.919001
Pdzd7	432.699	0.49725	0.194845	2.55203	0.0107099	0.919001
Gm28047	7.83647	6.39398	2.50902	2.54839	0.010822	0.919001
3110039M20Rik	218.995	-0.517157	0.202938	-2.54835	0.0108234	0.919001
Cenpu	2782.02	-0.181482	0.0712872	-2.54578	0.0109034	0.919001
Sema3c	3068.47	-0.396154	0.155644	-2.54526	0.0109198	0.919001
4931429L15Rik	21.547	-1.17769	0.462861	-2.54437	0.0109476	0.919001
Ret	1706.96	0.352435	0.138768	2.53975	0.0110932	0.919001
Gm20701	2.97701	-4.24796	1.67292	-2.53925	0.0111089	0.919001
Gm9866	156.581	-0.600724	0.236926	-2.53549	0.0112289	0.919001
Myh3	299.322	1.47615	0.582858	2.53261	0.0113217	0.919001
Agpat5	6817.48	-0.196634	0.0778087	-2.52714	0.0114995	0.919001
Dnah1	1551.78	-0.232553	0.0921102	-2.52472	0.011579	0.919001
Gm16589	496.97	-0.327352	0.129678	-2.52434	0.0115917	0.919001
Fgfbp3	3610.89	0.29978	0.118978	2.51962	0.0117481	0.919001
Fam229b	467.558	0.291323	0.115692	2.5181	0.011799	0.919001
Nutf2-ps1	5129.53	-0.187278	0.0743885	-2.51756	0.011817	0.919001
Dhrs11	1439.09	0.371151	0.147555	2.51534	0.0118918	0.919001
Zic3	4687.24	-0.237964	0.0946834	-2.51326	0.011962	0.919001
Mab21l4	81.0855	1.17936	0.469435	2.51229	0.011995	0.919001
Zxdb	2005.31	0.198575	0.0790442	2.5122	0.011998	0.919001
Gm5224	4.98072	3.09911	1.23391	2.51162	0.012018	0.919001
Gm3264	326.864	-0.770328	0.307069	-2.50865	0.0121195	0.919001
4930584E12Rik	3.93142	3.91435	1.56271	2.50484	0.0122505	0.919001
Gm45151	73.396	0.815271	0.325815	2.50225	0.0123407	0.919001
Slc6a5	296.475	0.99905	0.39992	2.49812	0.0124853	0.919001
Gm49785	99.6606	-0.846857	0.339176	-2.49681	0.0125316	0.919001
Olfr149	4.21953	5.49062	2.19917	2.49668	0.0125363	0.919001
Gm3173	294.621	-0.780421	0.312811	-2.49486	0.0126006	0.919001
Tnfsf14	35.7775	0.943105	0.378075	2.49449	0.0126137	0.919001
Naaa	464.652	0.458838	0.184233	2.49053	0.0127554	0.919001
Gm44647	20.858	1.6196	0.650456	2.48995	0.0127761	0.919001
Gm37844	152.204	-0.604382	0.242876	-2.48844	0.0128305	0.919001
Gm35315	580.553	-0.900164	0.361768	-2.48824	0.0128379	0.919001
Gm31107	15.5354	-2.14225	0.861239	-2.48741	0.0128677	0.919001
C530043K16Rik	6.43474	-3.10131	1.24749	-2.48604	0.0129173	0.919001
Gm49987	24.9976	-1.69664	0.683006	-2.48408	0.0129887	0.919001
Rps11-ps4	17.7922	-1.91933	0.773288	-2.48204	0.0130634	0.919001
Shisa3	2227.64	-0.303838	0.122511	-2.48009	0.013135	0.919001
Ppil3	3244.62	-0.276615	0.111571	-2.47928	0.0131648	0.919001
Srd5a2	3.67876	5.30613	2.14063	2.47876	0.0131838	0.919001
Ccnh	6224.93	-0.368455	0.148749	-2.47702	0.0132485	0.919001
Gm43707	2.52377	4.75798	1.92192	2.47564	0.0132999	0.919001
ENSMUSG00000065037	134.55	-0.818557	0.330678	-2.47539	0.0133092	0.919001
Arg1	375.522	0.595127	0.240611	2.4734	0.0133835	0.919001
Med6	5012.76	-0.175735	0.0710528	-2.4733	0.0133873	0.919001
Gm13479	49.7697	-0.761202	0.307773	-2.47326	0.0133888	0.919001
Kif21a	20106	-0.179219	0.0724746	-2.47285	0.0134042	0.919001
Ppp6r2	8676.52	-0.362626	0.14682	-2.46987	0.0135161	0.919001
Slc6a9	2801.71	0.575382	0.233159	2.46777	0.0135957	0.919001
Gm2962	21.3013	-1.60413	0.650589	-2.46565	0.0136764	0.919001
E230029C05Rik	121.259	0.724574	0.293885	2.4655	0.0136823	0.919001
4930512J16Rik	3.94094	5.39658	2.19041	2.46373	0.0137501	0.919001
4930579C12Rik	10.0809	-3.7445	1.52029	-2.46302	0.0137773	0.919001
Gm16494	4.09712	3.31575	1.34717	2.46127	0.0138445	0.919001
Gm12166	135.951	-0.459146	0.186554	-2.4612	0.0138474	0.919001
Sptb	10470.1	0.598234	0.243323	2.4586	0.013948	0.919001
Gm29208	4.25799	3.48076	1.41699	2.45644	0.0140321	0.919001
Unc93b1	762.93	0.544068	0.221515	2.45613	0.0140444	0.919001
Gm3278	42.6216	-1.16718	0.47533	-2.45551	0.0140684	0.919001
Plekhb1	502.854	-0.502774	0.204893	-2.45384	0.0141342	0.919001
Slc7a14	209.188	0.478364	0.195165	2.45108	0.0142428	0.919001
Rps25-ps1	356.794	-0.377016	0.154012	-2.44797	0.0143664	0.919001
Gm48655	19.5909	-3.10158	1.267	-2.44797	0.0143664	0.919001
Fam117a	3790.5	0.296082	0.12097	2.44756	0.0143826	0.919001
Nalcn	749.759	-0.388592	0.15922	-2.4406	0.014663	0.919001
Sox2ot	3112.55	-0.392961	0.161064	-2.43978	0.0146961	0.919001
Mrap	143.611	0.502538	0.206002	2.43948	0.0147082	0.919001
BC147527	3.49696	-5.26455	2.1595	-2.43785	0.0147748	0.919001
Gm28515	18.8781	-1.56224	0.64083	-2.43784	0.0147753	0.919001
Col15a1	6044.53	0.263222	0.107975	2.43779	0.0147772	0.919001
9430097D07Rik	18.3379	2.59758	1.06623	2.43622	0.0148415	0.919001
Meox1	353.437	0.901123	0.370022	2.43532	0.0148786	0.919001
Wfdc3	70.3286	-1.23905	0.508805	-2.43522	0.0148827	0.919001
St8sia5	71.7365	1.12636	0.463385	2.43072	0.0150689	0.919001
Cntnap2	7345.17	-0.253646	0.104395	-2.42966	0.0151128	0.919001
Ache	1021.42	0.500182	0.205903	2.42921	0.0151317	0.919001
Fhit	139.381	-0.676088	0.278445	-2.42808	0.0151788	0.919001
Adcy10	9.64561	1.67058	0.688208	2.42744	0.0152059	0.919001
Gm13785	3.43347	5.2063	2.1449	2.42729	0.0152121	0.919001
Igkc	4.07973	-5.48896	2.26146	-2.42718	0.0152169	0.919001
Crebl2	551.532	0.331308	0.1365	2.42717	0.0152169	0.919001
Gm17087	9.94955	-2.79201	1.15035	-2.4271	0.0152202	0.919001
Ebf2	7994.24	0.199599	0.0822517	2.42669	0.0152372	0.919001
Gm12291	17.3003	-1.29269	0.533405	-2.42347	0.0153731	0.919001
Gm14586	1828.41	-0.621632	0.256983	-2.41896	0.0155651	0.919001
Elf3	351.743	0.40386	0.166989	2.41848	0.0155855	0.919001
Cnnm2	1701.54	0.205599	0.0852245	2.41244	0.0158461	0.919001
Gm5684	2.43473	-4.74324	1.96667	-2.41182	0.0158733	0.919001
Gm7424	17.5348	-1.41293	0.586317	-2.40984	0.0159594	0.919001
4833422C13Rik	246.896	0.444507	0.184485	2.40945	0.0159766	0.919001
Gm14235	2.1863	4.54588	1.88754	2.40836	0.0160245	0.919001
Gykl1	22.402	-2.09538	0.871074	-2.40551	0.01615	0.919001
Cntn2	17463.1	0.370229	0.15403	2.40362	0.0162337	0.919001
ENSMUSG00000065911	25.1793	-1.68767	0.703095	-2.40035	0.0163793	0.919001
Abca8b	320.887	0.295154	0.12297	2.40021	0.0163856	0.919001
Trim7	74.4071	-0.644945	0.268888	-2.39856	0.0164597	0.919001
Gm14387	119.541	-1.05054	0.438184	-2.3975	0.0165076	0.919001
Gm17450	6.49884	-3.4902	1.45665	-2.39605	0.016573	0.919001
Hsf2bp	50.8988	0.871829	0.364111	2.3944	0.0166475	0.919001
Slco1a4	6.86124	-4.71865	1.97119	-2.3938	0.0166746	0.919001
Prkg2	436.283	-0.329788	0.137797	-2.3933	0.0166976	0.919001
Cbfa2t3	1972.25	0.419552	0.175327	2.39296	0.0167129	0.919001
Camp	3.67622	3.79921	1.58769	2.39291	0.0167152	0.919001
Rdh5	728.044	-0.426127	0.178304	-2.38989	0.0168535	0.919001
Slc7a8	899.239	0.303684	0.127145	2.38848	0.0169183	0.919001
Apoe	8701.26	0.392921	0.164649	2.38641	0.0170136	0.919001
Bhlhe22	1095.77	0.325009	0.136223	2.38586	0.017039	0.919001
Gm48578	3.58458	5.26059	2.20506	2.38569	0.0170473	0.919001
Gm14020	3.18166	4.30032	1.80385	2.38397	0.017127	0.919001
Smim17	81.2507	-1.29561	0.543639	-2.38322	0.0171618	0.919001
Arhgef11	9165.91	0.144012	0.0604525	2.38223	0.0172082	0.919001
1700021N21Rik	6.63791	-4.8279	2.02889	-2.37958	0.0173326	0.919001
Gm5860	9.70222	2.48709	1.04554	2.37875	0.0173716	0.919001
Mybph	56.6257	1.36413	0.57358	2.37827	0.0173942	0.919001
Gm33447	21.7719	-1.36342	0.573386	-2.37785	0.0174141	0.919001
Aqp3	568.057	0.613857	0.258254	2.37695	0.0174564	0.919001
Sulf1	27228.1	-0.185886	0.0782269	-2.37624	0.01749	0.919001
Vav1	322.999	0.504569	0.212376	2.37583	0.0175096	0.919001
Cd300lb	8.1754	4.35327	1.83308	2.37483	0.0175569	0.919001
Ttc36	6.6035	6.14708	2.58888	2.37442	0.0175767	0.919001
Gm3252	340.032	-0.676057	0.28473	-2.37438	0.0175784	0.919001
Dnah12	17.5446	-2.47342	1.04194	-2.37386	0.0176031	0.919001
Gm20731	57.9021	-0.95244	0.40129	-2.37345	0.0176229	0.919001
4933425D22Rik	98.1261	-0.733199	0.308942	-2.37326	0.0176319	0.919001
Wbscr25	3.46067	-5.25104	2.21445	-2.37126	0.0177277	0.919001
Zfp985	36.7002	-1.11344	0.469874	-2.36965	0.017805	0.919001
Gm10330	33.6017	-1.17816	0.497527	-2.36803	0.0178831	0.919001
0610005C13Rik	105.837	0.713949	0.301518	2.36785	0.0178918	0.919001
Gm17484	159.009	0.493856	0.208671	2.36667	0.0179489	0.919001
Alas2	10404.4	0.440404	0.186148	2.36588	0.0179874	0.919001
Gm10654	157.013	0.769792	0.325382	2.36581	0.0179907	0.919001
Gm34574	33.6669	1.82721	0.772792	2.36442	0.0180582	0.919001
Eral1	4017.92	0.181726	0.0768724	2.36399	0.0180791	0.919001
Gm12418	43.669	-1.20131	0.508522	-2.36235	0.0181596	0.919001
Brdt	353.176	0.413633	0.175153	2.36155	0.0181987	0.919001
4930519A11Rik	17.8948	2.05786	0.871586	2.36105	0.0182233	0.919001
Rps12-ps3	3840.14	-0.235261	0.0996951	-2.35981	0.0182844	0.919001
Gm8146	101.25	-0.491663	0.208493	-2.35818	0.018365	0.919001
Tspan10	51.0593	2.02423	0.858526	2.3578	0.0183835	0.919001
Odf3	2.6299	4.01771	1.70545	2.3558	0.0184828	0.919001
Pnpo	6273.26	0.307172	0.130419	2.35528	0.0185087	0.919001
Negr1	1221.29	0.262147	0.111335	2.35459	0.0185433	0.919001
Klhl38	6.19855	6.0586	2.57335	2.35436	0.0185547	0.919001
Nphs1os	2.14669	4.52328	1.92372	2.35133	0.0187066	0.919001
Prss53	95.8316	1.05609	0.449373	2.35015	0.0187661	0.919001
9130230L23Rik	3.73601	5.3117	2.26033	2.34996	0.0187753	0.919001
Spta1	2995.07	0.415749	0.17694	2.34966	0.0187905	0.919001
Gm9790	166.732	-0.776669	0.330682	-2.34869	0.0188397	0.919001
Slc30a10	2075.15	0.381354	0.162405	2.34818	0.0188656	0.919001
Gm46447	49.1892	0.685302	0.291886	2.34784	0.0188826	0.919001
Gm37795	152.237	-0.609535	0.259714	-2.34695	0.0189279	0.919001
D330037F02Rik	17.559	1.13045	0.482487	2.34295	0.0191317	0.919001
Gm44742	3.65443	4.52649	1.93309	2.34158	0.0192023	0.919001
Pax2	2050.21	0.468866	0.200696	2.3362	0.0194808	0.919001
Gm47006	3.5412	4.48361	1.91936	2.33599	0.0194917	0.919001
Tfr2	312.092	0.53837	0.230527	2.33539	0.0195231	0.919001
Cux2	4432.36	0.405678	0.173818	2.33392	0.0195998	0.919001
Hbq1b	282.725	0.623838	0.267329	2.33359	0.0196171	0.919001
Ercc6l2	7604.7	-0.40657	0.174226	-2.33358	0.0196178	0.919001
Cpox	10759.1	0.27746	0.118984	2.3319	0.0197058	0.919001
Gm46378	79.3072	0.738904	0.31688	2.33181	0.0197107	0.919001
Gm9625	548.466	-0.422019	0.181029	-2.33123	0.0197414	0.919001
Hoxa4	348.581	2.53999	1.08965	2.33101	0.0197527	0.919001
Gm34804	6.32124	-6.12098	2.62633	-2.33062	0.0197734	0.919001
Piezo2	2413.17	0.196859	0.0844744	2.3304	0.0197852	0.919001
P2rx1	161.657	0.638129	0.273858	2.33014	0.0197987	0.919001
Gm43545	102.711	-0.544015	0.233505	-2.32978	0.019818	0.919001
Fam187b	89.536	-0.75205	0.322877	-2.32921	0.0198477	0.919001
Nepn	3.2097	5.10907	2.19355	2.32913	0.0198523	0.919001
Bid	1529.36	-0.269413	0.115684	-2.32888	0.0198657	0.919001
Gm48682	5.65052	3.45606	1.48482	2.3276	0.0199332	0.919001
Gm18095	48.4936	-1.18884	0.510832	-2.32725	0.0199518	0.919001
Vmn1r-ps144	5.44465	4.49532	1.9319	2.32689	0.0199713	0.919001
A4galt	105.255	0.646334	0.277777	2.32681	0.0199754	0.919001
Gm45206	3.21723	5.10936	2.19671	2.32591	0.0200231	0.919001
Ccr5	90.1957	0.813585	0.350048	2.32421	0.0201142	0.919001
Chchd10	385.417	0.685234	0.294855	2.32397	0.0201272	0.919001
Ankrd36	8.50732	-3.37456	1.4522	-2.32375	0.0201391	0.919001
Ccdc182	449.971	-0.430552	0.185307	-2.32345	0.0201552	0.919001
Eno1b	4909.15	-0.41365	0.178057	-2.32313	0.020172	0.919001
Gm47162	33.723	-2.45832	1.05827	-2.32296	0.0201813	0.919001
Baat	61.4879	-0.756485	0.325681	-2.32278	0.0201911	0.919001
Begain	2057.44	0.353037	0.152007	2.3225	0.020206	0.919001
Kcnj5	147.767	0.563954	0.242967	2.32112	0.0202806	0.919001
Gm7204	95.7735	-0.59329	0.255613	-2.32105	0.0202843	0.919001
Gm7407	8.87548	-1.94872	0.840231	-2.31927	0.0203806	0.919001
Pgf	488.747	0.367458	0.158508	2.31822	0.0204373	0.919001
Thegl	5.84253	2.62686	1.1335	2.31748	0.0204773	0.919001
Agbl2	239.796	0.587753	0.253693	2.31679	0.0205154	0.919001
Rps15a-ps6	210.646	-0.528584	0.228283	-2.31548	0.0205868	0.919001
Tex52	146.45	0.546231	0.236088	2.31367	0.0206858	0.919001
Mpz	149.737	0.64426	0.278462	2.31364	0.0206877	0.919001
Ncf4	204.229	0.84874	0.366875	2.31343	0.0206988	0.919001
Gm49304	3.57206	5.26	2.27594	2.31113	0.0208255	0.919001
Gm26779	105.02	-0.640621	0.27728	-2.31037	0.0208675	0.919001
Pnlip	3.47916	5.21888	2.26068	2.30855	0.0209686	0.919001
Mrps34	5010.48	0.458231	0.198573	2.30762	0.0210201	0.919001
Dut	23562.8	-0.202574	0.0878173	-2.30677	0.0210677	0.919001
Bmf	9537.3	0.254775	0.110535	2.30492	0.021171	0.919001
Gm42869	25.7935	-2.86989	1.24525	-2.30467	0.0211852	0.919001
5730596B20Rik	131.22	0.842666	0.365645	2.3046	0.0211888	0.919001
Gm5270	13.7787	-2.45721	1.06717	-2.30254	0.0213047	0.919001
1810006J02Rik	18.0857	-1.97056	0.856499	-2.30071	0.0214078	0.919001
Zbed5	4697.91	0.69274	0.301242	2.29961	0.0214703	0.919001
Zfp296	67.0004	0.744585	0.323806	2.29948	0.0214778	0.919001
Kcnc2	208.928	0.56995	0.247893	2.29918	0.0214946	0.919001
Arhgap30	316.091	0.382584	0.166448	2.29851	0.0215326	0.919001
Gm34006	3.17461	-5.12643	2.23072	-2.29811	0.0215555	0.919001
Adgrg6	384.793	0.750994	0.326863	2.29758	0.0215855	0.919001
Gm44812	45.3509	-1.04816	0.45633	-2.29693	0.0216225	0.919001
Hspb3	5.09792	3.28323	1.42959	2.29663	0.0216397	0.919001
Ramp3	549.547	-0.284987	0.124125	-2.29597	0.0216778	0.919001
Lhx3	298.656	0.504143	0.219639	2.29532	0.0217147	0.919001
Gm7463	11.1301	-1.58107	0.689285	-2.29378	0.0218033	0.919001
4930429F24Rik	149.733	-0.786471	0.342932	-2.29337	0.0218266	0.919001
Creb3l2	7498.28	0.213136	0.0929562	2.29287	0.0218558	0.919001
Napepld	2650.37	-0.216098	0.0943046	-2.29149	0.0219351	0.919001
Hp1bp3	39812.5	-0.162391	0.0708751	-2.29123	0.0219499	0.919001
Gm34121	66.3058	-1.1901	0.519536	-2.29069	0.0219815	0.919001
Kirrel2	1242.99	0.525241	0.22939	2.28973	0.022037	0.919001
Gm49593	5.6253	-3.74804	1.63782	-2.28843	0.0221124	0.919001
Nckap5	2488.3	-0.30762	0.134489	-2.28732	0.0221773	0.919001
Sdk2	4681.71	0.341923	0.149652	2.28478	0.0223256	0.919001
Gm48673	11.1226	-1.994	0.873226	-2.28348	0.022402	0.919001
Notch4	3257.36	0.339908	0.148938	2.28222	0.0224766	0.919001
Gm17748	16.8769	-1.2617	0.553423	-2.2798	0.0226193	0.919001
Cldn13	244.084	0.582504	0.255512	2.27975	0.0226225	0.919001
Tspan33	2570.38	0.452418	0.198501	2.27918	0.0226565	0.919001
Naip5	77.1726	0.691708	0.303617	2.27823	0.0227131	0.919001
Rmst	2111.76	-0.486675	0.213653	-2.27788	0.0227338	0.919001
Rsph6a	3.07124	5.04339	2.21733	2.27453	0.0229342	0.919001
Slc2a2	3.2882	5.13884	2.26432	2.26948	0.0232389	0.919001
H4c14	37.2394	-1.18271	0.521161	-2.26938	0.023245	0.919001
Sstr3	24.2075	1.49713	0.659741	2.26926	0.0232523	0.919001
Gm6047	59.071	0.752628	0.332033	2.26673	0.0234068	0.919001
3110006O06Rik	112.864	-0.731859	0.323116	-2.265	0.0235125	0.919001
Gm35721	3.13802	5.07577	2.24123	2.26472	0.0235297	0.919001
Tbx18	2914.53	-0.332906	0.147002	-2.26464	0.0235347	0.919001
Ank1	6416.25	0.413515	0.182605	2.26453	0.0235413	0.919001
4930558J22Rik	5.02404	-4.226	1.86746	-2.26297	0.0236378	0.919001
Gm27023	14.7596	-1.85945	0.821877	-2.26245	0.0236698	0.919001
Hoxaas3	26.3148	2.32918	1.02974	2.2619	0.0237036	0.919001
Anxa5	8509.95	0.143757	0.063556	2.26189	0.0237041	0.919001
Gm49769	66.2254	-0.740793	0.327574	-2.26146	0.0237311	0.919001
4930422M22Rik	67.1895	-0.879058	0.388722	-2.26141	0.0237341	0.919001
Prune2	618.748	-0.585504	0.259013	-2.26052	0.0237888	0.919001
Gm15567	151.749	-0.691416	0.30595	-2.2599	0.0238274	0.919001
Cacna1d	991.238	0.469717	0.207884	2.25951	0.0238516	0.919001
Gm19209	298.666	-1.01551	0.449578	-2.25881	0.0238949	0.919001
Tafa4	236.601	-0.461638	0.204698	-2.25521	0.0241199	0.919001
E330035G20Rik	5.59575	-5.94545	2.63898	-2.25294	0.0242631	0.919001
Frmpd2	6.20925	4.15384	1.84408	2.25253	0.0242886	0.919001
Upk3bl	137.463	0.721657	0.320442	2.25207	0.024318	0.919001
Gm15050	70.6936	1.04762	0.46532	2.2514	0.0243603	0.919001
Sspo	140.349	0.703112	0.312352	2.25102	0.0243841	0.919001
Gm14002	30.1297	-1.03826	0.461406	-2.25022	0.0244351	0.919001
BC030343	276.173	0.31402	0.139675	2.24822	0.0245621	0.919001
Gm33933	205.319	-0.782986	0.348321	-2.24789	0.0245832	0.919001
Gm26585	7.2006	2.5173	1.12026	2.24706	0.0246364	0.919001
Lypd2	26.2763	-1.59489	0.710227	-2.24561	0.0247291	0.919001
Gm38114	26.2642	0.948544	0.422427	2.24547	0.0247382	0.919001
Gm9947	9.00168	2.51278	1.12109	2.24138	0.0250013	0.919001
Gm26464	2.89856	4.96339	2.21535	2.24045	0.0250615	0.919001
Btc	10.83	-2.22494	0.993907	-2.23858	0.0251833	0.919001
Cox20b	3.3557	-4.44267	1.98479	-2.23836	0.0251977	0.919001
Sostdc1	1689.22	-0.252571	0.112841	-2.23828	0.0252025	0.919001
Gm45731	4.24625	2.90436	1.29802	2.23753	0.025252	0.919001
Gm3248	104.611	-1.02702	0.459017	-2.23744	0.0252575	0.919001
B3gnt3	149.057	-0.395631	0.1769	-2.23646	0.0253214	0.919001
1700013H16Rik	9.8804	-3.56647	1.59515	-2.23582	0.0253634	0.919001
Ifi44	10.0067	-4.25699	1.90427	-2.23549	0.0253851	0.919001
Gm45737	188.22	-0.670708	0.300099	-2.23496	0.0254202	0.919001
Gm43079	21.6069	-1.73289	0.775549	-2.23441	0.025456	0.919001
Tyr	190.472	0.649914	0.291013	2.23328	0.0255302	0.919001
Sult6b2	17.7672	-1.95904	0.877685	-2.23206	0.0256111	0.919001
Kifc2	640.065	0.38958	0.174624	2.23096	0.0256835	0.919001
Hoxb4	750.97	1.62086	0.726587	2.23079	0.0256954	0.919001
Gm5600	5.95982	2.53224	1.13517	2.23071	0.0257001	0.919001
Gm44822	4.97228	3.5993	1.61463	2.22918	0.0258021	0.919001
Rnf170-ps	33.6144	-0.956594	0.429233	-2.22861	0.0258396	0.919001
Hal	38.797	-1.31205	0.589286	-2.2265	0.0259804	0.919001
Gm43292	10.2604	2.18212	0.980365	2.22582	0.0260261	0.919001
Utp11	7346.22	-0.204739	0.0919916	-2.22562	0.0260394	0.919001
Fsip1	327.774	-0.46592	0.209346	-2.2256	0.0260412	0.919001
4932415D10Rik	5.94483	-6.01667	2.70349	-2.22552	0.0260463	0.919001
Derpc	1148.22	-0.805885	0.362652	-2.2222	0.0262699	0.919001
Gm44445	10.4486	-2.71232	1.2206	-2.22212	0.0262751	0.919001
Glis3	1613.83	-0.250415	0.112742	-2.22113	0.0263419	0.919001
Gm3617	9.67925	-2.76597	1.24572	-2.22037	0.0263934	0.919001
4930420N18Rik	35.4672	-1.31952	0.595043	-2.21752	0.0265874	0.919001
Clec18a	210.64	0.578091	0.260858	2.21611	0.0266837	0.919001
Myh8	19.1306	3.10254	1.40029	2.21564	0.0267162	0.919001
4933422A05Rik	20.0051	-2.04406	0.922733	-2.21522	0.026745	0.919001
Ripply1	58.442	-0.892129	0.402902	-2.21426	0.0268109	0.919001
Nlrc4	46.7601	1.21361	0.548379	2.21308	0.0268918	0.919001
Evx1os	543.262	0.407482	0.184139	2.2129	0.0269045	0.919001
H1f2	760.867	0.243369	0.109992	2.21262	0.0269242	0.919001
Cdc26	11114.9	-0.189291	0.0855786	-2.2119	0.0269737	0.919001
Meioc	106.309	-0.852125	0.38542	-2.2109	0.0270429	0.919001
Gm37305	1030.66	0.304379	0.137776	2.20924	0.027158	0.919001
Col19a1	25.4475	1.09784	0.497243	2.20786	0.0272542	0.919001
Gm6382	62.6146	-0.594126	0.269165	-2.20729	0.0272938	0.919001
Zbtb7c	175.143	0.958541	0.434574	2.2057	0.0274048	0.919001
Gm4275	33.0951	-1.43668	0.651707	-2.20449	0.02749	0.919001
Epb42	2235.91	0.395821	0.179555	2.20446	0.0274921	0.919001
Plxnc1	3340.35	-0.184009	0.0835235	-2.20308	0.0275892	0.919001
Gm6104	1697.04	-0.224562	0.102082	-2.19982	0.0278197	0.919001
Sema7a	2041.58	0.347284	0.157895	2.19947	0.0278447	0.919001
A930017K11Rik	30.7042	1.72736	0.785435	2.19923	0.0278612	0.919001
Gm12929	28.8281	-1.28424	0.584852	-2.19584	0.0281036	0.919001
Gm29667	179.043	-0.934924	0.425852	-2.19542	0.0281336	0.919001
Gm27179	25.7953	1.07059	0.48774	2.195	0.0281636	0.919001
Gm12758	837.763	-0.425739	0.194082	-2.1936	0.0282643	0.919001
Spata6l	52.1281	-1.35924	0.619846	-2.19287	0.0283169	0.919001
Gm49942	2.84041	4.93742	2.25178	2.19268	0.0283306	0.919001
Pla2g4b	1387.39	0.247404	0.112844	2.19244	0.028348	0.919001
Gm10540	28.2053	1.25518	0.573278	2.18948	0.0285617	0.919001
Vdr	202.11	-0.518661	0.236946	-2.18894	0.0286012	0.919001
Gm15556	4.79567	3.1881	1.45685	2.18836	0.0286436	0.919001
Ffar4	9.34501	2.56365	1.17169	2.18799	0.0286702	0.919001
Prr15	220.768	-0.564462	0.257993	-2.18789	0.0286774	0.919001
Nek6	11952	-0.143885	0.065767	-2.1878	0.0286838	0.919001
Gm37115	11.2397	2.07684	0.95079	2.18433	0.028938	0.919001
ENSMUSG00000098320	3.75283	-5.36793	2.45875	-2.18319	0.0290218	0.919001
Fech	9020.33	0.346353	0.158648	2.18316	0.0290238	0.919001
Gm5857	38.7865	-0.743905	0.340785	-2.18292	0.0290421	0.919001
Gm6035	128.59	-0.640293	0.293393	-2.18237	0.0290823	0.919001
Fcrl1	14.2548	2.44747	1.12174	2.18184	0.0291211	0.919001
Aard	623.155	-0.364607	0.167178	-2.18095	0.0291869	0.919001
Rhd	1610.21	0.646426	0.296401	2.18092	0.0291893	0.919001
Gm17241	197.848	-0.817809	0.375021	-2.1807	0.0292057	0.919001
Gm49395	61.4481	-1.79737	0.824333	-2.18039	0.0292285	0.919001
Dlg3	11908.5	-0.282313	0.129504	-2.17996	0.0292604	0.919001
Gm28265	36.3951	1.92327	0.882876	2.17841	0.0293755	0.919001
Gfi1b	486.176	0.418851	0.192491	2.17596	0.0295586	0.919001
E030026E10Rik	5.82757	-5.24444	2.41054	-2.17563	0.0295832	0.919001
Gm42633	3.21747	-5.14363	2.36521	-2.1747	0.0296523	0.919001
Prss23	3207.27	0.204367	0.0940163	2.17374	0.0297248	0.919001
Cspg4	730.717	0.4092	0.188258	2.17362	0.0297339	0.919001
Gm31227	5.65947	3.33796	1.53626	2.17279	0.0297964	0.919001
Slc35d2	345.217	-0.517145	0.238102	-2.17195	0.0298598	0.919001
Adam33	76.3372	0.556944	0.256454	2.17171	0.0298774	0.919001
Vmn1r200	3.24354	3.56386	1.64154	2.17104	0.0299281	0.919001
3110001I22Rik	881.644	-0.19392	0.0894075	-2.16894	0.0300871	0.919001
Rnf170	3286.43	-0.159848	0.0737305	-2.16801	0.0301581	0.919001
Gm15574	2.79197	4.90679	2.26377	2.16753	0.0301943	0.919001
Sptbn5	121.136	0.564945	0.260725	2.16682	0.0302482	0.919001
Gm48621	38.1734	-1.10403	0.509708	-2.16601	0.0303104	0.919001
Lypd1	868.366	0.292007	0.13491	2.16446	0.0304289	0.919001
Kantr	1420.26	-0.478511	0.221109	-2.16414	0.0304534	0.919001
1300017J02Rik	632.032	0.387484	0.179176	2.16259	0.0305728	0.919001
1700102P08Rik	100.861	0.605954	0.280214	2.16247	0.030582	0.919001
Gm48772	11.8869	-1.54764	0.71569	-2.16244	0.0305845	0.919001
Gm41177	9.30988	2.46069	1.13805	2.16219	0.0306032	0.919001
Gm37289	7.72277	-2.03189	0.940884	-2.15955	0.0308074	0.919001
Gpr68	57.0709	-0.850664	0.393965	-2.15924	0.0308318	0.919001
Tubb1	391.909	0.547318	0.253498	2.15906	0.0308452	0.919001
Pkhd1l1	1063.07	0.473066	0.219152	2.15862	0.0308798	0.919001
Gm6192	130.54	-0.44367	0.205544	-2.15852	0.0308876	0.919001
3110062G12Rik	2.99431	5.01077	2.32285	2.15716	0.0309929	0.919001
Arrb1	17322.7	0.216842	0.10062	2.15505	0.0311576	0.919001
Gm13341	2253.31	-0.704996	0.327234	-2.15441	0.0312079	0.919001
Morc4	2000.77	-0.183038	0.084974	-2.15404	0.0312368	0.919001
Gpsm3	632.207	0.349359	0.162279	2.15284	0.0313315	0.919001
Prss56	112.559	0.599109	0.278379	2.15213	0.0313869	0.919001
Phex	122.758	-0.506454	0.235347	-2.15195	0.0314016	0.919001
Gm12664	32.213	-0.845646	0.392972	-2.15193	0.0314031	0.919001
Gm31597	20.9705	-1.94179	0.902778	-2.15091	0.0314833	0.919001
A930007I19Rik	166.728	-0.494869	0.230253	-2.14924	0.0316155	0.919001
Pla2g2d	71.8407	0.604127	0.281107	2.1491	0.0316265	0.919001
Gm15560	33.4137	1.23052	0.572697	2.14865	0.0316622	0.919001
Gm48949	25.8293	1.31016	0.609776	2.1486	0.0316663	0.919001
Foxc1	9661.59	0.18083	0.0841991	2.14764	0.0317421	0.919001
Rps2-ps13	3006.61	-0.316797	0.147547	-2.1471	0.0317854	0.919001
Gm13680	646.691	-0.239661	0.111623	-2.14705	0.031789	0.919001
Sass6	6579.53	-0.335749	0.156457	-2.14595	0.0318771	0.919001
Gm43412	51.5789	-1.13274	0.527921	-2.14566	0.0319002	0.919001
Gm50402	17.1046	-1.17946	0.549881	-2.14494	0.0319578	0.919001
Rpl19-ps1	423.37	-0.382331	0.178283	-2.14451	0.0319919	0.919001
C78283	2.93375	4.98487	2.32453	2.14446	0.0319957	0.919001
9330161L09Rik	83.2389	-0.725112	0.338233	-2.14382	0.0320469	0.919001
Abcg2	5899.78	-0.395367	0.1845	-2.14291	0.0321207	0.919001
Gm4804	9.2998	2.57424	1.20139	2.14272	0.0321356	0.919001
Ecel1	706.593	0.777123	0.362821	2.14189	0.0322022	0.919001
Scgb2a2	2.77688	-4.93694	2.30614	-2.14078	0.0322918	0.919001
Gm13339	595.065	-0.738807	0.345183	-2.14034	0.0323275	0.919001
Atg9a	4674.98	0.267501	0.125035	2.1394	0.032403	0.919001
Dnajc2	14845.2	-0.408817	0.191128	-2.13897	0.0324379	0.919001
Gm35035	19.8812	-1.3358	0.624526	-2.1389	0.0324436	0.919001
Gm47558	26.5506	-1.20766	0.564705	-2.13856	0.0324712	0.919001
Spns2	3393.71	0.320504	0.149874	2.13849	0.0324767	0.919001
Gm43693	108.056	-0.712814	0.333471	-2.13756	0.0325522	0.919001
Spsb1	2224.32	0.359198	0.168084	2.13702	0.0325965	0.919001
Mmd2	513.421	-0.312611	0.146297	-2.13682	0.0326122	0.919001
Fndc1	321.348	0.619505	0.290023	2.13606	0.0326749	0.919001
Angptl7	2.79769	4.90936	2.29842	2.13597	0.0326819	0.919001
BC048679	7.88956	2.97564	1.39381	2.1349	0.0327688	0.919001
Ube2l6	3063.95	0.227394	0.106534	2.13449	0.0328031	0.919001
Platr21	86.6447	0.851287	0.398913	2.13402	0.0328413	0.919001
Gm6828	5.45474	-2.509	1.17643	-2.13272	0.0329476	0.919001
Gm5431	12.5	1.84905	0.867226	2.13214	0.0329955	0.919001
Aebp1	2948.47	0.311532	0.14612	2.13203	0.0330045	0.919001
Gm48372	13.1622	-1.54449	0.72457	-2.13159	0.0330405	0.919001
Prdm8	585.312	0.537954	0.252379	2.13153	0.0330454	0.919001
Cd248	6162.82	0.415039	0.194728	2.13138	0.0330579	0.919001
Gjd3	13.2221	2.09326	0.982525	2.13049	0.0331312	0.919001
A330058E17Rik	16.998	2.02139	0.949619	2.12864	0.0332842	0.919001
Gm8108	205.943	-0.518225	0.243493	-2.12829	0.0333127	0.919001
Gm12966	389.811	-0.318978	0.149881	-2.12821	0.0333193	0.919001
Fcmr	2.73555	4.86653	2.28814	2.12685	0.0334327	0.919001
Msh5	526.42	-0.335671	0.157859	-2.1264	0.0334702	0.919001
Chat	30.7929	1.79495	0.844278	2.12602	0.0335013	0.919001
Gm13856	17.2458	-1.36601	0.642681	-2.12549	0.033546	0.919001
Gm14416	88.3264	-0.710628	0.334725	-2.12302	0.0337522	0.919001
Platr22	8.31809	2.43639	1.14816	2.122	0.0338373	0.919001
Gm37333	2.68829	-4.88658	2.30381	-2.12109	0.0339144	0.919001
Ubl5	11662.9	-0.228335	0.107686	-2.12037	0.0339745	0.919001
Pik3r6	247.616	0.517204	0.243976	2.11989	0.0340151	0.919001
Inka1	2438.84	0.325903	0.153805	2.11894	0.0340954	0.919001
Nt5dc3	1481.74	0.172763	0.0815485	2.11853	0.0341298	0.919001
Tnxb	34.0464	1.8184	0.858559	2.11797	0.0341779	0.919001
Afdn	22826.5	-0.200308	0.0945825	-2.11782	0.0341907	0.919001
Gm36930	5.05288	-2.30531	1.08869	-2.11751	0.0342163	0.919001
Apoa1	16.3255	1.82895	0.863879	2.11714	0.0342483	0.919001
Smarca2	7393.4	-0.343479	0.16224	-2.1171	0.0342514	0.919001
Ccdc158	278.507	-0.365789	0.172791	-2.11694	0.0342651	0.919001
Pex11b	3172.41	0.230309	0.1088	2.11681	0.0342761	0.919001
Aplnr	8290.97	0.170353	0.0805021	2.11613	0.0343338	0.919001
Tnfrsf21	5804.74	0.157269	0.0743241	2.11598	0.0343461	0.919001
Gm42508	14.1668	-2.28105	1.07861	-2.11481	0.0344463	0.919001
Dnah2	646.309	-0.406251	0.192114	-2.11464	0.0344609	0.919001
Adcy4	2044.51	0.308827	0.146045	2.1146	0.0344643	0.919001
Nebl	1339.65	-0.371592	0.17579	-2.11383	0.0345295	0.919001
Gm38273	5.16139	-5.82812	2.75725	-2.11374	0.0345375	0.919001
Fmn1	550.576	-0.314793	0.148958	-2.1133	0.0345749	0.919001
Gm10481	1232.55	-0.221138	0.10466	-2.11293	0.0346071	0.919001
Zfp85	746.128	-0.468782	0.221882	-2.11276	0.0346217	0.919001
Nptx1	969.319	0.396054	0.187531	2.11194	0.0346916	0.919001
Gm38255	2.69028	4.85721	2.30041	2.11145	0.0347337	0.919001
Gm15466	19.5149	-0.96463	0.457208	-2.10983	0.0348732	0.919001
Gm15013	30.0007	-1.02496	0.48594	-2.10923	0.0349246	0.919001
Pygl	1696.74	-0.212364	0.100713	-2.1086	0.0349787	0.919001
Arhgef15	2744.07	0.180006	0.0853871	2.10812	0.0350204	0.919001
Gm32849	4.83756	2.44769	1.16156	2.10724	0.035097	0.919001
Foxr2	77.2038	-0.792706	0.376457	-2.1057	0.0352304	0.919001
Dpp4	127.477	0.729184	0.346365	2.10525	0.0352699	0.919001
Synpo2l	132.493	0.70162	0.333288	2.10515	0.0352784	0.919001
Gm15888	6.33199	-3.49874	1.66236	-2.10468	0.035319	0.919001
Gm10052	14635.2	-0.173268	0.0823268	-2.10464	0.0353228	0.919001
Gm7516	7.85047	-3.50676	1.668	-2.10237	0.035521	0.919001
5330411O13Rik	3.09426	5.06359	2.40933	2.10166	0.0355832	0.919001
Ptprb	1816	0.197138	0.0938017	2.10165	0.0355838	0.919001
Cfap47	172.997	-0.515674	0.245512	-2.1004	0.0356935	0.919001
Sp8	3907.2	-0.274303	0.130604	-2.10025	0.0357065	0.919001
Rnf43	491.614	0.351684	0.167537	2.09914	0.0358042	0.919001
C130093G08Rik	2184.22	-0.526947	0.251167	-2.098	0.0359055	0.919001
Gm12176	11.8783	-1.49573	0.712964	-2.09791	0.035913	0.919001
Itgb3bp	2802.19	-0.498326	0.237606	-2.09727	0.0359692	0.919001
Prpf40a	32383.3	-0.485467	0.231491	-2.09713	0.035982	0.919001
1700113H08Rik	13.22	1.86319	0.888615	2.09673	0.0360172	0.919001
Elf4	2290.5	0.196299	0.093643	2.09625	0.0360601	0.919001
Kcnk16	9.90654	1.73829	0.829523	2.09553	0.0361237	0.919001
Hemgn	4525.84	0.3773	0.180106	2.09488	0.0361815	0.919001
Fst	1969.95	-0.336489	0.160677	-2.0942	0.0362422	0.919001
Gm31848	7.40324	2.42971	1.16022	2.09417	0.0362447	0.919001
Rnf157	7703.62	0.171761	0.0820445	2.09351	0.0363034	0.919001
Oxct2b	11.3351	1.54918	0.740081	2.09326	0.0363261	0.919001
Luc7l3	33956.8	-0.258612	0.123583	-2.09261	0.0363839	0.919001
Aqp1	330.834	0.464251	0.221936	2.09182	0.0364543	0.919001
Hoxa5	125.678	4.31519	2.06293	2.09178	0.0364586	0.919001
Rhov	77.307	0.600776	0.287312	2.09102	0.0365265	0.919001
Fam217a	155.575	-0.501221	0.23972	-2.09086	0.0365405	0.919001
Grap2	942.751	0.275959	0.131988	2.09079	0.036547	0.919001
Gm14418	530.179	-0.464751	0.222429	-2.08943	0.036669	0.919001
Hbb-y	402499	0.382298	0.182993	2.08913	0.0366957	0.919001
Zar1-ps	8.74118	2.3748	1.13693	2.08878	0.0367278	0.919001
Nscme3l	23.2868	-1.2179	0.583221	-2.08823	0.0367768	0.919001
Gm9260	237.424	-0.604504	0.289529	-2.08789	0.0368077	0.919001
Prok2	21.5117	-1.26828	0.607531	-2.08761	0.0368333	0.919001
Zfp469	466.972	0.337288	0.161613	2.08701	0.0368873	0.919001
Ermard	2835.65	-0.222114	0.106438	-2.0868	0.0369064	0.919001
Sgcd	287.589	-0.385546	0.184839	-2.08585	0.0369921	0.919001
Pnp2	938.22	-0.786442	0.377148	-2.08523	0.0370481	0.919001
Uts2b	4.75166	5.67067	2.71981	2.08495	0.0370737	0.919001
Drd2	212.957	0.377132	0.180946	2.08423	0.0371392	0.919001
Hapln4	42.3786	0.840718	0.403449	2.08383	0.0371758	0.919001
Gm36033	2.85215	-4.12849	1.98136	-2.08367	0.0371903	0.919001
Ccdc34	12751.4	-0.161339	0.0774389	-2.08343	0.0372119	0.919001
Ston1	2531.92	0.280125	0.134506	2.08262	0.0372859	0.919001
Robo3	6627.52	0.644357	0.309527	2.08175	0.0373655	0.919001
Ctss	405.282	0.402426	0.193341	2.08144	0.037394	0.919001
Asb1	4563.27	0.231263	0.111154	2.08056	0.0374746	0.919001
Gm31048	9.54916	-3.96968	1.91006	-2.0783	0.0376815	0.919001
Mylk4	19.8223	2.03566	0.97992	2.07737	0.037767	0.919001
Mfsd2b	1250.78	0.41192	0.198321	2.07703	0.0377987	0.919001
Gm12799	453.01	-0.379077	0.182556	-2.0765	0.0378473	0.919001
Il1r1	224.665	0.566893	0.273115	2.07565	0.0379259	0.919001
mt-Tt	33.7227	-0.912581	0.439723	-2.07535	0.0379537	0.919001
Tcea3	69.862	0.692893	0.333917	2.07505	0.0379821	0.919001
Gm11100	200.663	-1.2012	0.579057	-2.07442	0.0380406	0.919001
Gm15785	18.9477	1.13439	0.546894	2.07424	0.0380571	0.919001
Tmem255b	9.92066	2.30318	1.11085	2.07334	0.0381404	0.919001
Sox6	5801.56	-0.163851	0.0790282	-2.07333	0.0381418	0.919001
Gm30684	3.88647	3.30873	1.59655	2.07242	0.0382258	0.919001
Trim43b	2.55926	4.78547	2.31011	2.07153	0.0383089	0.919001
Lrig3	7542.14	0.281712	0.136024	2.07105	0.038354	0.919001
Gm14013	15.2273	-1.45878	0.704664	-2.07018	0.0384356	0.919001
Insyn2a	194.954	-0.389403	0.188118	-2.07	0.0384527	0.919001
Abcb10	10590.6	0.242139	0.117053	2.06863	0.0385813	0.919001
Ccdc188	6.7768	2.89386	1.39941	2.06791	0.0386482	0.919001
Gm5551	4.57165	-2.8232	1.36556	-2.06742	0.0386941	0.919001
Gm48593	12.3432	-2.74057	1.32638	-2.0662	0.0388094	0.919001
Jag1	10800.6	-0.228063	0.110432	-2.06519	0.0389055	0.919001
F530104D19Rik	7.6991	2.0576	0.996336	2.06517	0.0389073	0.919001
Gm8417	19.8683	-1.60831	0.778783	-2.06516	0.0389075	0.919001
C230034O21Rik	191.833	0.843731	0.408563	2.06512	0.0389116	0.919001
Mir7-1	69.3206	-1.34364	0.651211	-2.06329	0.0390853	0.919001
Gm38577	7.55593	2.35462	1.14134	2.06304	0.0391091	0.919001
Col7a1	996.429	0.36589	0.177605	2.06014	0.0393854	0.919001
Otx2os1	229.76	-0.473307	0.229774	-2.05988	0.0394099	0.919001
Rpl30-ps9	113.812	-0.461182	0.223934	-2.05946	0.0394505	0.919001
Slc4a1	24254.9	0.511438	0.248409	2.05885	0.0395083	0.919001
Efcab1	1266.34	-0.627599	0.30483	-2.05885	0.039509	0.919001
Csf3r	197.56	0.546362	0.265415	2.05852	0.0395405	0.919001
Gm44892	7.71221	-3.43415	1.66844	-2.0583	0.0395616	0.919001
H6pd	2734.95	0.262947	0.127777	2.05786	0.0396039	0.919001
Gm5232	3.33748	3.66827	1.7827	2.0577	0.0396186	0.919001
Gm15389	2.56972	-4.82421	2.34496	-2.05727	0.0396606	0.919001
Gm29100	410.418	0.731999	0.355856	2.05701	0.0396852	0.919001
Ptchd3	2.61413	4.81049	2.34015	2.05564	0.0398176	0.919001
Mst1r	233.563	0.344671	0.167693	2.05537	0.039843	0.919001
Cdk5rap2	19020.7	0.389529	0.189589	2.05459	0.0399184	0.919001
D030051J21Rik	9.43323	-3.08195	1.50039	-2.0541	0.0399658	0.919001
Pfkfb3	6018.05	0.149399	0.0727399	2.05387	0.0399878	0.919001
Zfp141	2975.78	-0.370872	0.180627	-2.05325	0.0400481	0.919001
Olfr317	2.76001	-4.85862	2.36672	-2.05289	0.0400833	0.919001
Gm26672	463.544	-0.464701	0.22653	-2.05138	0.0402297	0.919001
1700029I15Rik	182.378	-0.397269	0.193754	-2.05038	0.0403275	0.919001
Gm11292	21.4226	-1.90561	0.929418	-2.05032	0.0403328	0.919001
Rgs3	6469.35	0.201247	0.0981658	2.05007	0.0403578	0.919001
Anp32-ps	435.201	-0.423883	0.206826	-2.04947	0.0404165	0.919001
Lratd2	5870.37	-0.245538	0.119808	-2.04944	0.0404195	0.919001
H19	259364	0.271674	0.132561	2.04942	0.0404207	0.919001
Iffo2	5500.82	0.243349	0.118763	2.04903	0.0404589	0.919001
Procr	161.404	0.513602	0.250707	2.04861	0.0405001	0.919001
Hddc3	809.764	-0.371766	0.181508	-2.04821	0.0405391	0.919001
Kel	1955.84	0.329182	0.160731	2.04803	0.0405567	0.919001
Gm45713	2026.27	1.37727	0.672532	2.04789	0.0405707	0.919001
Gm19791	11.1761	2.12615	1.03824	2.04783	0.0405764	0.919001
Gabrr1	9.75629	-3.0436	1.48632	-2.04774	0.0405856	0.919001
Gm13133	2.6116	4.80292	2.3455	2.04772	0.0405879	0.919001
Gm12925	62.5886	-0.875605	0.427607	-2.04769	0.0405908	0.919001
Gm42856	4.79179	2.41026	1.17729	2.04729	0.0406293	0.919001
Lhx4	735.781	0.569958	0.278786	2.04443	0.0409111	0.919001
Gm43679	75.1166	-0.917736	0.448968	-2.0441	0.0409435	0.919001
Ext2	10644.1	0.228712	0.111897	2.04395	0.0409581	0.919001
Gm38220	73.3275	-0.693867	0.339486	-2.04387	0.0409662	0.919001
Rps23rg1	951.741	-0.331517	0.162228	-2.04352	0.041001	0.919001
Creg1	2495.13	0.294272	0.14401	2.04341	0.0410122	0.919001
Sprn	122.582	0.458855	0.224595	2.04303	0.0410491	0.919001
Khdrbs2	702.97	-0.258794	0.126685	-2.04281	0.041071	0.919001
Fgf6	9.2045	3.99914	1.95774	2.04274	0.0410786	0.919001
Mtmr12	6237.37	-0.332365	0.162708	-2.04271	0.0410816	0.919001
Hivep3	233.282	0.732025	0.358396	2.04251	0.0411014	0.919001
Kcnip1	428.781	-0.326121	0.159699	-2.0421	0.0411416	0.919001
Gm15500	15604.9	-0.375972	0.184117	-2.04203	0.0411488	0.919001
4930469K13Rik	1.75216	4.20197	2.05793	2.04184	0.0411675	0.919001
Rps27rt	2081.87	-0.753665	0.369612	-2.03907	0.0414429	0.919001
Gm15580	2.05671	3.65453	1.79251	2.03878	0.0414722	0.919001
Gm8038	4.46703	2.60767	1.27964	2.03781	0.0415687	0.919001
Myc	3975.97	0.207045	0.101613	2.03758	0.0415915	0.919001
Gm26703	27.8113	1.17236	0.575381	2.03753	0.0415968	0.919001
Gm45861	2.57484	4.78328	2.34768	2.03745	0.0416047	0.919001
Ripor3	559.685	0.609718	0.299332	2.03693	0.0416573	0.919001
Gm16487	2.80147	4.13202	2.0289	2.03658	0.0416923	0.919001
Gm5641	3734.84	-0.258727	0.127051	-2.0364	0.0417099	0.919001
ENSMUSG00000087982	3.5303	-3.0035	1.47505	-2.0362	0.04173	0.919001
Gm2367	36.318	-0.8035	0.394672	-2.03586	0.041764	0.919001
Gm12472	4.1485	-3.16696	1.55573	-2.03568	0.041783	0.919001
Naip6	62.586	0.847639	0.416517	2.03507	0.0418442	0.919001
1700008A23Rik	6.56683	3.57543	1.75778	2.03406	0.0419454	0.919001
Gm10340	212.376	-0.637335	0.313341	-2.034	0.0419519	0.919001
mt-Tk	89.5764	-0.527554	0.259399	-2.03376	0.0419763	0.919001
Gm8534	1.99583	-4.46466	2.19583	-2.03325	0.0420273	0.919001
Gm15772	1202.16	-0.288948	0.14214	-2.03284	0.0420688	0.919001
Gm49189	2.41306	4.69976	2.3125	2.03233	0.0421205	0.919001
Gm43096	94.3007	-0.671441	0.330406	-2.03217	0.0421363	0.919001
Gm18558	2.44545	4.71386	2.32022	2.03164	0.0421902	0.919001
Gm7664	83.6596	-0.631319	0.310775	-2.03144	0.0422107	0.919001
Hrh3	713.513	0.391263	0.192607	2.03141	0.0422137	0.919001
Gm45169	8.33444	2.85132	1.40436	2.03033	0.0423235	0.919001
Gm16026	2.46052	4.72641	2.32874	2.0296	0.0423972	0.919001
4933411E08Rik	4.35049	-5.58237	2.75081	-2.02936	0.0424217	0.919001
Rps26-ps1	562.584	-0.375542	0.185102	-2.02883	0.0424752	0.919001
Zdhhc22	15.9623	2.36721	1.16746	2.02766	0.0425954	0.919001
Gucy2f	17.4318	-1.40381	0.692449	-2.02731	0.0426305	0.919001
Gm23887	1.652	4.14426	2.04448	2.02705	0.0426574	0.919001
Gpr165	188.148	-0.456235	0.225215	-2.02577	0.0427879	0.919001
Rpsa-ps7	1969.28	-0.238658	0.11783	-2.02545	0.0428211	0.919001
Gm49494	32.2378	1.12434	0.555352	2.02456	0.0429125	0.919001
Gm10451	56.96	0.75867	0.374878	2.02378	0.0429931	0.919001
1700010B13Rik	3.82946	3.88294	1.91897	2.02345	0.0430271	0.919001
C130012C08Rik	235.413	-0.375322	0.185487	-2.02344	0.0430274	0.919001
Hexim2	581.685	0.452514	0.22371	2.02277	0.0430967	0.919001
Gm16546	2.68658	-4.11153	2.03366	-2.02174	0.0432031	0.919001
Rab3il1	5754.51	0.344661	0.170486	2.02164	0.0432133	0.919001
Dnm1	9611.03	0.261047	0.12918	2.0208	0.0433009	0.919001
Gm8807	6.50428	-2.44613	1.21088	-2.02013	0.0433699	0.919001
Iqck	508.744	-0.275457	0.13636	-2.02007	0.0433764	0.919001
Igfbp1	18.1863	1.72034	0.851674	2.01995	0.0433881	0.919001
2200002D01Rik	209.038	-0.335304	0.166061	-2.01916	0.0434704	0.919001
Ip6k3	5.62051	2.51859	1.24785	2.01835	0.0435552	0.919001
Gm49514	4.92593	-2.74744	1.36201	-2.01719	0.0436755	0.919001
Gm12482	27.1647	-1.02018	0.505971	-2.01627	0.0437713	0.919001
Gm9284	11.8083	-1.98049	0.982384	-2.016	0.0437995	0.919001
2610001J05Rik	4101.17	-0.225454	0.111861	-2.01548	0.0438539	0.919001
Gm12691	3.71067	2.8953	1.43663	2.01534	0.0438689	0.919001
Foxs1	53.8539	1.1324	0.561983	2.01502	0.043903	0.919001
Gm13352	7.11026	-2.54154	1.26148	-2.01473	0.0439326	0.919001
Cenpk	3420.21	-0.380079	0.188675	-2.01447	0.0439604	0.919001
Gm42851	26.0928	-1.25143	0.621983	-2.01201	0.0442192	0.919001
Gm12259	2.81877	-4.17157	2.0737	-2.01165	0.0442564	0.919001
Rps27a-ps1	2.68863	4.06284	2.01979	2.01152	0.0442708	0.919001
Bsn	3501.21	0.381331	0.189661	2.0106	0.0443679	0.919001
Htra3	787.799	0.243948	0.12135	2.01028	0.0444014	0.919001
Gm12666	134.314	-0.771834	0.383961	-2.01019	0.0444111	0.919001
Gdpgp1	1453.21	0.189708	0.0943831	2.00998	0.0444333	0.919001
Lgals3bp	177.641	0.72431	0.360448	2.00947	0.0444873	0.919001
3110045C21Rik	609.504	-0.341382	0.170039	-2.00767	0.0446783	0.919001
1110013H19Rik	12.9824	1.85114	0.92208	2.00757	0.044689	0.919001
Gm3095	71.4058	-0.853431	0.425171	-2.00727	0.0447212	0.919001
Gm37399	2.51501	-4.79174	2.38853	-2.00614	0.044841	0.919001
Gm37914	41.8348	-1.33841	0.667188	-2.00604	0.0448517	0.919001
Gm14303	2305.16	-0.436719	0.217736	-2.00572	0.0448857	0.919001
Sh2d2a	5.62231	2.40603	1.19972	2.0055	0.0449099	0.919001
Pvt1	376.674	0.360566	0.179821	2.00513	0.0449487	0.919001
Plin5	24.7693	1.62873	0.812331	2.00501	0.0449623	0.919001
Gm39383	2.46775	4.72766	2.35831	2.00468	0.0449969	0.919001
Gm43755	2.70574	4.07733	2.03631	2.00231	0.0452509	0.919001
Uba7	1209.19	0.267082	0.133394	2.0022	0.0452629	0.919001
Gm49871	48.8581	-0.987163	0.493046	-2.00217	0.0452662	0.919001
Gm37626	9.57322	-1.8513	0.924841	-2.00175	0.0453121	0.919001
Ypel4	1247.49	0.360396	0.180088	2.00122	0.0453685	0.919001
Tex14	24.2931	1.22423	0.611752	2.00118	0.0453725	0.919001
Gm37949	6.88805	-1.66145	0.830405	-2.00077	0.0454176	0.919001
Gm37452	9.75	1.81048	0.904901	2.00075	0.0454194	0.919001
Gm11830	2.94715	-4.22343	2.11103	-2.00065	0.0454305	0.919001
Gm4204	2442.63	-0.195587	0.0977805	-2.00027	0.0454712	0.919001
A730062M13Rik	4.04431	3.18409	1.59232	1.99966	0.0455372	0.919001
Hoxa2	2080.15	0.336743	0.168404	1.99961	0.0455424	0.919001
Gm48510	11.9194	2.44574	1.22322	1.99943	0.0455622	0.919001
C130075A20Rik	7.64329	-2.73089	1.36653	-1.99841	0.0456725	0.919001
Ppp1r3f	550.478	0.466259	0.233366	1.99797	0.0457201	0.919001
Fam210b	5654.3	0.235065	0.117669	1.99767	0.0457519	0.919001
Cavin2	680.981	0.264364	0.132347	1.99751	0.0457699	0.919001
Kcnn4	760.338	0.475984	0.238417	1.99644	0.0458863	0.919001
Zc3hc1	8743.4	0.145972	0.0731669	1.99506	0.0460366	0.919001
Slc1a6	259.32	0.37356	0.187263	1.99484	0.0460604	0.919001
Slc4a8	3596.09	-0.227861	0.114239	-1.9946	0.0460866	0.919001
Gm47692	28.1502	-1.38926	0.696697	-1.99407	0.0461447	0.919001
Gm14292	350.832	-0.45554	0.228499	-1.99362	0.0461933	0.919001
Albfm1	7.38179	-1.45027	0.727495	-1.99352	0.0462049	0.919001
Fendrr	454.183	0.458387	0.22994	1.99351	0.0462054	0.919001
Gm45241	8.07207	-3.40153	1.70673	-1.99302	0.0462596	0.919001
Gm20712	218.014	-0.787519	0.3952	-1.99271	0.0462933	0.919001
mt-Rnr2	21573.6	-0.451618	0.226661	-1.99248	0.0463183	0.919001
Gm6457	77.0832	-0.48408	0.243031	-1.99184	0.0463882	0.919001
Gm3002	383.112	-0.668887	0.335863	-1.99155	0.0464209	0.919001
Kyat1	1155.39	0.264996	0.133079	1.99126	0.0464526	0.919001
Atp2b4	8161.35	0.222062	0.111593	1.98992	0.0465998	0.919001
Acot13	1814.47	-0.333645	0.167709	-1.98943	0.046654	0.919001
H2aw	2429.89	0.220916	0.11107	1.98897	0.0467041	0.919001
Apoa2	130.55	-0.533129	0.268046	-1.98895	0.0467071	0.919001
Asb17	42.7671	0.858938	0.432015	1.98821	0.0467883	0.919001
Gm16102	3.67871	3.70772	1.8651	1.98795	0.0468176	0.919001
Gm44296	11.9945	1.66723	0.838875	1.98746	0.0468718	0.919001
Rpl27-ps3	1499.83	-0.630554	0.317414	-1.98653	0.0469742	0.919001
Sra1	5439.49	-0.173374	0.0873408	-1.98503	0.0471414	0.919001
Msx3	3610.12	0.392834	0.197903	1.98498	0.0471462	0.919001
Gm37416	99.7965	-0.626181	0.315662	-1.98371	0.0472887	0.919001
Hrk	397.582	0.496137	0.250168	1.98321	0.0473436	0.919001
Gm3373	199.923	-0.55012	0.277445	-1.98281	0.0473891	0.919001
Pgam2	283.582	0.613984	0.309741	1.98225	0.0474516	0.919001
Ncaph	17166.8	-0.173508	0.0875347	-1.98217	0.0474606	0.919001
Gm16751	2.76113	3.2886	1.65928	1.98194	0.0474862	0.919001
Arhgef4	1086.1	0.485736	0.245151	1.98137	0.0475494	0.919001
Acvrl1	2773.18	0.461708	0.233068	1.981	0.0475908	0.919001
Trim3	4243.6	0.26336	0.132978	1.98047	0.0476507	0.919001
Ccl9	167.353	0.415417	0.209896	1.97916	0.047798	0.919001
D830036C21Rik	13.657	1.8573	0.938558	1.97889	0.0478282	0.919001
Canx	70121.8	-0.170669	0.0862474	-1.97884	0.0478346	0.919001
Gm11263	3057.61	-0.323402	0.163447	-1.97864	0.0478569	0.919001
Foxl1	826.191	0.340141	0.17192	1.97848	0.047874	0.919001
Gm15283	59.8373	-0.606637	0.306856	-1.97694	0.0480481	0.919001
Gm2606	9881.12	-0.236537	0.119757	-1.97514	0.0482527	0.919001
Creb3l1	778.919	0.483249	0.244704	1.97483	0.0482876	0.919001
Cish	1165.28	0.269342	0.136396	1.97471	0.0483016	0.919001
Gm26740	12.1461	1.72507	0.873651	1.97455	0.0483187	0.919001
4930466K18Rik	443.745	-0.381823	0.193417	-1.9741	0.0483708	0.919001
Malat1	18628.8	-0.3365	0.17046	-1.97407	0.048374	0.919001
Gm10830	3.78937	3.2664	1.65475	1.97395	0.0483873	0.919001
Gm12946	7.32502	2.111	1.06943	1.97395	0.048388	0.919001
Gm37284	14.2756	-2.26167	1.14606	-1.97344	0.0484455	0.919001
Lpar3	109.872	0.560254	0.283913	1.97333	0.0484578	0.919001
Gm44672	1.93217	3.55859	1.80342	1.97324	0.0484679	0.919001
Npas4	36.086	1.68877	0.856041	1.97277	0.0485222	0.919001
Il18	231.062	-0.651987	0.330522	-1.9726	0.0485415	0.919001
Gm6851	83.6052	-0.622018	0.315332	-1.97258	0.048543	0.919001
Gm43343	5.50318	2.16543	1.0978	1.97251	0.0485516	0.919001
Gm6008	5.4283	-2.03583	1.03262	-1.97152	0.0486641	0.919001
Gm17655	205.491	-0.691129	0.350572	-1.97143	0.0486744	0.919001
Slc40a1	1430.32	0.285747	0.145069	1.96973	0.0488695	0.919001
Gm37077	2.34546	4.65273	2.36247	1.96944	0.048903	0.919001
Tradd	870.023	0.602789	0.306155	1.9689	0.0489641	0.919001
Spa17	640.146	-0.343635	0.174559	-1.96859	0.0489997	0.919001
Disp3	1003.59	0.522089	0.26533	1.9677	0.0491028	0.919001
Gm44530	57.02	-0.898104	0.456653	-1.96671	0.0492167	0.919001
Pcdhb13	10.7562	2.33746	1.18855	1.96664	0.0492247	0.919001
Synpo	15831.1	0.414676	0.210903	1.96619	0.0492765	0.919001
Cmtm5	55.3421	0.582512	0.296322	1.96581	0.0493209	0.919001
Chrna7	819.239	0.247878	0.126132	1.96523	0.049388	0.919001
Car5b	146.281	-0.477169	0.242821	-1.9651	0.0494021	0.919001
Disc1	253.341	0.453206	0.230629	1.96509	0.0494038	0.919001
Gm14541	30.312	0.940814	0.478821	1.96486	0.0494306	0.919001
Gm7240	588.349	-0.353174	0.179775	-1.96453	0.0494685	0.919001
Acsl1	2069.89	0.127872	0.0651212	1.9636	0.0495761	0.919001
Olfr221	7.87818	-3.27829	1.66953	-1.9636	0.0495763	0.919001
Hba-x	297994	0.386602	0.196903	1.96341	0.0495985	0.919001
Gm10521	2.43323	4.70925	2.39878	1.96319	0.0496245	0.919001
Snrnp27	5155.56	-0.249671	0.127187	-1.96302	0.0496436	0.919001
Pik3ap1	888.301	0.315281	0.160627	1.96282	0.0496674	0.919001
Npas1	170.536	0.322533	0.164476	1.96097	0.0498827	0.919001
Gm10735	41.1423	-0.67101	0.342202	-1.96086	0.0498954	0.919001
Ass1	997.104	0.203428	0.10376	1.96056	0.0499309	0.919001
Cdh5	12429.3	0.196091	0.100035	1.96021	0.0499707	0.919001
Fam111a	7666.51	-0.302953	0.154642	-1.95906	0.0501063	0.919001
Gm9159	2.41652	4.7016	2.4006	1.95851	0.05017	0.919001
Ttc12	842.257	-0.323711	0.165417	-1.95694	0.0503543	0.919001
Ermn	141.635	-0.812852	0.415373	-1.95692	0.0503568	0.919001
ENSMUSG00000088326	17.3418	1.15762	0.591643	1.95662	0.0503926	0.919001
Gm11716	2.82423	4.12183	2.10667	1.95656	0.0503987	0.919001
Gm4705	43.9554	-0.939998	0.480519	-1.95621	0.05044	0.919001
Gm2225	1346.86	-0.43235	0.221078	-1.95564	0.0505071	0.919001
Gm35648	3.93617	3.82334	1.95674	1.95393	0.0507092	0.919001
4933417G07Rik	17.1121	-1.93341	0.989741	-1.95345	0.050766	0.919001
Gm7729	1150.66	-0.349994	0.179235	-1.95271	0.0508536	0.919001
1110002J07Rik	174.228	0.360141	0.184462	1.95238	0.050893	0.919001
Gm46577	13.7557	-1.28869	0.660275	-1.95175	0.0509679	0.919001
Plat	5721.5	0.120338	0.0616724	1.95124	0.0510279	0.919001
Psma3	25999.8	-0.296682	0.15207	-1.95095	0.0510625	0.919001
Zfp125	3449.05	-0.228742	0.117248	-1.95092	0.0510665	0.919001
Plcg2	1318.84	-0.233771	0.119855	-1.95045	0.0511229	0.919001
Gm37328	10.9102	-1.93724	0.99339	-1.95013	0.051161	0.919001
Dact1	9249.09	0.253928	0.130243	1.94965	0.0512177	0.919001
Srrm4os	119.122	0.426292	0.218663	1.94954	0.0512313	0.919001
Gm40604	2.2805	4.61467	2.3675	1.94917	0.051275	0.919001
Map3k15	578.832	-0.451969	0.231898	-1.949	0.0512955	0.919001
Mir217hg	8.2432	2.26908	1.16438	1.94874	0.0513268	0.919001
Il18rap	62.5316	0.666746	0.342166	1.9486	0.0513429	0.919001
Mthfr	9875.1	0.190602	0.0978183	1.94853	0.0513514	0.919001
Lamc3	4281.56	0.354839	0.182127	1.9483	0.0513792	0.919001
D930007P13Rik	10.6731	2.51884	1.29313	1.94787	0.0514305	0.919001
Zfp667	1673.78	-0.253982	0.130392	-1.94782	0.0514359	0.919001
Gm13270	50.8379	-0.859443	0.441253	-1.94774	0.0514466	0.919001
Gm17276	38.5521	0.782197	0.401615	1.94763	0.0514592	0.919001
Gm16409	768.075	-0.579218	0.297499	-1.94696	0.0515393	0.919001
Gm45809	23.697	-1.33072	0.683517	-1.94687	0.0515508	0.919001
Gm45495	203.788	0.424959	0.218347	1.94625	0.0516241	0.919001
Thsd1	2233.8	0.195267	0.100347	1.94592	0.0516643	0.919001
S100z	2.30931	4.63235	2.38061	1.94586	0.0516711	0.919001
Slc38a5	728.886	0.418356	0.214999	1.94585	0.0516728	0.919001
Gpr150	85.6239	0.975499	0.501359	1.94571	0.0516899	0.919001
Myrf	2931.98	0.39532	0.203237	1.94511	0.0517613	0.919001
Gm7697	4.02597	-5.47024	2.81256	-1.94493	0.0517829	0.919001
Gm12305	4.25886	-5.55078	2.85502	-1.94422	0.0518691	0.919001
Adra2b	885.058	0.493094	0.25363	1.94415	0.0518775	0.919001
Zyg11a	10.4525	2.23889	1.15162	1.94412	0.0518813	0.919001
Vmn2r1	39.0511	-1.36886	0.704118	-1.94407	0.0518865	0.919001
Gm5760	1.9793	3.59048	1.84716	1.94378	0.0519215	0.919001
Tmc8	479.761	0.482919	0.248481	1.94348	0.0519577	0.919001
Gm9027	601.563	-0.315186	0.162197	-1.94323	0.0519883	0.919001
Klkb1	25.1364	-1.28325	0.660444	-1.94301	0.0520145	0.919001
Gm18014	9.32278	-1.38735	0.714146	-1.94266	0.0520569	0.919001
Gm3383	415.034	-0.418358	0.215459	-1.9417	0.0521729	0.919001
Gm6705	4.77974	-1.8879	0.972366	-1.94155	0.0521915	0.919001
Gm16407	1.74069	-3.45856	1.78143	-1.94145	0.0522034	0.919001
Acss1	3225.33	0.327594	0.168741	1.9414	0.0522102	0.919001
Zc3hav1	1315.78	0.326548	0.168221	1.94118	0.0522367	0.919001
Ccdc68	232.628	-0.708555	0.365255	-1.93989	0.0523931	0.919001
Zfpm1	5959.65	0.37088	0.191224	1.93951	0.0524394	0.919001
Gm17936	55.6755	-0.616593	0.317913	-1.9395	0.0524407	0.919001
Gm16157	2.26278	4.60459	2.37414	1.93947	0.0524436	0.919001
Il6ra	308.742	0.558458	0.288008	1.93904	0.052497	0.919001
4930412O13Rik	154.35	0.503753	0.259869	1.93849	0.0525638	0.919001
Rsc1a1	150.807	-1.3227	0.682728	-1.93737	0.0526998	0.919001
Cd4	9.64082	1.68727	0.870906	1.93737	0.0527	0.919001
Rps12-ps10	92.5931	-0.755959	0.390266	-1.93704	0.0527409	0.919001
Gm10655	17.3359	1.65121	0.852744	1.93635	0.0528251	0.919001
Gm42723	4.86152	-4.10054	2.1182	-1.93586	0.052885	0.919001
Adam1b	166.796	0.347725	0.179794	1.93402	0.0531112	0.919001
Rpl6l	1394.13	-0.446959	0.231213	-1.93311	0.0532228	0.919001
Tlcd1	1903.31	-0.26455	0.136866	-1.93292	0.0532461	0.919001
Gm45869	20.047	-1.48129	0.766442	-1.93268	0.0532752	0.919001
Gm31306	2.65857	4.05394	2.09875	1.9316	0.053409	0.919001
Emilin3	1424.98	0.395457	0.204764	1.93128	0.0534484	0.919001
Syndig1	281.088	0.444803	0.23032	1.93124	0.0534534	0.919001
Gm45710	2.22257	4.57986	2.37251	1.93039	0.0535587	0.919001
Bbln	1505.69	0.271028	0.140417	1.93017	0.0535862	0.919001
Pde10a	2475.71	0.149567	0.0775179	1.92944	0.0536757	0.919001
Npr1	1066.82	0.266055	0.137898	1.92936	0.0536856	0.919001
Gm38182	31.7621	1.06429	0.551763	1.92888	0.0537454	0.919001
Gm20535	29.6303	0.796927	0.41317	1.92881	0.0537543	0.919001
Gm48659	2.2649	4.60183	2.3878	1.92723	0.0539514	0.919001
Omg	18.7975	-1.98431	1.02976	-1.92696	0.0539845	0.919001
Marchf2	2976.78	0.224984	0.116785	1.92648	0.0540443	0.919001
Ankrd46	11991.6	0.0862777	0.0448181	1.92506	0.0542214	0.919001
Kirrel3os	5.79629	2.86306	1.48749	1.92476	0.0542591	0.919001
Smarca5-ps	439.181	-0.428096	0.22246	-1.92437	0.0543081	0.919001
Cdc42ep3	1141.25	0.319318	0.165947	1.92421	0.0543277	0.919001
Xdh	7.28823	2.48004	1.28904	1.92395	0.054361	0.919001
St8sia3os	9.96405	1.82367	0.94788	1.92395	0.0543613	0.919001
Gm43857	536.521	-0.739184	0.38424	-1.92375	0.0543855	0.919001
Gm31683	3.93891	-5.43756	2.82678	-1.92359	0.0544065	0.919001
Gm11877	6.66643	-1.74669	0.908616	-1.92237	0.0545597	0.919001
Gabrr3	39.5412	-1.50707	0.783979	-1.92233	0.0545637	0.919001
Nav3	1727.92	0.151356	0.0787374	1.92228	0.05457	0.919001
Cebpd	483.177	0.251197	0.130689	1.9221	0.0545926	0.919001
Fan1	2115.48	0.259097	0.13483	1.92165	0.0546494	0.919001
Gm15460	3.70674	-3.75678	1.95519	-1.92144	0.0546757	0.919001
C1qb	1086.69	0.38314	0.199482	1.92067	0.0547733	0.919001
Lcmt2	1924.8	0.295922	0.154103	1.92028	0.0548222	0.919001
Cdk3	145.413	0.620593	0.32327	1.91974	0.0548914	0.919001
Zbtb4	905.647	0.418026	0.217762	1.91964	0.054903	0.919001
Gm14692	3.33918	2.95731	1.5409	1.91921	0.0549582	0.919001
Ucma	29.0728	1.55763	0.811629	1.91914	0.0549671	0.919001
Lgi3	168.529	0.415571	0.216556	1.919	0.0549846	0.919001
Mis18bp1	12000	-0.452407	0.235785	-1.91873	0.055019	0.919001
Lncenc1	56.0928	-0.636646	0.33183	-1.91859	0.0550359	0.919001
Gm10409	306.786	-0.439283	0.228992	-1.91833	0.0550692	0.919001
Nrap	60.2089	-0.722903	0.376984	-1.9176	0.055162	0.919001
Grap	628.579	0.381779	0.199095	1.91758	0.0551647	0.919001
2610005L07Rik	4360.01	-0.184491	0.096213	-1.91752	0.0551715	0.919001
Csrnp2	5755.93	0.161246	0.0841185	1.9169	0.055251	0.919001
Gm15575	12.5515	-1.35676	0.707852	-1.91673	0.0552724	0.919001
Gm10638	310.875	0.615301	0.321028	1.91666	0.0552811	0.919001
Mir199a-1	3.37174	2.47789	1.2929	1.91654	0.0552969	0.919001
Batf2	2.86381	3.36168	1.7544	1.91614	0.0553469	0.919001
Piezo1	10663.8	0.26409	0.137875	1.91543	0.0554382	0.919001
Gm42572	38.7001	-0.983823	0.513638	-1.9154	0.0554414	0.919001
mt-Atp8	27400.2	-0.328462	0.171519	-1.91502	0.0554902	0.919001
Tmem132d	278.993	0.481074	0.251284	1.91446	0.0555611	0.919001
Gdpd5	5119.25	0.296706	0.154984	1.91443	0.055565	0.919001
Gm44434	6.27667	-3.53588	1.84709	-1.9143	0.0555818	0.919001
Ccdc187	138.741	0.502898	0.262719	1.91421	0.0555937	0.919001
Efhd1	174.206	-0.442756	0.231321	-1.91404	0.0556156	0.919001
Zfa-ps	46.4438	-1.14676	0.599259	-1.91364	0.0556666	0.919001
Gm8369	2.30161	-4.66277	2.43684	-1.91345	0.0556907	0.919001
Shq1	2539.63	-0.179605	0.0938745	-1.91325	0.0557164	0.919001
Gm45257	23.1365	1.37787	0.72027	1.91299	0.0557494	0.919001
Klhl30	48.7177	0.798289	0.417333	1.91284	0.055769	0.919001
Rpl15-ps3	8758.99	-0.303051	0.158443	-1.91269	0.0557879	0.919001
Gm38365	8.94674	-2.29865	1.20185	-1.91258	0.0558012	0.919001
Ikbke	251.386	0.4228	0.221085	1.91239	0.0558263	0.919001
Gm44916	6.87315	-1.95595	1.02281	-1.91233	0.0558333	0.919001
Gm26815	6.72534	1.80076	0.941746	1.91215	0.0558565	0.919001
Ddias	3942.72	-0.390715	0.204375	-1.91175	0.0559082	0.919001
Camkk1	1089.81	0.321791	0.168332	1.91165	0.0559217	0.919001
Gm4149	1262.77	-0.36824	0.192666	-1.91129	0.0559672	0.919001
Sp3os	384.871	0.267532	0.140006	1.91086	0.0560224	0.919001
Gkap1	5321.04	-0.166353	0.0870761	-1.91044	0.056077	0.919001
Cfap36	4742.62	-0.284059	0.148711	-1.91014	0.0561154	0.919001
Lrrcc1	6332.06	-0.315958	0.165451	-1.90968	0.0561744	0.919001
4930560O18Rik	2.63618	4.03285	2.11346	1.90817	0.0563691	0.919001
Inhbb	135.641	0.544447	0.285402	1.90765	0.0564361	0.919001
Dmac2	3017.85	0.184985	0.0969706	1.90764	0.056438	0.919001
Gm49594	8026.67	-0.336175	0.176322	-1.9066	0.0565719	0.919001
A930017M01Rik	68.604	-0.839816	0.440543	-1.90632	0.0566085	0.919001
Klk10	35.7995	-1.13079	0.593238	-1.90613	0.0566329	0.919001
Gm13496	8.78853	-2.94582	1.54588	-1.90559	0.0567036	0.919001
Htr2a	83.7991	0.49956	0.262281	1.90467	0.0568225	0.919001
A930033M14Rik	4.42646	2.26627	1.18991	1.90458	0.0568353	0.919001
Gm49479	2.17836	-4.58282	2.40656	-1.90431	0.0568701	0.919001
Cbx3	39723.6	-0.218833	0.11494	-1.90388	0.0569252	0.919001
Skor1	331.179	0.64483	0.338701	1.90383	0.056932	0.919001
Ppat	13790.1	-0.290081	0.152382	-1.90364	0.0569565	0.919001
Mnd1-ps	31.3556	-1.53496	0.806392	-1.9035	0.0569759	0.919001
Coq10b	2398.85	-0.243323	0.12784	-1.90334	0.0569968	0.919001
E330011M16Rik	4.24133	2.54223	1.33577	1.90319	0.0570158	0.919001
Olfr231	6.56573	2.81469	1.47949	1.90248	0.0571088	0.919001
Smco3	21.4461	1.57558	0.828277	1.90224	0.0571394	0.919001
Gm13608	4.86641	2.36503	1.24356	1.90182	0.0571942	0.919001
Tmem161b	2126.12	-0.288116	0.151546	-1.90118	0.0572784	0.919001
mt-Ty	368.14	-0.818038	0.430454	-1.90041	0.0573798	0.919001
Htr3b	165.112	-0.569143	0.299541	-1.90005	0.0574264	0.919001
Gm10827	82.8709	0.612946	0.322625	1.89987	0.0574498	0.919001
Gm43916	12.9779	-2.71071	1.42696	-1.89964	0.0574807	0.919001
Ccdc38	205.506	-0.413406	0.217634	-1.89954	0.0574932	0.919001
Gm15518	20.5639	-2.00779	1.05707	-1.89939	0.0575137	0.919001
Ttc9c	15051.6	-0.19929	0.104933	-1.89922	0.0575355	0.919001
Gm12397	318.941	-0.424465	0.223572	-1.89856	0.0576227	0.919001
Ankrd31	2.17755	4.54673	2.39506	1.89838	0.0576465	0.919001
Gpx2-ps1	4.08353	2.93442	1.54587	1.89823	0.057666	0.919001
Myzap	673.238	0.420773	0.221667	1.89822	0.0576667	0.919001
Rspo2	3851.54	-0.206868	0.109015	-1.8976	0.0577486	0.919001
Rad54b	3347.49	-0.175647	0.0925679	-1.89749	0.0577627	0.919001
Zfp951	445.887	-0.462942	0.24398	-1.89746	0.0577677	0.919001
Ankrd22	16.1998	1.68239	0.88683	1.89708	0.0578168	0.919001
Gm12191	1180.9	-0.603182	0.317966	-1.897	0.0578276	0.919001
C130074G19Rik	2019.1	0.289417	0.152588	1.89673	0.0578641	0.919001
Pmaip1	759.853	-0.265956	0.140225	-1.89664	0.0578758	0.919001
Gm29228	3.81133	-3.99975	2.1091	-1.89642	0.0579041	0.919001
Gm8355	6835.17	-0.412791	0.217755	-1.89567	0.0580039	0.919001
Dapk2	641.917	0.22842	0.12052	1.89529	0.0580544	0.919001
Alms1-ps1	321.803	-0.335631	0.177158	-1.89453	0.0581547	0.919001
1700010B08Rik	2.18477	4.55238	2.40339	1.89415	0.058205	0.919001
Tollip	13334.7	0.0884822	0.046714	1.89413	0.0582082	0.919001
Gm9924	6.47464	2.33872	1.23511	1.89354	0.058286	0.919001
Cfh	522.923	0.305006	0.161108	1.89317	0.0583351	0.919001
Gm17210	42.379	-0.934107	0.493509	-1.89279	0.0583862	0.919001
Gm8182	2.44189	-4.74788	2.50857	-1.89266	0.0584029	0.919001
Fzd5	2303.14	0.34861	0.184312	1.89141	0.0585699	0.919001
Gm16091	415.286	0.296025	0.156664	1.88955	0.0588175	0.919001
Hoxc5	189.651	3.01561	1.596	1.88948	0.0588275	0.919001
Lsg1	9814.14	-0.104919	0.0555403	-1.88906	0.0588836	0.919001
Gm20281	3.46887	-2.72764	1.44422	-1.88866	0.0589379	0.919001
Sec24a	4451.86	-0.229749	0.121701	-1.88781	0.0590511	0.919001
Gm4117	161.165	-2.57684	1.36508	-1.88768	0.059069	0.919001
B3gnt6	2.1456	4.53155	2.40098	1.88737	0.0591101	0.919001
Ces5a	2.71983	3.83239	2.03113	1.88683	0.0591832	0.919001
B230303O12Rik	66.1288	-0.87413	0.463353	-1.88653	0.0592233	0.919001
Gm48693	62.8301	-0.671387	0.355891	-1.8865	0.0592282	0.919001
Gm4199	22.7119	-1.02565	0.543807	-1.88606	0.0592875	0.919001
Halr1	92.88	-0.653279	0.346414	-1.88583	0.0593172	0.919001
Casq2	21.9574	2.5518	1.35343	1.88543	0.0593717	0.919001
Pnliprp2	13.8162	-1.5139	0.803137	-1.88499	0.0594314	0.919001
Dvl3	22854.6	0.143313	0.0760452	1.88458	0.0594869	0.919001
Mst1	157.028	0.728479	0.38655	1.88457	0.0594882	0.919001
Gm3752	483.776	-0.684969	0.363521	-1.88426	0.0595295	0.919001
Il1b	2.22766	4.58376	2.43295	1.88403	0.059561	0.919001
Slc41a3	426.849	0.426383	0.226323	1.88396	0.0595709	0.919001
Gm12500	45.4249	0.662277	0.351619	1.88351	0.0596313	0.919001
Gm14343	3.86932	5.3816	2.85754	1.8833	0.0596595	0.919001
Dusp8	2669.01	0.28572	0.151723	1.88317	0.0596769	0.919001
Gm20432	9.47831	-1.75569	0.932429	-1.88292	0.0597111	0.919001
Foxo6os	2.14042	-4.55867	2.42196	-1.88222	0.0598061	0.919001
Rpl10a-ps1	8226.95	-0.211738	0.112499	-1.88213	0.0598188	0.919001
Gm16230	7.55596	2.2008	1.16941	1.88198	0.0598384	0.919001
Apoo	3269.12	-0.194811	0.103515	-1.88196	0.0598415	0.919001
Gm19945	40.7522	-0.696366	0.370128	-1.88142	0.0599147	0.919001
Masp1	1889.1	0.304927	0.162098	1.88113	0.0599541	0.919001
Ctsd	19174	0.220202	0.117069	1.88095	0.0599783	0.919001
Dhfr	12620	-0.27035	0.143776	-1.88035	0.06006	0.919001
Gm13132	2.77579	-3.31176	1.76134	-1.88025	0.0600745	0.919001
Gm23722	2.61382	-2.70482	1.43872	-1.88002	0.0601053	0.919001
Gm40634	22.6544	-0.958631	0.509991	-1.8797	0.0601489	0.919001
Barx2	247.815	0.374541	0.199271	1.87955	0.0601688	0.919001
Gm3005	394.693	-0.635085	0.337958	-1.87918	0.0602196	0.919001
Usp51	1150.9	-0.490457	0.261015	-1.87903	0.0602397	0.919001
Gbp8	78.0624	0.704767	0.375132	1.87872	0.0602829	0.919001
Tle4	12355	-0.144557	0.0769463	-1.87867	0.0602891	0.919001
Srp19	7133.47	-0.337212	0.179496	-1.87866	0.0602915	0.919001
Gm8724	15.5108	-1.38962	0.739939	-1.87802	0.0603783	0.919001
ENSMUSG00000088856	15.6843	1.61073	0.857696	1.87798	0.060384	0.919001
Gm30984	9.05315	-2.97801	1.5859	-1.87781	0.0604077	0.919001
Tmem184a	350.596	0.537968	0.286607	1.87702	0.0605153	0.919001
Gm15337	2.26021	4.603	2.45247	1.87689	0.0605337	0.919001
Gm11460	43.4841	-0.985376	0.525099	-1.87655	0.0605794	0.919001
Fgd5	2900.61	0.20861	0.111168	1.87654	0.0605816	0.919001
Synb	30.7793	0.972682	0.518569	1.8757	0.0606963	0.919001
Gm13425	689.361	0.338163	0.180316	1.87539	0.0607396	0.919001
Gpr146	541.884	0.440438	0.234903	1.87498	0.0607956	0.919001
Dusp7	13134.6	0.156382	0.083409	1.87488	0.0608089	0.919001
Fmo6	2.07965	4.48501	2.39231	1.87476	0.0608254	0.919001
Olfr90	6.92066	2.1787	1.16238	1.87434	0.060883	0.919001
Pnma3	304.043	0.300334	0.160299	1.87359	0.0609865	0.919001
Runx2os1	8.23399	1.72927	0.92321	1.87311	0.0610533	0.919001
Gm26651	2.15843	4.53108	2.4193	1.87289	0.0610839	0.919001
Ckmt2	2.12197	4.5112	2.40896	1.87267	0.0611137	0.919001
Pou4f2	213.182	0.545873	0.291541	1.87237	0.0611549	0.919001
Gm48089	2.14036	4.52003	2.41473	1.87186	0.0612259	0.919001
Gapdh-ps14	23.2679	-1.62815	0.869997	-1.87144	0.0612834	0.919001
Efcab6	29.004	1.57308	0.84115	1.87015	0.0614631	0.919001
Sorbs2	6846.43	-0.238852	0.12773	-1.86997	0.0614879	0.919001
Laptm5	2991.18	0.175087	0.0936473	1.86964	0.061534	0.919001
Gm45877	3.73828	3.76736	2.01537	1.86931	0.0615793	0.919001
Gm7932	72.6287	-0.993438	0.531503	-1.86911	0.0616072	0.919001
Snhg15	1546.28	-0.391544	0.209515	-1.86881	0.0616497	0.919001
Nrl	25.5232	-1.22688	0.656797	-1.86797	0.0617662	0.919001
Mxra8os	8.37829	2.27838	1.21989	1.86769	0.0618055	0.919001
Samd11	308.931	0.596316	0.319383	1.86709	0.0618896	0.919001
Gm43311	28.6899	-0.90618	0.485695	-1.86574	0.0620779	0.919001
Nol3	214.562	0.767862	0.411571	1.86568	0.0620856	0.919001
Kif15	17301.4	-0.259926	0.13934	-1.86541	0.0621242	0.919001
Ext1	15595.9	-0.193587	0.103796	-1.86507	0.0621709	0.919001
mt-Tc	491.174	-0.73047	0.39176	-1.86458	0.0622397	0.919001
Gm2990	41.9596	1.57363	0.843986	1.86452	0.0622483	0.919001
Ppp1r21	5280.73	-0.229246	0.122981	-1.86408	0.0623104	0.919001
mt-Td	25.0861	-0.877943	0.47111	-1.86356	0.0623835	0.919001
Sec14l5	172.192	0.431184	0.231495	1.86261	0.0625177	0.919001
Gm6394	78.8435	-0.605388	0.325033	-1.86254	0.0625264	0.919001
Klhl14	818.971	-0.27873	0.149657	-1.86245	0.0625391	0.919001
Arhgap23	6468.06	0.454338	0.24397	1.86227	0.0625652	0.919001
Gm6863	4798.32	-0.315215	0.169272	-1.86218	0.0625777	0.919001
Ghsr	14.843	1.57215	0.844299	1.86208	0.0625917	0.919001
Gpc2	15878.6	0.256948	0.137995	1.86201	0.0626017	0.919001
Gm3239	91.1758	-0.528045	0.283673	-1.86146	0.0626799	0.919001
Stra6l	62.1976	0.556021	0.298758	1.86111	0.0627289	0.919001
Rgs1	2.16125	-4.57237	2.45705	-1.86092	0.0627552	0.919001
Ccdc150	322.782	-0.430057	0.231116	-1.86078	0.0627748	0.919001
Scrt2	6528.15	0.525171	0.282246	1.86069	0.0627884	0.919001
Numb	6367.4	-0.234167	0.125893	-1.86005	0.0628783	0.919001
Ankrd45	1047.77	-0.241863	0.130034	-1.86001	0.0628846	0.919001
Rpp30	4319.96	-0.241098	0.129629	-1.8599	0.0628993	0.919001
Nqo1	584.562	-0.376241	0.202324	-1.8596	0.0629421	0.919001
Gm11707	3.6499	5.29257	2.84635	1.85942	0.0629675	0.919001
Gm33460	13.3542	-1.78516	0.960293	-1.85898	0.0630305	0.919001
Wdr89	5443.2	-0.511151	0.274975	-1.8589	0.0630406	0.919001
Ankmy2	3825.97	-0.223377	0.120188	-1.85855	0.0630903	0.919001
Rspo4	110.573	0.568198	0.305746	1.8584	0.0631121	0.919001
Oxgr1	2.14595	4.52074	2.43277	1.85827	0.0631311	0.919001
Gm5714	12.0339	1.40324	0.755526	1.85731	0.0632676	0.919001
Unc80	246.504	0.374853	0.201835	1.85722	0.0632795	0.919001
Eef1a1-ps1	5190.02	-0.420272	0.226406	-1.85627	0.0634148	0.919001
Gm44737	13.0818	-1.6129	0.869053	-1.85593	0.0634639	0.919001
Slc39a4	58.3212	0.676896	0.36476	1.85573	0.0634919	0.919001
Pcnp	26523.9	-0.268196	0.144542	-1.85548	0.0635274	0.919001
Egln3	1393.91	-0.174166	0.0938675	-1.85544	0.0635333	0.919001
Gm16236	7.1876	2.24407	1.20969	1.85508	0.0635852	0.919001
Zp2	10.0834	2.14776	1.15801	1.8547	0.0636393	0.919001
Pinx1	3394.48	-0.233009	0.125652	-1.8544	0.0636816	0.919001
Rps13-ps2	2148.8	-0.535755	0.288944	-1.85419	0.0637125	0.919001
Gm14019	3.18609	2.98624	1.61065	1.85407	0.0637297	0.919001
Gm5596	339.026	-0.343917	0.18556	-1.8534	0.0638249	0.919001
Gm11189	46.2693	-0.635765	0.343028	-1.85339	0.0638264	0.919001
Larp6	167.708	0.614119	0.33137	1.85327	0.0638436	0.919001
Slc10a4	527.201	0.513946	0.277323	1.85324	0.0638482	0.919001
Gm45871	1200.09	-0.439051	0.236948	-1.85294	0.0638913	0.919001
Zcchc24	6716.79	0.218548	0.117977	1.85247	0.0639588	0.919001
Cenpq	4424.25	-0.406315	0.219368	-1.8522	0.0639968	0.919001
Svil	8385.4	0.136844	0.073884	1.85214	0.0640054	0.919001
Psip1	70291.4	-0.201743	0.108928	-1.85209	0.064013	0.919001
Gm36070	35.0633	-0.849385	0.458673	-1.85183	0.0640498	0.919001
Ets2	6642.02	0.136239	0.0735816	1.85153	0.0640933	0.919001
Zfp516	22108.1	0.213513	0.115356	1.8509	0.0641835	0.919001
Hba-a2	119186	0.416297	0.224923	1.85084	0.0641921	0.919001
Hspa12b	4751.12	0.375211	0.202749	1.85062	0.0642248	0.919001
Gm11235	31.2964	-0.845616	0.457081	-1.85004	0.0643083	0.919001
2610037D02Rik	488.62	0.307492	0.166265	1.8494	0.0643994	0.919001
Tmem274	2.13918	4.52012	2.44434	1.84922	0.0644257	0.919001
Prss38	2.06931	-4.51246	2.4405	-1.84899	0.0644595	0.919001
Reln	2374.24	0.292516	0.15823	1.84868	0.0645035	0.919001
Gm35558	67.0953	0.675948	0.365653	1.8486	0.064515	0.919001
mt-Tn	425.219	-0.715802	0.387368	-1.84786	0.0646224	0.919001
Cela1	46.6177	1.45916	0.789659	1.84783	0.0646266	0.919001
Rara	6843.1	0.313681	0.169788	1.84749	0.0646767	0.919001
Rgs5	1099.07	0.404702	0.219147	1.84672	0.0647881	0.919001
Zfp541	7.71812	2.54496	1.37844	1.84627	0.0648536	0.919001
Psenen-ps	140.859	-0.38614	0.209201	-1.84578	0.0649236	0.919001
Hoxd4	356.137	2.48727	1.3477	1.84556	0.0649558	0.919001
Gm41693	6.2949	-4.49221	2.43444	-1.84528	0.0649972	0.919001
6030468B19Rik	185.754	0.580637	0.314667	1.84524	0.0650026	0.919001
2610301B20Rik	4298.38	-0.253731	0.137521	-1.84504	0.0650324	0.919001
Gm5931	642.677	-0.386348	0.209423	-1.84482	0.0650633	0.919001
Gpr180	3467.45	0.144808	0.0785013	1.84466	0.0650866	0.919001
Gm8172	1407.59	-0.418562	0.227046	-1.84351	0.065255	0.919001
Gm28523	82.8485	-0.4215	0.228657	-1.84337	0.0652743	0.919001
Nsun3	1463.72	-0.222294	0.120603	-1.84318	0.0653024	0.919001
Pdzrn4	744.216	-0.230522	0.125084	-1.84293	0.0653389	0.919001
Snx10	4057.74	-0.316829	0.171945	-1.84262	0.0653842	0.919001
Adgrl2	38402.5	-0.0995049	0.0540274	-1.84175	0.0655121	0.919001
Thoc2l	8114.59	-0.292868	0.159054	-1.84132	0.065575	0.919001
Platr25	3449.15	-0.335017	0.181946	-1.8413	0.0655778	0.919001
Gm13378	98.9422	-0.519375	0.282116	-1.841	0.065622	0.919001
Psd3	5257.74	-0.27127	0.147398	-1.84039	0.0657116	0.919001
Gm5808	2.02546	-4.47866	2.43397	-1.84007	0.0657584	0.919001
Gm8274	40.6998	-0.676784	0.367853	-1.83982	0.0657946	0.919001
Gm37879	4.09913	-3.18317	1.7302	-1.83977	0.0658018	0.919001
Gm29880	2.25177	4.6008	2.50091	1.83965	0.0658202	0.919001
Lce6a	2.1227	4.50581	2.45046	1.83876	0.0659505	0.919001
Il10ra	220.378	0.76532	0.416277	1.83849	0.0659907	0.919001
Vstm4	447.392	0.38817	0.211155	1.83832	0.066015	0.919001
Rnf168	11441.7	-0.173547	0.0944381	-1.83768	0.0661091	0.919001
Gm9495	3.65434	-5.32953	2.90017	-1.83766	0.0661119	0.919001
Sall4	7934.03	-0.36202	0.19704	-1.83729	0.0661668	0.919001
Fbxo27	565.037	0.269067	0.14648	1.83689	0.0662269	0.919001
Gm5461	143.752	-0.432896	0.235891	-1.83515	0.0664828	0.919001
Mgst3	2965.9	0.303002	0.165193	1.83423	0.0666202	0.919001
Rpl17-ps5	2694.96	-0.496152	0.270506	-1.83417	0.0666293	0.919001
Ccl28	64.9433	-0.810089	0.441751	-1.83381	0.0666818	0.919001
Gm15767	20.7644	-1.8888	1.03005	-1.83369	0.0667006	0.919001
Gm37132	13.3089	-2.15175	1.17382	-1.83311	0.0667856	0.919001
Gm4889	43.4012	-0.909719	0.496353	-1.83281	0.0668313	0.919001
Ryr2	306.102	-1.0495	0.572786	-1.83228	0.0669094	0.919001
Ptgs2os	15.0523	-1.40004	0.764101	-1.83227	0.0669109	0.919001
Ushbp1	828.071	0.518387	0.282933	1.83219	0.0669232	0.919001
Gm536	136.089	0.449132	0.245139	1.83215	0.0669291	0.919001
Gm48228	218.09	-0.758683	0.414168	-1.83183	0.0669774	0.919001
Epas1	3681.64	0.134886	0.0736383	1.83174	0.0669895	0.919001
Get1	8745.85	-0.098797	0.053941	-1.83157	0.0670149	0.919001
Adamts13	9.23008	2.05907	1.12429	1.83145	0.067034	0.919001
Trmt13	1550.31	-0.428564	0.234106	-1.83064	0.067154	0.919001
Gm1968	2.00724	-4.46643	2.43986	-1.83061	0.0671584	0.919001
Syn2	537.5	0.263793	0.144123	1.83032	0.0672014	0.919001
Casp8ap2	14482.7	-0.225525	0.123242	-1.82994	0.0672588	0.919001
Gm49797	1760.4	-0.453283	0.247716	-1.82985	0.0672728	0.919001
Gm5513	43.9454	-0.831285	0.45445	-1.82921	0.0673679	0.919001
Gm47513	39.8993	0.948981	0.518823	1.8291	0.0673841	0.919001
Cenpe	22916.3	-0.291975	0.159627	-1.8291	0.0673841	0.919001
Ing3	4489	-0.142158	0.0777624	-1.82811	0.0675336	0.919001
Gm5950	3.48409	-5.26399	2.88043	-1.8275	0.0676248	0.919001
Mpzl3	615.783	-0.285948	0.156473	-1.82746	0.0676306	0.919001
Cfap70	73.1689	-0.961394	0.526117	-1.82734	0.0676489	0.919001
Zfp212	4898.3	0.238694	0.1307	1.82628	0.0678083	0.919001
Dynlt2a1	14.0974	-1.21776	0.666809	-1.82625	0.0678125	0.919001
Osbpl10	958.606	0.275741	0.151003	1.82607	0.0678396	0.919001
1700001J03Rik	5.83173	-4.37717	2.39833	-1.8251	0.0679866	0.919001
0610009B22Rik	1913.94	0.120487	0.066036	1.82456	0.068067	0.919001
Gm7192	612.85	-0.561274	0.307657	-1.82435	0.0680991	0.919001
Dmrta1	1324.66	-0.248358	0.136166	-1.82394	0.0681618	0.919001
Ing2	2990.16	-0.298764	0.16386	-1.82329	0.0682596	0.919001
Ms4a4d	41.1096	-0.911717	0.500107	-1.82305	0.0682965	0.919001
Map3k14	1251.95	0.235529	0.129211	1.82282	0.068331	0.919001
Zfp53	1058.5	-0.334053	0.183278	-1.82266	0.068355	0.919001
Lnpk	6274.21	-0.321987	0.17674	-1.82181	0.0684839	0.919001
Wdfy4	327.298	0.365945	0.200933	1.82123	0.0685722	0.919001
Gm7363	406.248	-0.503096	0.276304	-1.82081	0.0686361	0.919001
Hba-a1	182440	0.423664	0.232712	1.82055	0.0686758	0.919001
Gm6579	39.8207	-0.602232	0.330805	-1.8205	0.0686825	0.919001
Afap1	8726.37	0.142185	0.0781088	1.82035	0.068706	0.919001
Rcan2	1671.91	0.262439	0.144171	1.82034	0.0687075	0.919001
Hyls1	5574.65	-0.194577	0.106898	-1.82021	0.0687275	0.919001
Rpl39	32304.5	-0.477614	0.262531	-1.81927	0.0688706	0.919001
Cysltr1	158.286	-0.759685	0.417645	-1.81897	0.0689153	0.919001
Mccc1os	87.2048	-0.92494	0.508635	-1.81848	0.0689912	0.919001
ENSMUSG00000076281	522.999	0.894048	0.491677	1.81837	0.0690082	0.919001
Gm4879	50.4627	0.912656	0.501913	1.81835	0.0690101	0.919001
Gm26736	24.4613	-1.30464	0.717544	-1.81821	0.0690327	0.919001
Gm6087	903.005	-0.369856	0.203447	-1.81794	0.0690728	0.919001
Plch1	7972.64	-0.327635	0.180287	-1.81729	0.0691725	0.919001
Ephb1	4398.87	-0.199454	0.109754	-1.81729	0.0691735	0.919001
1700028K03Rik	45.9955	-1.35832	0.747504	-1.81714	0.0691956	0.919001
Gm6563	259.358	-0.514565	0.283268	-1.81653	0.0692891	0.919001
Atp6v0a4	13.42	-1.75245	0.964756	-1.81647	0.0692985	0.919001
Gm17511	31.0445	-1.3071	0.719608	-1.8164	0.0693091	0.919001
Gm7129	32.5649	-1.08947	0.600011	-1.81574	0.0694097	0.919001
Gm11733	5.0364	2.62815	1.448	1.81502	0.0695213	0.919001
Jkamp	5767.08	-0.111455	0.0614085	-1.81498	0.0695268	0.919001
Eepd1	1825.65	0.2766	0.152438	1.81451	0.0695993	0.919001
Ttc21b	4161.78	-0.111649	0.0615326	-1.81448	0.0696045	0.919001
Cdca2	12640.6	-0.169758	0.0935591	-1.81444	0.0696093	0.919001
Gm2451	5478.29	-0.115835	0.0638454	-1.8143	0.0696317	0.919001
Wapl	22065.7	-0.280712	0.154726	-1.81425	0.0696391	0.919001
Naf1	5489.35	-0.235864	0.130018	-1.81409	0.0696638	0.919001
Mnx1	31.8894	1.62992	0.898505	1.81404	0.0696716	0.919001
Lilr4b	22.5946	-1.59836	0.881215	-1.81382	0.0697059	0.919001
Ankrd42	1105.28	0.162143	0.0894038	1.8136	0.0697396	0.919001
Lhfpl2	8817.52	0.211323	0.116557	1.81304	0.0698249	0.919001
Gm11962	2.75508	3.33614	1.84088	1.81225	0.0699476	0.919001
Tm4sf4	4.68408	-3.52773	1.94686	-1.81201	0.0699841	0.919001
Rpl7-ps7	969.06	-0.479219	0.264545	-1.81148	0.0700665	0.919001
Gm48624	26.8058	-1.26966	0.700956	-1.81133	0.0700895	0.919001
B630019K06Rik	1462.46	0.201851	0.111461	1.81096	0.0701465	0.919001
Kcnc4	124.007	-0.724205	0.399949	-1.81074	0.070181	0.919001
Gm50348	7.98565	2.56212	1.41513	1.81051	0.0702164	0.919001
Gm7802	2.33937	-3.23211	1.78652	-1.80917	0.0704252	0.919001
Sh2d3c	4283.24	0.308088	0.170371	1.80834	0.0705542	0.919001
Dcaf11	7894.97	0.120231	0.0664885	1.8083	0.0705595	0.919001
Phox2a	564.109	0.30886	0.170806	1.80826	0.0705668	0.919001
Gm11413	19.1737	-1.6214	0.896914	-1.80776	0.0706442	0.919001
Gm18293	76.466	-0.829377	0.458833	-1.80758	0.0706721	0.919001
Gm5786	1747.67	-0.337474	0.186752	-1.80707	0.070752	0.919001
Aida	14515.5	-0.304069	0.168304	-1.80666	0.0708151	0.919001
Rps7-ps3	2643.86	-0.311155	0.17223	-1.80662	0.0708209	0.919001
Eva1b	2660.19	0.418601	0.23171	1.80657	0.0708292	0.919001
Slc15a5	3.57963	4.61436	2.55449	1.80637	0.0708599	0.919001
Gm9028	15.6492	-1.31782	0.729622	-1.80618	0.0708909	0.919001
Zfp110	4653.57	-0.196208	0.108649	-1.80589	0.0709363	0.919001
LOC665443	24.1783	-0.898999	0.497914	-1.80553	0.0709918	0.919001
Gm9860	26.7358	-1.29567	0.717686	-1.80535	0.0710205	0.919001
Gm17066	1506.92	-0.403578	0.223593	-1.80497	0.0710795	0.919001
Col4a1	70890.5	0.256301	0.142016	1.80473	0.0711164	0.919001
Cct3-ps1	20.4144	-1.22113	0.676698	-1.80455	0.0711458	0.919001
Clec14a	1580.63	0.1845	0.102249	1.80442	0.071166	0.919001
Osgepl1	2484.23	-0.319088	0.176869	-1.80409	0.0712166	0.919001
Sfrp1	38099.9	-0.187605	0.104004	-1.80384	0.0712569	0.919001
Mideas	6617.12	0.153889	0.0853303	1.80345	0.0713178	0.919001
Epb41l1	7871.22	0.171008	0.0948246	1.80341	0.0713234	0.919001
Gstcd	6834.12	-0.218099	0.120955	-1.80313	0.071367	0.919001
Nr4a3	537.215	-0.291805	0.161837	-1.80309	0.0713748	0.919001
Gm28995	4.84581	-1.67697	0.930099	-1.803	0.0713889	0.919001
Gm31763	58.3702	-0.796587	0.441865	-1.80278	0.0714222	0.919001
Olfr506	4.01034	-3.99061	2.21419	-1.80229	0.0714994	0.919001
9230116N13Rik	175.273	-0.644656	0.357708	-1.80219	0.0715163	0.919001
Cdc42ep1	3278.53	0.248084	0.137661	1.80214	0.0715241	0.919001
Cited4	1902.39	0.687348	0.381441	1.80198	0.0715488	0.919001
Gm13427	39.8865	-1.01981	0.56597	-1.80188	0.0715643	0.919001
AI429214	441.572	-0.340528	0.188995	-1.80178	0.0715799	0.919001
Pak6	206.166	0.48181	0.267419	1.80171	0.0715917	0.919001
Gm18711	2.59098	2.60483	1.44598	1.80143	0.0716348	0.919001
Gm43511	157.321	-0.573268	0.31824	-1.80137	0.0716442	0.919001
Gm20662	21.7107	0.920081	0.51086	1.80104	0.0716961	0.919001
Tnfaip8l2	102.305	0.464565	0.257961	1.80091	0.0717173	0.919001
Gm37108	270.64	0.472002	0.262131	1.80063	0.0717605	0.919001
2310008N11Rik	1.9839	4.41071	2.44955	1.80062	0.0717627	0.919001
Col6a3	2792.51	0.42288	0.234857	1.80059	0.071768	0.919001
Itm2a	6680.96	0.2454	0.136299	1.80046	0.0717878	0.919001
Gm36486	3.19369	3.17836	1.76554	1.80022	0.0718251	0.919001
Tmem88	1477.94	0.236879	0.131585	1.8002	0.0718297	0.919001
Marchf4	209.985	0.552409	0.306883	1.80006	0.0718507	0.919001
Gm9805	114.57	-0.616322	0.342397	-1.80002	0.071857	0.919001
Lipe	1244.3	0.233372	0.129666	1.79979	0.0718931	0.919001
Fgf14	415.258	-0.330048	0.183401	-1.7996	0.0719246	0.919001
Gm6548	1166.58	-0.201837	0.112157	-1.79959	0.0719253	0.919001
Fcna	57.4268	0.665556	0.369972	1.79894	0.0720284	0.919001
Erfe	305.048	-0.404246	0.224745	-1.79869	0.072068	0.919001
Galr3	5.04162	2.41838	1.3447	1.79846	0.0721047	0.919001
Tubgcp3	13357.5	-0.112935	0.0627995	-1.79834	0.0721232	0.919001
Ptpn18	195.8	0.461402	0.256573	1.79833	0.0721248	0.919001
Nudt10	1897.5	0.190677	0.106051	1.79797	0.0721821	0.919001
C030034I22Rik	425.772	-0.617534	0.343476	-1.79789	0.0721938	0.919001
Ifi47	26.3016	1.48299	0.82491	1.79777	0.0722141	0.919001
Gm19353	22.5641	-0.938774	0.52235	-1.79721	0.0723023	0.919001
Adam19	10552.1	0.164599	0.0915927	1.79708	0.0723229	0.919001
Klrg1	1.97288	4.40729	2.45303	1.79667	0.0723879	0.919001
Ppih	8938.36	-0.234352	0.130444	-1.79657	0.0724038	0.919001
Gm7870	17.4358	-1.06467	0.592683	-1.79636	0.072438	0.919001
Car13	1034.44	-0.422628	0.235301	-1.79612	0.0724757	0.919001
Rnf123	7442.72	0.194048	0.108107	1.79496	0.0726598	0.919001
Naa15	34022.1	-0.323594	0.180319	-1.79456	0.0727239	0.919001
Wnt2b	1253.37	0.246535	0.137395	1.79435	0.0727575	0.919001
Skap1	97.1883	-1.07386	0.598554	-1.79409	0.0727988	0.919001
Gm49345	4.58652	-1.70198	0.948798	-1.79383	0.0728404	0.919001
Ccdc141	1290.39	0.180079	0.100399	1.79363	0.0728724	0.919001
Srd5a1	3147.29	-0.13554	0.0755694	-1.79358	0.0728802	0.919001
Micall2	2401.97	0.235005	0.131036	1.79344	0.0729023	0.919001
Filip1	2626.24	-0.152057	0.0848053	-1.79301	0.0729714	0.919001
Col6a1	3737.1	0.277228	0.154617	1.793	0.0729735	0.919001
Gm11945	32.6074	-0.715404	0.399001	-1.79299	0.0729748	0.919001
Sost	314.53	0.489026	0.272761	1.79287	0.0729931	0.919001
Cacng6	21.7941	-1.01656	0.567154	-1.79239	0.0730711	0.919001
Invs	3126.43	-0.185967	0.103757	-1.79234	0.0730788	0.919001
Sytl4	394.72	0.261042	0.145652	1.79223	0.0730956	0.919001
Gm12631	15.2244	1.22115	0.681375	1.79218	0.0731046	0.919001
Knl1	9642	-0.31323	0.174801	-1.79192	0.0731451	0.919001
Pik3cg	416.307	0.225182	0.125678	1.79174	0.0731753	0.919001
Sclt1	4245.42	-0.313332	0.174902	-1.79148	0.0732167	0.919001
Rncr4	15.5665	1.76437	0.984912	1.7914	0.0732299	0.919001
Clec4n	9.70631	1.69599	0.946841	1.7912	0.0732606	0.919001
Gm26568	1.41526	3.91862	2.18807	1.7909	0.0733095	0.919001
Gm4540	298.579	-0.663819	0.370703	-1.7907	0.0733411	0.919001
Nkain2	103.369	0.438177	0.244757	1.79026	0.0734128	0.919001
Bola3	2785.89	0.249641	0.139455	1.79011	0.0734362	0.919001
ENSMUSG00000065773	3.41191	-2.5264	1.41133	-1.79008	0.0734411	0.919001
Ucp2	11280.8	0.295249	0.164958	1.78984	0.0734794	0.919001
Gm13071	103.466	0.616373	0.344404	1.78968	0.0735056	0.919001
Gm3685	3.42708	-5.23765	2.92749	-1.78913	0.0735943	0.919001
Fgl2	343.903	-0.345065	0.192933	-1.78853	0.0736911	0.919001
Panx2	377.596	0.335676	0.187688	1.78848	0.0736987	0.919001
Gm11839	174.471	0.489066	0.273463	1.78842	0.0737088	0.919001
Gm45223	12.413	-1.8999	1.06236	-1.78838	0.0737151	0.919001
Gm12692	2.12753	-3.73629	2.08926	-1.78833	0.0737228	0.919001
Gm16385	425.189	-0.523589	0.292784	-1.78831	0.0737257	0.919001
Col9a1	11386.3	0.354081	0.198006	1.78823	0.0737388	0.919001
Lyrm4	1379.5	-0.311292	0.174235	-1.78663	0.0739981	0.919001
Gm24119	54.5704	-0.757125	0.423838	-1.78635	0.0740421	0.919001
Tbp	10136.7	-0.486437	0.272339	-1.78615	0.0740756	0.919001
St3gal6	1337.51	0.143513	0.0803692	1.78567	0.0741529	0.919001
Ldoc1	182.045	-0.544876	0.305195	-1.78533	0.0742071	0.919001
Hspb1	580.843	0.675995	0.378662	1.78522	0.0742259	0.919001
Rubie	30.1306	1.6168	0.90573	1.78508	0.0742489	0.919001
1700006J14Rik	91.8883	0.475963	0.26666	1.78491	0.0742761	0.919001
Gm31105	29.4362	0.916701	0.513606	1.78483	0.0742882	0.919001
Def6	418.782	0.556084	0.311577	1.78474	0.0743038	0.919001
Gm46496	2.11795	-4.54781	2.54841	-1.78457	0.0743311	0.919001
Zfp346	5081.75	0.181992	0.101985	1.7845	0.0743423	0.919001
Kif5a	7614.04	0.23155	0.129805	1.78382	0.0744524	0.919001
ENSMUSG00000070065	5.64418	2.77575	1.55629	1.78357	0.0744939	0.919001
Pals2	11650	-0.302795	0.169809	-1.78316	0.0745611	0.919001
Gm27011	45.7845	-0.958054	0.537339	-1.78296	0.0745928	0.919001
Pop7	1758.04	0.282258	0.158322	1.7828	0.0746184	0.919001
Lingo2	103.61	0.682342	0.382754	1.78272	0.0746323	0.919001
Tnnt1	479.07	0.568229	0.318818	1.7823	0.0747001	0.919001
Gm5741	9.665	1.6261	0.912448	1.78213	0.0747283	0.919001
Rxfp3	194.286	0.517073	0.290335	1.78095	0.07492	0.919001
Gm21992	650.354	-0.265633	0.149165	-1.7808	0.0749455	0.919001
Gm12144	1.98055	4.41717	2.48064	1.78066	0.0749683	0.919001
Ovol3	5.17451	2.67318	1.50133	1.78054	0.0749874	0.919001
Gm38250	62.6375	-0.45018	0.252863	-1.78033	0.0750219	0.919001
Gm15773	429.78	-0.523346	0.29402	-1.77997	0.0750806	0.919001
Gm6158	603.675	-0.284136	0.159644	-1.77981	0.0751073	0.919001
H2-Eb1	71.8154	-0.578027	0.3248	-1.77964	0.0751353	0.919001
Pheta2	915.533	0.243119	0.136617	1.77956	0.0751477	0.919001
Tafa2	721.064	0.341046	0.191647	1.77955	0.0751497	0.919001
Gm12498	10.3127	1.81931	1.02245	1.77936	0.0751805	0.919001
Catsperg1	59.3857	1.40885	0.79186	1.77917	0.0752121	0.919001
Mgl2	5.42043	3.39196	1.9071	1.77859	0.0753065	0.919001
9530026P05Rik	38.3244	0.764409	0.430009	1.77766	0.07546	0.919001
Gm44559	2.67443	3.23743	1.82121	1.77762	0.0754656	0.919001
AI661453	665.374	0.299497	0.168486	1.77757	0.075474	0.919001
Gm49733	36.0872	-1.22938	0.691759	-1.77718	0.075539	0.919001
ENSMUSG00000065314	1.44716	-3.98894	2.2446	-1.77712	0.0755479	0.919001
Hmgb1-ps1	559.2	-0.576389	0.324341	-1.77711	0.0755507	0.919001
Sidt1	16.5762	-1.44306	0.812107	-1.77694	0.0755785	0.919001
Gm15484	102.012	-0.414089	0.23312	-1.77629	0.0756849	0.919001
Abcg4	1485.92	0.228415	0.128594	1.77626	0.0756902	0.919001
Gm20721	84.3309	0.851731	0.479563	1.77606	0.0757237	0.919001
Dlk1	43428.3	0.257021	0.144735	1.7758	0.0757654	0.919001
Arid4a	3854.92	-0.130598	0.0735455	-1.77575	0.0757749	0.919001
Bcl6b	1281.68	0.2922	0.164562	1.77562	0.0757948	0.919001
Cep70	3373	-0.204078	0.114938	-1.77555	0.0758071	0.919001
Gm17809	18.6141	1.13077	0.636956	1.77528	0.0758519	0.919001
Slc52a3	193.463	0.461836	0.260189	1.775	0.0758975	0.919001
Kcp	3336.04	0.313888	0.176843	1.77496	0.0759051	0.919001
Itga2b	1402.2	0.299749	0.168896	1.77476	0.0759381	0.919001
Cln5	3920.38	-0.19866	0.111938	-1.77474	0.0759415	0.919001
Gm11840	1.98238	4.4143	2.48735	1.7747	0.0759477	0.919001
Usp13	2449.86	-0.203067	0.114426	-1.77465	0.0759553	0.919001
Myh7	186.38	0.600778	0.338579	1.77441	0.0759955	0.919001
Nrp2	16322.2	0.147186	0.0829561	1.77427	0.0760187	0.919001
Gm15789	9.61718	-2.1883	1.23336	-1.77426	0.0760197	0.919001
Gm49980	553.334	-0.718543	0.405076	-1.77385	0.0760887	0.919001
Gm37477	195.425	-0.477166	0.269032	-1.77364	0.0761223	0.919001
Mphosph8	8177.18	-0.175224	0.0988073	-1.77339	0.0761641	0.919001
mt-Tl1	1105.73	-0.553575	0.312267	-1.77276	0.0762687	0.919001
Tmem38b	1424.37	-0.195545	0.110331	-1.77235	0.0763358	0.919001
2810433D01Rik	23.9623	1.39663	0.788072	1.77221	0.0763603	0.919001
Ccnd1	75460.8	-0.0887089	0.0500621	-1.77198	0.076398	0.919001
Iftap	2499.93	-0.258003	0.145604	-1.77195	0.0764025	0.919001
Gm37768	242.11	-0.451394	0.254747	-1.77193	0.0764059	0.919001
Gm7276	2.11829	3.71346	2.09585	1.77181	0.076426	0.919001
Fth1-ps	285.841	-1.39152	0.785386	-1.77176	0.0764337	0.919001
Thoc1	11096.7	-0.39657	0.223918	-1.77105	0.0765517	0.919001
1810024B03Rik	285.94	-0.326877	0.184603	-1.7707	0.0766104	0.919001
Nudt15	1544.17	-0.207136	0.116983	-1.77065	0.0766184	0.919001
Trmt10b	2065.21	-0.2486	0.140469	-1.76978	0.0767639	0.919001
Mgll	754.668	0.247619	0.139946	1.76939	0.0768284	0.919001
Hmgn2-ps1	2323.29	-0.138826	0.0784609	-1.76937	0.0768327	0.919001
mt-Nd2	136423	-0.347133	0.19619	-1.76937	0.0768328	0.919001
Tcf15	529.377	0.555944	0.314226	1.76925	0.0768528	0.919001
Gpr21	123.809	-0.480486	0.271758	-1.76806	0.0770501	0.919001
Ankrd23	830.679	0.395808	0.223883	1.76793	0.0770729	0.919001
C1qtnf3	175.494	0.810934	0.458928	1.76702	0.0772252	0.919001
Nme5	118.669	-0.529343	0.299576	-1.76698	0.0772322	0.919001
Des	1162.24	0.251779	0.142493	1.76696	0.0772354	0.919001
Tppp3	4011.04	0.279066	0.157937	1.76695	0.0772366	0.919001
Clcn1	751.568	-0.272094	0.153991	-1.76694	0.0772377	0.919001
Gm12306	3.48561	-5.26166	2.97798	-1.76685	0.0772526	0.919001
Rpl36a-ps2	958.602	-0.226276	0.128093	-1.7665	0.0773128	0.919001
Arhgap9	251.686	0.352279	0.199433	1.7664	0.0773282	0.919001
Gm49325	26.2639	-1.06711	0.604146	-1.76631	0.0773433	0.919001
mt-Nd6	54148.5	-0.44009	0.249293	-1.76535	0.0775043	0.919001
Katnip	6378.76	0.107851	0.0611003	1.76514	0.0775395	0.919001
Gm26920	712.517	-0.624945	0.354164	-1.76456	0.0776372	0.919001
Gm18255	1.3624	3.86708	2.19184	1.76431	0.0776804	0.919001
Nfyc-ps	312.941	-0.585089	0.331665	-1.7641	0.0777158	0.919001
Col26a1	20959.7	0.372001	0.210973	1.76327	0.0778557	0.919001
Gm29776	6.57967	2.60276	1.47614	1.76322	0.077863	0.919001
Rps15a-ps1	1.89619	-4.38358	2.48617	-1.76319	0.0778689	0.919001
Sphk1	891.648	0.443934	0.251782	1.76317	0.0778724	0.919001
Spdl1	5778.1	-0.19745	0.112	-1.76295	0.0779095	0.919001
Pls1	1049.27	-0.326579	0.185263	-1.76279	0.0779363	0.919001
Bmp2	337.589	0.363434	0.206189	1.76263	0.0779627	0.919001
Soat2	47.1167	0.637466	0.361726	1.76229	0.0780201	0.919001
Gm3020	286.634	-0.388419	0.220455	-1.7619	0.0780869	0.919001
Gm6169	320.958	-0.24071	0.136651	-1.7615	0.0781532	0.919001
Gm45769	247.017	-0.463599	0.263223	-1.76124	0.0781978	0.919001
Gm16576	419.687	0.26628	0.151198	1.76114	0.0782145	0.919001
Ntng2	1034.35	0.30559	0.173519	1.76114	0.0782154	0.919001
Gm19159	4.12151	2.48329	1.41048	1.7606	0.0783069	0.919001
Gm28438	15827.6	-0.298968	0.16983	-1.7604	0.0783405	0.919001
Gm44832	75.3974	0.880376	0.500179	1.76012	0.0783873	0.919001
Cxcl13	255.222	-0.394847	0.224332	-1.7601	0.0783906	0.919001
Pim2	1100.86	-0.196795	0.111821	-1.75991	0.078423	0.919001
Gm37499	180.949	-0.512955	0.291532	-1.75952	0.0784896	0.919001
Patl2	3.23293	5.11631	2.90815	1.7593	0.0785271	0.919001
D030045P18Rik	711.631	-0.312392	0.177611	-1.75885	0.0786026	0.919001
Gm30015	132.357	-0.6094	0.346476	-1.75885	0.0786028	0.919001
Abraxas1	1982.86	-0.346503	0.197013	-1.75878	0.0786148	0.919001
Shc1	13752.2	0.19777	0.112464	1.75851	0.0786603	0.919001
Ppcs	1419.03	0.31436	0.178776	1.7584	0.0786791	0.919001
Gm17893	19.2989	-1.86569	1.06106	-1.75834	0.0786899	0.919001
Efcc1	627.189	0.34632	0.196967	1.75826	0.0787026	0.919001
Gm25129	2.78571	2.60475	1.48146	1.75824	0.078707	0.919001
Dmkn	3.22374	5.11229	2.90926	1.75724	0.0788761	0.919001
Gm37123	230.182	-0.456493	0.259781	-1.75722	0.0788803	0.919001
Dpm1	2886.34	0.434622	0.247343	1.75717	0.0788894	0.919001
Myh15	9.71287	1.71336	0.975094	1.75712	0.0788973	0.919001
Fcor	100.863	-0.700722	0.398796	-1.75709	0.078902	0.919001
Rps23-ps1	4132.65	-0.430348	0.244952	-1.75686	0.0789412	0.919001
Il16	265.664	0.458861	0.261219	1.75662	0.0789833	0.919001
Gm16252	2.07213	2.94939	1.67986	1.75573	0.0791345	0.919001
6820431F20Rik	6887.11	-0.340866	0.194175	-1.75545	0.0791817	0.919001
Arpc2	27720	-0.0822763	0.0468742	-1.75526	0.0792156	0.919001
Lhfpl1	70.1768	-0.648569	0.369529	-1.75512	0.0792384	0.919001
Gm14296	2210.63	-0.452951	0.258078	-1.7551	0.0792426	0.919001
Atp6v1b1	6.74682	3.24918	1.85143	1.75496	0.0792668	0.919001
Ndrg1	911.942	0.293393	0.1672	1.75474	0.0793034	0.919001
Gm44667	82.1872	-0.944153	0.538276	-1.75403	0.0794254	0.919001
Gm12091	235.199	-0.352156	0.200782	-1.75392	0.0794437	0.919001
Gm45048	1.25783	-3.79231	2.16246	-1.7537	0.0794822	0.919001
Manba	893.018	0.21214	0.12098	1.75352	0.0795136	0.919001
Gm28437	181494	-0.445122	0.253864	-1.75339	0.0795349	0.919001
BC034090	2786.21	0.186559	0.106406	1.75327	0.0795555	0.919001
Asb12	3.22405	5.1134	2.91691	1.75302	0.0795994	0.919001
A830018L16Rik	275.913	0.241369	0.137693	1.75295	0.0796099	0.919001
1700023H06Rik	6.94083	-2.70585	1.54449	-1.75194	0.0797846	0.919001
Adamts16	203.904	0.398263	0.22733	1.75191	0.0797885	0.919001
4930515G01Rik	131.026	-0.723832	0.413189	-1.75182	0.0798047	0.919001
Gm48350	29.5878	-0.833022	0.475527	-1.75179	0.0798105	0.919001
Cyth3	8519.53	0.121962	0.0696405	1.7513	0.0798937	0.919001
Gm34354	3.3367	-5.19756	2.96799	-1.75121	0.0799103	0.919001
Zfp268	404.632	-0.395833	0.226065	-1.75097	0.0799503	0.919001
Gm43152	3.68638	3.73965	2.13625	1.75057	0.0800206	0.919001
Tnfrsf14	216.056	0.557769	0.31872	1.75003	0.0801134	0.919001
Rgmb	14442.9	0.252262	0.144178	1.74966	0.0801774	0.919001
Gm8508	7.64313	-1.26872	0.725147	-1.7496	0.0801874	0.919001
4930481B07Rik	129.385	0.443246	0.253347	1.74956	0.0801945	0.919001
H3f3aos	232.628	-0.461549	0.26381	-1.74955	0.0801955	0.919001
Vcl	9509.12	0.142813	0.0816453	1.74919	0.0802586	0.919001
Rtn3	53136.1	-0.178698	0.102167	-1.74908	0.080278	0.919001
Pih1d2	399.5	-0.34831	0.199165	-1.74885	0.0803169	0.919001
ENSMUSG00000096563	4.74014	-1.82607	1.04438	-1.74847	0.0803825	0.919001
Gm46560	9.78494	1.91438	1.09492	1.74842	0.0803915	0.919001
Gm7967	6.99268	2.98283	1.70611	1.74832	0.0804083	0.919001
Rps11-ps1	787.03	-0.661276	0.378258	-1.74821	0.0804272	0.919001
Gm46204	1.89128	4.34103	2.48313	1.74821	0.0804281	0.919001
Tmem44	6327.85	0.1591	0.0910168	1.74803	0.0804586	0.919001
Hapln1	9235.68	-0.355588	0.203466	-1.74766	0.0805233	0.919001
Fbxl20	8316.38	0.11357	0.0649918	1.74745	0.0805586	0.919001
Slc25a30	3649.29	-0.142375	0.0814801	-1.74736	0.0805742	0.919001
Gm16580	2416.5	-0.482485	0.276138	-1.74726	0.080592	0.919001
mt-Ta	207.077	-0.683123	0.39097	-1.74725	0.0805936	0.919001
Tmem265	47.9311	0.788912	0.45164	1.74677	0.0806774	0.919001
Gm47639	11.8646	-2.17984	1.24821	-1.74638	0.0807454	0.919001
Gm28229	493.366	-0.450546	0.258071	-1.74582	0.0808419	0.919001
A330102I10Rik	14.7067	1.59779	0.915217	1.74581	0.0808442	0.919001
5730437C11Rik	3.32538	2.51846	1.44291	1.7454	0.0809161	0.919001
St6galnac2	313.783	0.346927	0.198785	1.74524	0.0809431	0.919001
Gm53007	12.2091	-3.02665	1.73438	-1.74508	0.0809703	0.919001
Zfhx2os	117.489	0.62469	0.357985	1.74502	0.0809816	0.919001
H2-M6-ps	29.9234	-0.948666	0.543646	-1.74501	0.0809837	0.919001
Pcdh1	4944.79	0.347519	0.199182	1.74473	0.0810326	0.919001
Cfap43	234.502	-0.45734	0.2622	-1.74424	0.0811174	0.919001
Gm15627	8.75134	-1.71421	0.982976	-1.74389	0.0811776	0.919001
Mrpl57	3618.5	0.336326	0.192871	1.74379	0.0811953	0.919001
Dcaf4	2669.35	0.22856	0.131082	1.74364	0.0812214	0.919001
Gm31630	1.91237	4.35578	2.49817	1.74359	0.0812309	0.919001
Inha	506.254	0.492469	0.282471	1.74343	0.0812585	0.919001
5330438I03Rik	93.2246	-0.487169	0.279607	-1.74233	0.0814505	0.919001
Mus81	3085.31	0.303208	0.17403	1.74227	0.0814608	0.919001
Gm15402	3.95779	3.1944	1.83349	1.74225	0.0814649	0.919001
Rps6-ps3	1428.2	-0.442959	0.254249	-1.74222	0.0814693	0.919001
Gm17103	5.18467	2.12458	1.21949	1.74219	0.0814753	0.919001
Frs3	1209.94	0.405583	0.232843	1.74187	0.0815303	0.919001
Srp54c	11877.3	-0.135649	0.0778825	-1.74171	0.0815586	0.919001
Gm7760	2.72994	2.62544	1.50744	1.74166	0.0815688	0.919001
Csf1r	2538.69	0.2791	0.16026	1.74154	0.0815889	0.919001
Mmp25	396.858	0.416803	0.239363	1.7413	0.0816313	0.919001
Gm38318	3.10094	5.06006	2.90594	1.74128	0.0816342	0.919001
Tdrd6	32.7821	1.19075	0.683976	1.74093	0.081696	0.919001
Gm42655	19.3723	-1.39605	0.801974	-1.74077	0.0817237	0.919001
Ptprv	146.19	-0.478374	0.274813	-1.74073	0.0817316	0.919001
H1f1	56.6001	-0.790762	0.454274	-1.74072	0.0817332	0.919001
Gm29609	367.242	-0.800844	0.46014	-1.74043	0.0817827	0.919001
Parp9	540.352	-0.324293	0.186356	-1.74018	0.0818276	0.919001
Gm3642	8.04134	-2.70276	1.55339	-1.73991	0.0818743	0.919001
Rin3	2079.21	0.302793	0.174044	1.73976	0.0819019	0.919001
Adamts5	654.418	-0.21077	0.121168	-1.73949	0.0819481	0.919001
Cables1	1689.43	0.190106	0.109291	1.73944	0.0819571	0.919001
ENSMUSG00000088226	21.7287	-1.04935	0.603674	-1.73827	0.0821641	0.919001
Raver2	6677.3	-0.256821	0.147753	-1.73818	0.0821796	0.919001
mt-Te	3442.28	-0.87004	0.50073	-1.73754	0.0822913	0.919001
Hes2	234.782	0.543914	0.313043	1.7375	0.0822986	0.919001
Kcnip3	534.744	0.411843	0.237037	1.73747	0.0823051	0.919001
Zdhhc9	4921.94	0.10613	0.0610853	1.73741	0.0823145	0.919001
4933417D19Rik	36.4141	0.689305	0.396771	1.73729	0.0823363	0.919001
Il17b	3.99744	2.73108	1.57216	1.73716	0.0823595	0.919001
Fem1a	9549.81	0.198958	0.114558	1.73675	0.0824312	0.919001
Tom1l2	5601.08	0.247029	0.142294	1.73604	0.0825566	0.919001
Rpsa	272724	-0.132703	0.0764625	-1.73553	0.0826468	0.919001
Gm14820	12.8071	-0.983282	0.566595	-1.73542	0.0826661	0.919001
Gm45360	1.66892	3.33191	1.92017	1.73522	0.0827019	0.919001
Gm4739	1941.39	-0.251722	0.145123	-1.73454	0.0828222	0.919001
9630014M24Rik	49.4067	0.657852	0.379334	1.73423	0.0828778	0.919001
Pgam1-ps2	4780.04	-0.179817	0.103777	-1.73273	0.083143	0.919001
Gm43119	108.834	0.593399	0.342574	1.73218	0.0832421	0.919001
Fgf13	3435.63	-0.182656	0.10545	-1.73216	0.0832446	0.919001
Gm42531	95.7036	-0.913368	0.527341	-1.73203	0.0832687	0.919001
Fut9	1990.16	-0.293614	0.169554	-1.73168	0.0833302	0.919001
Gm11832	178.502	0.432897	0.250021	1.73145	0.0833722	0.919001
Ptgs1	527.325	0.360011	0.20794	1.73132	0.0833947	0.919001
Odad3	621.155	-0.251308	0.145176	-1.73105	0.0834428	0.919001
Ktn1	23268.1	-0.249331	0.144069	-1.73063	0.0835174	0.919001
Eif2s2	37666.4	-0.299863	0.173291	-1.7304	0.0835591	0.919001
Gm3257	16.7931	1.41097	0.81544	1.73032	0.0835737	0.919001
Zfp958	1604.09	-0.26955	0.155782	-1.7303	0.0835762	0.919001
Zfp936	1.89688	4.34168	2.50958	1.73004	0.0836231	0.919001
Cyth4	885.285	0.459261	0.265533	1.72958	0.0837053	0.919001
Nlk	8900.27	-0.157004	0.0907769	-1.72955	0.0837099	0.919001
Gm30122	81.2656	-0.882673	0.51036	-1.72951	0.0837177	0.919001
Gm12405	4.36507	3.39676	1.96463	1.72896	0.083817	0.919001
Ndc80	7383.87	-0.227844	0.131796	-1.72876	0.0838524	0.919001
Gstt1	200.227	0.509312	0.294635	1.72862	0.0838766	0.919001
Gm9905	174.82	0.404682	0.234146	1.72833	0.083929	0.919001
Iqcm	10.4426	-3.45581	1.99952	-1.72832	0.083931	0.919001
Gm35963	9.23915	-2.64114	1.52842	-1.72802	0.0839843	0.919001
Gm33366	68.5192	-0.529795	0.306614	-1.72789	0.0840083	0.919001
Gm30731	149.119	-0.472601	0.273548	-1.72767	0.0840476	0.919001
Ift46	7524.96	-0.342136	0.198059	-1.72744	0.0840886	0.919001
Emb	8957.5	-0.292597	0.169398	-1.72727	0.084119	0.919001
Armc2	209.696	0.492627	0.285213	1.72723	0.0841269	0.919001
Atp2a1	189.235	0.578908	0.335192	1.72709	0.0841507	0.919001
Mstn	277.234	-0.576895	0.334049	-1.72698	0.0841716	0.919001
Ufl1	5382.79	-0.263943	0.152836	-1.72697	0.0841739	0.919001
Il17f	32.103	-1.1823	0.684748	-1.72662	0.0842359	0.919001
Cdh22	1571.64	0.408756	0.236744	1.72658	0.0842436	0.919001
Gm3745	10.2148	-1.58621	0.918722	-1.72654	0.0842498	0.919001
Cetn3	11163.5	-0.197862	0.114603	-1.7265	0.084258	0.919001
Amotl2	21856.5	0.220351	0.12763	1.72648	0.0842607	0.919001
Loxl3	2336.2	0.249894	0.144746	1.72643	0.0842694	0.919001
Chrnd	27.1672	-0.775754	0.449438	-1.72605	0.0843377	0.919001
Spon2	378.317	0.347584	0.201383	1.72598	0.0843512	0.919001
Gm13429	35.6316	-0.869694	0.503886	-1.72597	0.0843523	0.919001
Gm37505	1.96134	4.38775	2.54248	1.72578	0.0843877	0.919001
Ccdc154	2.41197	3.15858	1.83072	1.72532	0.0844703	0.919001
Bicdl2	31.8933	1.37465	0.796816	1.72518	0.0844955	0.919001
Foxd1	9769.77	0.445023	0.258024	1.72474	0.0845752	0.919001
Casp1	65.8813	0.699955	0.405926	1.72434	0.0846468	0.919001
Gm45222	14.8266	-0.952513	0.552458	-1.72414	0.0846834	0.919001
Gm9626	12.3537	-2.24237	1.30059	-1.72411	0.0846879	0.919001
Atp2a3	522.152	0.378219	0.219403	1.72386	0.0847339	0.919001
Gm37120	84.5505	-0.429261	0.249033	-1.72371	0.08476	0.919001
Bcas1	132.908	-0.382802	0.222087	-1.72366	0.0847698	0.919001
Rnf144b	783.816	0.20999	0.121902	1.72261	0.0849582	0.919001
Plxdc2	2911.84	0.195531	0.113509	1.7226	0.0849603	0.919001
Gm44645	1292.86	-0.183523	0.106551	-1.7224	0.0849968	0.919001
Meltf	29.7418	0.948117	0.550494	1.7223	0.085015	0.919001
Nom1	7058.59	-0.127401	0.0739934	-1.72179	0.0851072	0.919001
Samd8	5780.45	-0.178332	0.103578	-1.72171	0.085122	0.919001
Gm10729	23.0565	-1.09107	0.63373	-1.72166	0.085131	0.919001
ENSMUSG00000065824	18.3762	-1.31111	0.761656	-1.7214	0.0851792	0.919001
Gm14957	10.0491	1.39848	0.812643	1.72091	0.0852673	0.919001
Gm4017	21.1269	-1.18421	0.688238	-1.72065	0.085315	0.919001
Gm12922	1683.03	-0.414173	0.24072	-1.72056	0.0853308	0.919001
Gm42692	161.188	-0.593213	0.344916	-1.71987	0.0854552	0.919001
Rps12-ps9	1234.46	-0.261047	0.151786	-1.71983	0.0854635	0.919001
Helz	11516.8	0.124741	0.0725339	1.71977	0.0854749	0.919001
Rbis	5651.81	-0.5061	0.294309	-1.71962	0.0855019	0.919001
Tbc1d4	2508.39	-0.323983	0.188419	-1.71948	0.0855269	0.919001
Chac1	70.2798	0.619519	0.36035	1.71922	0.0855749	0.919001
Adamts3	2048.56	-0.316797	0.184295	-1.71897	0.0856204	0.919001
Nr4a1	1027.79	0.377784	0.219799	1.71877	0.085656	0.919001
Cd300a	237.797	0.378751	0.220436	1.71819	0.0857615	0.919001
Dtx3l	1030.55	-0.292014	0.170002	-1.71771	0.0858504	0.919001
Gm14753	6.67306	1.89445	1.1029	1.7177	0.0858509	0.919001
mt-Rnr1	17011.8	-0.407985	0.23753	-1.71761	0.0858673	0.919001
P2ry6	217.28	0.395175	0.230276	1.71609	0.0861449	0.919001
Psat1	30179.4	-0.191319	0.111559	-1.71496	0.0863535	0.919001
Egfem1	321.21	-0.331514	0.193321	-1.71484	0.0863744	0.919001
Zbtb32	34.8173	1.38913	0.810155	1.71464	0.0864104	0.919001
Eif5b	31658.8	-0.21573	0.125847	-1.71422	0.0864884	0.919001
Gm10600	4.96462	-1.5806	0.922146	-1.71405	0.0865203	0.919001
Gcnt4	262.108	-0.549272	0.320458	-1.71402	0.0865244	0.919001
2810429I04Rik	2331.98	-0.330918	0.193097	-1.71374	0.0865769	0.919001
Phgdh-ps1	2.82088	2.80121	1.6346	1.7137	0.0865837	0.919001
Frg1	5014.69	-0.166121	0.0969376	-1.71369	0.0865859	0.919001
Gm14275	8.69713	2.06089	1.20262	1.71366	0.0865915	0.919001
F13a1	1514.94	0.265794	0.155122	1.71345	0.0866293	0.919001
Olfr1349	2.28053	4.62863	2.70138	1.71343	0.0866327	0.919001
Atp5md	10019.4	-0.450881	0.26317	-1.71327	0.0866631	0.919001
Unc5a	1170.94	0.431886	0.252111	1.71308	0.0866975	0.919001
D3Ertd751e	2510.05	-0.821166	0.479446	-1.71274	0.0867606	0.919001
Gvin-ps6	1.87408	4.33654	2.53193	1.71274	0.0867606	0.919001
Gm4735	2832.4	-0.163978	0.0957475	-1.7126	0.0867854	0.919001
Alox12	450.424	0.304192	0.177642	1.71239	0.0868242	0.919001
4930517G19Rik	8.54711	-2.60286	1.52008	-1.71231	0.086839	0.919001
Olfr370	2.09838	4.44303	2.59486	1.71224	0.0868526	0.919001
Gm9979	12.9549	1.92989	1.1273	1.71196	0.0869033	0.919001
Adgra2	17887.4	0.349255	0.204042	1.71169	0.0869542	0.919001
Slc22a4	268.933	0.434535	0.253882	1.71156	0.0869782	0.919001
Gm5149	14.3097	-1.02571	0.599307	-1.71149	0.0869907	0.919001
Gm45501	102.207	-0.561156	0.327905	-1.71134	0.0870193	0.919001
Bank1	29.8853	0.888436	0.519148	1.71133	0.0870194	0.919001
Erg	1536.39	0.149273	0.0872741	1.71039	0.087193	0.919001
Gm3468	765.793	-0.380307	0.222356	-1.71035	0.0872005	0.919001
Trim60	1.78902	-4.29888	2.51412	-1.7099	0.087285	0.919001
Rasgef1c	103.139	0.836076	0.489121	1.70934	0.0873871	0.919001
Bnip3	5583.32	-0.234965	0.13749	-1.70895	0.0874598	0.919001
Pdzph1	746.416	-0.306507	0.179365	-1.70885	0.0874788	0.919001
Klhl34	711.013	0.272598	0.159523	1.70883	0.087483	0.919001
Tlr9	40.2827	1.42663	0.834885	1.70877	0.0874936	0.919001
Gm13776	25.023	-0.906411	0.530453	-1.70875	0.0874974	0.919001
ENSMUSG00000088769	20.9022	-0.894236	0.523398	-1.70852	0.0875398	0.919001
Srrm3	1879.43	0.481655	0.281914	1.70852	0.0875406	0.919001
Gm3604	334.125	-0.448241	0.262364	-1.70847	0.0875497	0.919001
Ptcra	14.0533	-1.1738	0.687057	-1.70845	0.0875522	0.919001
Gm16299	54.2412	0.851746	0.498617	1.70822	0.087596	0.919001
Gm38268	2.38143	2.393	1.40096	1.70812	0.087614	0.919001
Gm47485	3.09302	-5.08926	2.97965	-1.70801	0.0876347	0.919001
Cox20	739.464	-0.442409	0.259039	-1.70789	0.0876574	0.919001
Klf9	463.485	-0.309344	0.181185	-1.70733	0.0877599	0.919001
Proser2	366.585	0.542715	0.317882	1.70728	0.0877691	0.919001
Igfbp6	11.8023	2.08341	1.22045	1.70708	0.087807	0.919001
Gm44285	1.35549	3.85014	2.25558	1.70694	0.087833	0.919001
Dcun1d1	10421.6	-0.244659	0.143336	-1.70689	0.0878424	0.919001
Otub2	1944.47	0.159796	0.0936201	1.70685	0.0878497	0.919001
Ptprcap	12.7905	1.55338	0.910399	1.70626	0.08796	0.919001
Gm31369	8.00686	2.22229	1.30334	1.70508	0.0881803	0.919001
Foxf1	1773.26	0.492785	0.289018	1.70503	0.0881885	0.919001
Gm34294	29.5568	-1.01991	0.598294	-1.70471	0.0882492	0.919001
Fmod	816.393	0.314678	0.184619	1.70447	0.0882935	0.919001
Gm15344	162.837	-0.400497	0.234972	-1.70445	0.0882975	0.919001
Nr1h4	5.08309	3.31048	1.94297	1.70383	0.0884134	0.919001
Gm31282	6.05725	2.60978	1.53193	1.70359	0.0884584	0.919001
Sgo2a	9142.18	-0.317606	0.186451	-1.70343	0.0884874	0.919001
Zfp112	417.086	0.226934	0.133222	1.70342	0.0884888	0.919001
Gm12184	13613.9	-0.297107	0.174431	-1.7033	0.0885128	0.919001
Gm5436	68.5121	-0.482845	0.283498	-1.70317	0.0885369	0.919001
Gm10184	2849.41	-0.351694	0.206552	-1.70269	0.0886257	0.919001
Pramel13	28.529	-1.31315	0.771329	-1.70245	0.0886711	0.919001
Cyb561d1	1780.85	0.211513	0.124248	1.70235	0.0886907	0.919001
Ankrd33	1.80008	-4.30729	2.53031	-1.70228	0.0887032	0.919001
Kirrel	25085	0.153199	0.090009	1.70204	0.0887473	0.919001
4930519F16Rik	3.20018	-5.1386	3.01955	-1.70178	0.0887974	0.919001
Spryd3	2074.77	0.356499	0.209502	1.70164	0.0888221	0.919001
Gm21987	1.85395	4.31044	2.53311	1.70164	0.0888229	0.919001
Gm9732	4.00248	3.30482	1.94224	1.70155	0.0888394	0.919001
Ccdc183	36.0364	0.86582	0.508875	1.70144	0.0888605	0.919001
Elovl2	9789.6	-0.216303	0.12714	-1.70129	0.0888882	0.919001
Cldn12	8925.87	-0.206435	0.121343	-1.70125	0.0888959	0.919001
Tpx2	42854.6	-0.173042	0.101726	-1.70106	0.0889315	0.919001
Hsf3	32.1678	-1.10693	0.650891	-1.70064	0.0890099	0.919001
Mir27a	1.55431	3.23298	1.90104	1.70063	0.0890116	0.919001
Gm35551	3.86401	2.63626	1.55021	1.70058	0.0890224	0.919001
Myl4	69.3691	1.48745	0.874733	1.70046	0.0890447	0.919001
5430437J10Rik	2.0177	-3.72091	2.18823	-1.70042	0.0890527	0.919001
Tubb4b-ps1	2168.21	-0.243295	0.143086	-1.70033	0.0890682	0.919001
Gm11953	26.4999	-0.710508	0.417889	-1.70023	0.0890874	0.919001
B430218F22Rik	30.8919	1.38248	0.813203	1.70004	0.0891229	0.919001
mt-Ts1	4171.02	-0.415562	0.244553	-1.69927	0.0892678	0.919001
Prodh	1922.21	0.180351	0.106136	1.69924	0.0892742	0.919001
Egfl7	4949.65	0.234941	0.138279	1.69904	0.0893123	0.919001
Gm15452	523.375	-0.48687	0.2866	-1.69878	0.0893614	0.919001
Vax2	108.273	0.470508	0.277047	1.69829	0.0894521	0.919001
Gm6139	2620.77	-0.331919	0.195461	-1.69813	0.0894827	0.919001
Gadd45a	1749.38	0.232638	0.137009	1.69798	0.0895121	0.919001
Gm49839	2.79077	-3.52239	2.07449	-1.69796	0.0895155	0.919001
Gm3307	5.74743	-1.81429	1.06875	-1.69758	0.0895869	0.919001
Gm6665	6.11586	1.64774	0.97095	1.69704	0.0896894	0.919001
Syt16	478.237	0.362949	0.213926	1.69661	0.08977	0.919001
Mospd4	2.74961	2.66474	1.57123	1.69596	0.0898925	0.919001
Cox7c	15560.5	-0.228914	0.134997	-1.69569	0.0899445	0.919001
Akr1e1	4509.08	-0.258406	0.152407	-1.6955	0.089981	0.919001
Rps15a-ps7	418.331	-0.385588	0.22743	-1.69542	0.0899967	0.919001
Ciapin1	11474.6	0.32148	0.189632	1.69528	0.0900215	0.919001
Srcap	26421.7	0.378154	0.223063	1.69528	0.0900224	0.919001
Col9a2	2474.57	0.53279	0.314339	1.69496	0.0900839	0.919001
Gm26645	238.179	-0.357754	0.211082	-1.69485	0.0901034	0.919001
Slc12a8	136.066	-0.444753	0.26246	-1.69455	0.0901607	0.919001
Ccdc50	29720.3	-0.204396	0.120638	-1.69429	0.0902104	0.919001
Ctxn3	39.2221	-0.889629	0.52522	-1.69382	0.0902995	0.919001
Gm6433	220.406	-0.388431	0.229324	-1.69381	0.0903021	0.919001
Gm43359	24.3107	-1.22036	0.720514	-1.69374	0.0903154	0.919001
Lcor	5223.19	0.141052	0.0833363	1.69256	0.090539	0.919001
Trmo	977.466	0.181043	0.106972	1.69244	0.0905622	0.919001
Catsperg2	3.23103	-3.3973	2.00755	-1.69226	0.0905958	0.919001
Rapgef3os2	3.7284	-3.70824	2.19137	-1.6922	0.0906079	0.919001
Gm15898	4.35338	1.97702	1.1684	1.69208	0.0906312	0.919001
Gm12902	9.43818	1.41963	0.839174	1.6917	0.0907025	0.919001
Oat-rs1	2.52358	2.53036	1.49576	1.69169	0.090705	0.919001
Dcn	555.328	0.370371	0.218968	1.69144	0.0907523	0.919001
Gm25131	2.00651	3.63294	2.14787	1.69142	0.0907568	0.919001
Zfp971	1384.61	-0.46736	0.276348	-1.6912	0.0907981	0.919001
D630036H23Rik	19.4086	1.0392	0.61453	1.69104	0.0908291	0.919001
Gm10073	636.672	-0.232626	0.137584	-1.69079	0.0908762	0.919001
Gm11960	247.545	-0.599296	0.354471	-1.69068	0.0908984	0.919001
Zfp995	692.965	-0.406026	0.240182	-1.69049	0.0909333	0.919001
Gm10145	523.518	-0.436886	0.258464	-1.69032	0.0909677	0.919001
Samd15	64.0919	0.625773	0.370274	1.69002	0.0910232	0.919001
Mcam	5257.95	0.208679	0.123483	1.68994	0.0910398	0.919001
Serpina3f	31.2152	-0.766964	0.453916	-1.68966	0.0910928	0.919001
Alox12b	8.30126	2.47433	1.46442	1.68963	0.0910989	0.919001
Hmga2	87427	-0.257453	0.152407	-1.68925	0.0911719	0.919001
Gm43661	5.76802	-1.38073	0.817413	-1.68915	0.0911906	0.919001
Col13a1	1241.09	0.411813	0.243869	1.68866	0.0912844	0.919001
Ccdc190	96.9281	-0.447367	0.264936	-1.68858	0.0912995	0.919001
Fcgr3	501.715	0.33507	0.198443	1.68849	0.0913166	0.919001
Lgals7	98.4576	0.6278	0.371839	1.68837	0.0913411	0.919001
Tead4	859.705	0.191583	0.11348	1.68826	0.091362	0.919001
Atad1	14949.7	-0.251804	0.149154	-1.68822	0.0913688	0.919001
Gm14176	1094.69	-0.193051	0.114417	-1.68725	0.0915548	0.919001
Gm43460	113.009	-0.555238	0.32909	-1.68719	0.0915665	0.919001
Ahi1	6674.12	-0.191841	0.113707	-1.68715	0.091574	0.919001
Maob	785.3	-0.420351	0.249151	-1.68713	0.0915778	0.919001
Gm45098	6.5456	-2.05868	1.22051	-1.68674	0.0916528	0.919001
AA467197	17.3828	-0.988692	0.586239	-1.6865	0.0916995	0.919001
Gas2l1	4658.8	0.286265	0.16974	1.68649	0.0917019	0.919001
Esf1	8243.54	-0.292737	0.173581	-1.68646	0.0917065	0.919001
Calb1	228.296	0.303168	0.179767	1.68645	0.0917089	0.919001
Paox	3116.59	0.126417	0.0749608	1.68644	0.0917104	0.919001
Gm35288	2.96965	3.41345	2.02426	1.68627	0.0917436	0.919001
Col8a2	3769.26	0.53463	0.317065	1.68618	0.0917605	0.919001
Foxc2	3524.91	0.317572	0.188345	1.68612	0.0917731	0.919001
Psph	2355.41	-0.182725	0.108375	-1.68605	0.0917862	0.919001
Ddx47	14932.4	-0.102865	0.0610112	-1.68599	0.0917971	0.919001
Dnajc6	856.653	0.352565	0.209137	1.68581	0.091833	0.919001
Gm16348	24.2241	1.39867	0.829871	1.6854	0.0919108	0.919001
Bfar	6373.43	-0.159914	0.094885	-1.68534	0.0919223	0.919001
Pcnx	15721.2	0.173413	0.102896	1.68532	0.0919264	0.919001
Ldb3	30.3595	1.39754	0.829294	1.68522	0.0919466	0.919001
Sh3bp2	3592.17	0.248659	0.147554	1.68521	0.0919487	0.919001
Gm5249	1.79777	4.2667	2.53214	1.68502	0.0919847	0.919001
Gm15536	1019.34	-0.642414	0.38125	-1.68502	0.0919848	0.919001
Pold3	19245.1	-0.223412	0.132612	-1.6847	0.0920468	0.919001
Tie1	6267.77	0.310367	0.184244	1.68455	0.0920756	0.919001
Fam172a	8416.38	-0.158007	0.0937984	-1.68453	0.0920786	0.919001
Mir3473e	2.19919	3.751	2.22719	1.68418	0.0921467	0.919001
Parl	9154.54	-0.17572	0.104345	-1.68402	0.0921774	0.919001
Fzd10os	1381.79	-0.166859	0.0990989	-1.68377	0.0922267	0.919001
Hormad2	19.0499	1.99206	1.18315	1.68369	0.0922422	0.919001
Crybg2	140.768	-0.616675	0.366296	-1.68354	0.0922701	0.919001
Nusap1	17782.7	-0.289598	0.172032	-1.6834	0.0922973	0.919001
Rusf1	4736.83	0.213347	0.126736	1.6834	0.0922977	0.919001
Gm7099	16.4583	-1.00444	0.596715	-1.68328	0.0923217	0.919001
Brd8dc	253.675	-0.330158	0.196144	-1.68324	0.0923279	0.919001
BB557941	60.2113	-0.74779	0.444335	-1.68294	0.0923863	0.919001
Gm3755	24.7581	-0.851095	0.505878	-1.68241	0.0924894	0.919001
Racgap1	34028.5	-0.131663	0.0782644	-1.68229	0.0925129	0.919001
Htr1a	100.279	-0.471273	0.280149	-1.68222	0.0925259	0.919001
Gm11951	9.67277	-1.49185	0.886884	-1.68212	0.0925451	0.919001
Tmem144	617.754	-0.354893	0.211031	-1.68171	0.0926255	0.919001
Prkag2os2	138.563	-0.468141	0.278415	-1.68145	0.0926754	0.919001
Nfkb2	1831.49	0.372471	0.221518	1.68145	0.0926761	0.919001
Gm15774	50.9425	0.575099	0.342076	1.6812	0.092724	0.919001
H1f5	77.1141	-0.741883	0.441312	-1.68109	0.0927462	0.919001
Fam204a	4588.65	-0.168794	0.100438	-1.68057	0.0928463	0.919001
Gm4316	324.17	-0.414437	0.246616	-1.68049	0.0928614	0.919001
Gpr17	580.167	0.410174	0.244088	1.68044	0.0928725	0.919001
Slit1	5644.35	0.25033	0.149012	1.67994	0.0929698	0.919001
Gm41361	4.82379	-4.15224	2.47191	-1.67977	0.0930016	0.919001
Gata6	133.98	0.694486	0.413496	1.67955	0.0930455	0.919001
Ezr	13283.9	-0.14641	0.0872013	-1.67899	0.0931546	0.919001
Atg13	6225.68	0.22499	0.134013	1.67887	0.093178	0.919001
Taf1d	14078.5	-0.390623	0.232673	-1.67885	0.0931822	0.919001
Tmf1	6039.02	-0.185367	0.110427	-1.67864	0.0932225	0.919001
Gm43339	83.0725	-0.57134	0.340372	-1.67857	0.0932351	0.919001
Dcaf17	5360.32	-0.247411	0.147453	-1.6779	0.0933667	0.919001
Klhl35	883.267	0.561435	0.334631	1.67777	0.0933914	0.919001
Tnc	1699.59	0.350395	0.208994	1.67658	0.0936237	0.919001
Jpx	928.466	-0.283253	0.168951	-1.67653	0.0936336	0.919001
Gm2956	426.841	-0.523503	0.312259	-1.6765	0.0936398	0.919001
AA388235	308.16	0.244548	0.145879	1.67637	0.093665	0.919001
Pdk3	7122.78	-0.213136	0.127185	-1.67579	0.0937794	0.919001
Zdhhc23	269.272	0.546841	0.32634	1.67568	0.0938006	0.919001
Mir5619	1.68844	-3.35972	2.00518	-1.67552	0.0938317	0.919001
Actc1	683.793	0.649328	0.387553	1.67545	0.0938453	0.919001
Tnnt2	73.0544	0.930241	0.555256	1.67534	0.0938678	0.919001
Map3k7cl	18.0951	-1.87662	1.12019	-1.67527	0.0938816	0.919001
6720489N17Rik	2017.88	-0.423809	0.252998	-1.67515	0.0939054	0.919001
Rock2	13528	-0.277525	0.165698	-1.67489	0.093956	0.919001
[truncated: 27,369 more rows]

## Sheet: DEGs_E12.5_brain
Column1	baseMean	log2FoldChange	lfcSE	stat	pvalue	padj		Data S4: Processed RNA-seq data after DESeq2.
Cyp26b1	16909.9	-0.8607	0.0643975	-13.3654	9.62775e-41	2.04147e-36
Mn1	46677	1.12416	0.0860904	13.058	5.72375e-39	6.06832e-35
ENSMUSG00000099021	1144.47	3.76941	0.633346	5.95159	2.65554e-09	1.87694e-05
ENSMUSG00000099250	1165.03	3.748	0.638198	5.87278	4.28551e-09	2.27175e-05
Gm42893	77.0583	3.64471	0.630793	5.77798	7.56032e-09	2.81777e-05
ENSMUSG00000098992	28.4691	-7.94086	1.37647	-5.76902	7.97332e-09	2.81777e-05
Zfp932	3055.61	0.514704	0.0917427	5.61029	2.01986e-08	6.11846e-05
Snurf	62.5059	4.47166	0.809744	5.52231	3.34568e-08	8.39026e-05
Zbed5	5193.57	-0.640585	0.116252	-5.51031	3.58207e-08	8.39026e-05
Gm34304	18.6007	-7.32356	1.33331	-5.49276	3.95692e-08	8.39026e-05
Dkk2	5132.29	0.380389	0.0707011	5.38024	7.43872e-08	0.000143391
Nfia	12375.3	0.354181	0.0661595	5.35344	8.6298e-08	0.000152489
Tmem132c	11641.4	0.322535	0.0607074	5.31295	1.07866e-07	0.000175938
Dpysl2	33783.5	0.498744	0.0951328	5.2426	1.58327e-07	0.000239798
Inhba	488.494	0.765701	0.147707	5.18392	2.17266e-07	0.000307127
Zfp703	9839.4	-0.33401	0.0646085	-5.16976	2.34394e-07	0.00031063
Gm28551	652.457	1.01966	0.198097	5.14728	2.64287e-07	0.000329644
Gm49396	4137.6	-0.536833	0.10542	-5.09234	3.53674e-07	0.000416628
mt-Tn	563.951	1.26275	0.249625	5.05857	4.22412e-07	0.000451991
Uimc1	6244.38	0.543168	0.107413	5.05681	4.26326e-07	0.000451991
mt-Tc	609.133	1.11663	0.221983	5.03026	4.89813e-07	0.000494572
ENSMUSG00000065037	557.835	3.53558	0.713258	4.95695	7.16099e-07	0.000690189
ENSMUSG00000065911	35.2762	3.09591	0.645296	4.79765	1.60537e-06	0.00145772
ENSMUSG00000106106	672559	2.59626	0.541772	4.79216	1.64994e-06	0.00145772
Nphs1	982.706	-0.462801	0.0991372	-4.66828	3.03729e-06	0.00257611
Pirt	385.832	-1.63149	0.357066	-4.56915	4.89711e-06	0.00399378
Rab11b	44179.1	-0.342543	0.0767221	-4.46473	8.01709e-06	0.00629609
ENSMUSG00000021745	21388.1	0.38728	0.087018	4.45057	8.56425e-06	0.00648558
Adamts20	2581.14	-0.331742	0.0751909	-4.41199	1.02423e-05	0.00724698
mt-Ts1	4110.61	0.741076	0.167977	4.41176	1.02532e-05	0.00724698
H1f4	246.696	1.85618	0.424285	4.37484	1.21524e-05	0.00831225
mt-Ta	282.588	1.25081	0.287241	4.35458	1.3332e-05	0.00883409
CJ186046Rik	713.618	-0.60913	0.140151	-4.34623	1.38498e-05	0.00889911
Slc6a2	526.088	-0.894016	0.206661	-4.326	1.51841e-05	0.00946953
Ston1	2259.93	0.415346	0.0961998	4.31754	1.57779e-05	0.00955873
Sh3rf3	2042.26	-0.445335	0.10479	-4.2498	2.1396e-05	0.0126023
4932412D23Rik	9.82669	-6.40106	1.51188	-4.23384	2.29731e-05	NA
ENSMUSG00000065824	30.303	2.8542	0.677726	4.21143	2.53761e-05	0.0141144
Ndufa3	7142.19	0.563721	0.133928	4.20913	2.56359e-05	0.0141144
Tns3	10271.3	0.263935	0.0627797	4.20415	2.62064e-05	0.0141144
Gm42994	19.2289	2.76836	0.659136	4.19997	2.66947e-05	0.0141144
Actn4	31714.8	0.226407	0.0539816	4.19416	2.73886e-05	0.0141144
mt-Ty	452.517	0.976718	0.233135	4.1895	2.79572e-05	0.0141144
Rpl37	32582.5	0.575537	0.137657	4.18096	2.90285e-05	0.0143144
Slirp	4981.96	0.450241	0.108045	4.16717	3.0841e-05	0.0145401
mt-Te	3074.61	0.676882	0.162586	4.16323	3.13778e-05	0.0145401
Gm49594	6245.67	0.382789	0.0919719	4.16203	3.15434e-05	0.0145401
Stk19-ps1	17.7646	-7.25573	1.74492	-4.1582	3.20766e-05	NA
H4c14	78.0657	1.97543	0.476179	4.1485	3.34657e-05	0.015098
Usp50	630.22	0.63271	0.152987	4.13572	3.53839e-05	0.0156308
Gja1	26770.6	0.28422	0.0689612	4.12145	3.76495e-05	0.0162922
Lime1	912.071	-0.670518	0.162988	-4.1139	3.89025e-05	0.0164978
S100a11	6612	0.348771	0.0850427	4.10113	4.11141e-05	0.0169858
2900037B21Rik	127.849	1.02786	0.250814	4.0981	4.16554e-05	0.0169858
Rpl15-ps3	6705.54	0.339162	0.0838185	4.04638	5.20157e-05	0.0208102
Gm13394	9205.39	-0.287277	0.0711102	-4.03989	5.3477e-05	0.0209987
Twist1	6517.19	0.358326	0.0889256	4.0295	5.58954e-05	0.0215151
Dlx1	21571.5	-0.227292	0.0564613	-4.02564	5.68216e-05	0.0215151
Gpx1	21734.3	0.230423	0.0574281	4.01237	6.01132e-05	0.0223621
Gm2423	3699.86	0.360091	0.0900731	3.99776	6.39442e-05	0.0233771
A730063M14Rik	548.387	1.07345	0.271766	3.94992	7.81764e-05	0.0280958
Tcf4	41158	0.240443	0.0610006	3.94165	8.09236e-05	0.0285984
Ift46	9884.72	-0.229782	0.0584646	-3.93027	8.485e-05	0.0287367
Igf2	114882	0.268609	0.0684178	3.92601	8.63661e-05	0.0287367
Akap12	33470.1	0.270098	0.0688204	3.92468	8.68443e-05	0.0287367
Gm24339	18.046	5.54274	1.41331	3.92181	8.7887e-05	0.0287367
Dennd6b	7539.51	-0.191803	0.0489138	-3.92125	8.80911e-05	0.0287367
Rps23	63026.4	0.442338	0.113204	3.90744	9.32793e-05	0.0299681
Mab21l1	12650	-0.247668	0.0635168	-3.89925	9.64919e-05	0.0305375
Mdfic	2834.49	0.35899	0.0926489	3.87474	0.00010674	0.0320591
Uqcrb	5482.86	0.554248	0.143061	3.87422	0.000106968	0.0320591
Atp5l	11657.5	0.515399	0.133056	3.87356	0.000107258	0.0320591
Gm49416	46.5866	2.53692	0.654968	3.87335	0.000107348	0.0320591
Gm20687	84.551	-2.37615	0.614165	-3.86892	0.00010932	0.0321947
A830082K12Rik	5638.51	0.48069	0.124659	3.85605	0.000115235	0.0330767
Adamts15	4004.22	0.283058	0.0734143	3.85562	0.000115435	0.0330767
Pid1	10782.8	-0.230847	0.0600083	-3.84693	0.000119609	0.0337352
Cox8a	19522.1	0.438459	0.114055	3.84426	0.000120915	0.0337352
Ccdc8	7639.77	0.218755	0.0570399	3.83513	0.0001255	0.0345598
Tln1	16378.6	0.236894	0.0619401	3.82456	0.000131006	0.0353734
Syne2	26828.5	0.31387	0.0820985	3.82309	0.000131791	0.0353734
Rpl36a	25484.8	0.513595	0.134898	3.80729	0.000140498	0.037239
Gm12033	7950.35	-0.255223	0.0672138	-3.79718	0.000146352	0.0383116
Arhgap29	8935.34	0.277728	0.0732359	3.79224	0.000149293	0.038605
Rcor2	38337.8	-0.197774	0.052255	-3.78478	0.000153845	0.0393028
Ccn4	2335.01	0.394075	0.104236	3.78059	0.000156457	0.0394941
Ston2	6791.37	0.306065	0.0815408	3.75352	0.000174368	0.0434976
Carmil3	13160.4	-0.223127	0.0595108	-3.74935	0.00017729	0.0437123
Snhg3	779.093	0.755502	0.202908	3.72337	0.000196583	0.0479121
Thbs1	19285.5	0.329284	0.0886059	3.71627	0.000202182	0.0487168
Rps29	28597.6	1.33091	0.359644	3.70064	0.000215054	0.0512359
Zfp469	1065.15	0.398113	0.107865	3.69085	0.000223502	0.0520898
Vcl	6266.24	0.317556	0.0860399	3.6908	0.000223551	0.0520898
Rpl41	98001.5	0.505666	0.137664	3.6732	0.000239533	0.0546147
H1f5	101.838	2.29881	0.625834	3.67319	0.000239538	0.0546147
Wrap53	3279.69	-0.463997	0.126538	-3.66687	0.000245534	0.0553863
Ppp2cb	19809.9	-0.18807	0.0513949	-3.65931	0.000252892	0.0564455
Ano1	3837.62	-0.330186	0.0904113	-3.65204	0.000260165	0.0569456
Zfp503	11209.4	-0.215992	0.0591482	-3.65171	0.000260504	0.0569456
Ehd2	4331.16	0.282762	0.0774976	3.64865	0.000263619	0.0570386
Phf21a	19391.9	0.245478	0.0674833	3.63762	0.000275173	0.0578171
Dab2	12322.9	0.29295	0.0807315	3.62869	0.000284863	0.0578171
Arl4d	2720.37	-0.309797	0.0853902	-3.62801	0.000285609	0.0578171
Rps11	82984.4	0.21867	0.0602793	3.62761	0.000286058	0.0578171
Rpl30	41937.6	0.42785	0.117969	3.62679	0.000286964	0.0578171
Egfr	1928.33	0.435387	0.120078	3.62588	0.000287983	0.0578171
Rps17	55184.3	0.35007	0.0965927	3.62419	0.000289871	0.0578171
Cdr1os	1168.9	0.466907	0.128956	3.62067	0.00029384	0.0578171
Spns2	4689.14	-0.204223	0.0564603	-3.61711	0.000297914	0.0578171
Ankrd33b	189.84	0.804838	0.222656	3.61472	0.00030067	0.0578171
mt-Nd3	14906.9	0.420178	0.116245	3.61459	0.000300828	0.0578171
Kcnj15	89.6941	1.19973	0.332315	3.61023	0.000305928	0.0578171
Lamc3	4403.33	0.219119	0.0607097	3.6093	0.000307024	0.0578171
Trappc14	9901.95	-0.232439	0.064408	-3.60886	0.000307546	0.0578171
Gm3693	36.6837	-1.82462	0.505662	-3.60838	0.000308118	0.0578171
Rrbp1	19315.6	0.17788	0.0494883	3.59439	0.000325151	0.0598917
Gm22009	42.3781	2.1668	0.602968	3.59355	0.000326203	0.0598917
Gm28438	16095.9	0.425052	0.11832	3.5924	0.000327648	0.0598917
Veph1	3469.41	0.286194	0.0798795	3.58282	0.000339899	0.0616001
Emp1	7804.48	0.271233	0.0758562	3.57562	0.000349394	0.062292
Gatad2b	19719.7	0.229813	0.0642747	3.57548	0.000349592	0.062292
Ndufb1	2737.61	1.05953	0.296631	3.57188	0.000354423	0.0626266
H2bc3	49.4555	1.78015	0.500926	3.55371	0.000379835	0.0665622
mt-Rnr2	31402.9	0.332926	0.0937471	3.55132	0.000383306	0.0666199
Crtc2	4545.79	-0.258343	0.0729942	-3.53923	0.000401295	0.068777
Gm20633	313.755	1.16713	0.329826	3.53863	0.000402205	0.068777
Sec61b	7920.92	0.417554	0.118388	3.52701	0.000420276	0.0702559
Fam193b	23188.6	-0.194562	0.055191	-3.52524	0.000423099	0.0702559
Rpl31	62678.4	0.334382	0.0948868	3.52401	0.000425067	0.0702559
Rpl38	19652.6	1.12261	0.318586	3.52373	0.000425516	0.0702559
Fkbp3	19968.1	0.329956	0.0936698	3.52255	0.00042742	0.0702559
Tpra1	3379.55	-0.22066	0.062687	-3.52002	0.00043151	0.0703825
Col11a2	1859.55	-0.300593	0.0855386	-3.51412	0.000441207	0.071415
Snhg8	1799.12	0.461758	0.131935	3.49988	0.000465471	0.0747716
Rpl34	39524.6	0.502593	0.143776	3.49566	0.000472892	0.0753924
Cox7c	17285.2	0.451965	0.129763	3.483	0.000495821	0.0784376
Gm38257	44.527	1.88721	0.542134	3.48108	0.000499391	0.0784376
Cbfa2t3	15298.3	-0.183033	0.0526768	-3.47464	0.00051153	0.0796524
Rps18	69676.9	0.36694	0.105654	3.47302	0.000514638	0.0796524
Wnt2b	1278.54	0.286241	0.0826559	3.46304	0.000534099	0.0820655
Gng5	10499.3	0.422811	0.122204	3.45987	0.000540431	0.0824409
ENSMUSG00000089146	10.5894	-4.65818	1.34721	-3.45764	0.000544928	NA
Tmem145	5201.43	-0.289731	0.0840163	-3.44851	0.000563693	0.0845293
Rpl32	61316.9	0.340127	0.0986433	3.44805	0.00056465	0.0845293
Wnt9a	1330.39	0.326818	0.0948027	3.44735	0.000566114	0.0845293
Esyt3	192.499	-0.687022	0.199404	-3.44537	0.000570271	0.0845293
Gm43580	132.45	1.00904	0.293143	3.44214	0.000577136	0.0845293
Zfp462	56783	0.293928	0.0854398	3.44017	0.000581342	0.0845293
Adgrb2	19930	-0.158394	0.0460466	-3.43986	0.000582026	0.0845293
Tnrc6b	23623.6	0.316747	0.0922745	3.43266	0.000597687	0.0860201
Gm10131	2304.19	0.466648	0.135992	3.43143	0.000600404	0.0860201
Rpl39	26326.9	0.801801	0.234478	3.41951	0.000627341	0.0884823
Twist2	1598.34	0.491733	0.143826	3.41895	0.000628631	0.0884823
Six2	6088.58	-0.31676	0.0926657	-3.41831	0.000630109	0.0884823
Rps28	29073	0.914175	0.267722	3.41465	0.000638644	0.0885176
Atp5k	5635.7	1.10921	0.324843	3.41462	0.000638709	0.0885176
Gm37534	91.8294	1.07343	0.31475	3.41041	0.000648649	0.0893113
Urah	6.16719	-5.71599	1.68015	-3.40207	0.000668776	NA
Cntnap3	131.848	-1.03527	0.30509	-3.39333	0.000690472	0.0944566
Erfl	1008.63	-0.347039	0.10236	-3.39039	0.00069793	0.0946872
Cpeb1	227.39	-0.617469	0.182213	-3.38871	0.000702213	0.0946872
P2rx3	918.141	-0.519758	0.153438	-3.38741	0.000705554	0.0946872
mt-Tl2	631.25	0.64093	0.189494	3.38232	0.000718752	0.0954575
C2cd2l	7238.03	-0.219128	0.0647975	-3.38173	0.000720298	0.0954575
Gm41611	5.88803	-5.67069	1.67726	-3.38093	0.000722412	NA
Gpc3	21707.2	0.168355	0.0498333	3.37837	0.000729164	0.0960323
Mark1	18144.6	-0.198338	0.0587738	-3.37461	0.00073921	0.0962595
Igf1	4185.11	0.397532	0.117811	3.37433	0.000739969	0.0962595
Stk11	20382.7	-0.231796	0.0687581	-3.37118	0.000748463	0.0967708
Ncl	100877	0.204117	0.0606057	3.36795	0.000757297	0.0973195
Gm49628	4.56657	5.96356	1.77144	3.3665	0.000761289	NA
C1qc	1463.95	0.306963	0.0912789	3.36292	0.000771228	0.0983768
Ralyl	2652.27	-0.285345	0.084934	-3.35961	0.000780535	0.0983768
Tomm7	6569.92	0.477776	0.142229	3.35921	0.000781648	0.0983768
Lockd	2312.42	0.53631	0.159694	3.35835	0.000784082	0.0983768
H1f3	163.708	1.45511	0.433514	3.35656	0.000789195	0.098435
Cxcl12	15176.4	0.274458	0.0818307	3.35398	0.000796587	0.098435
F13a1	3367.19	0.299958	0.0894508	3.35332	0.000798473	0.098435
Calca	912.928	-0.559981	0.167157	-3.35003	0.000808017	0.0990358
Serpinh1	74578.5	0.166783	0.0498411	3.34629	0.000818996	0.0998046
B020010K11Rik	67973.8	-0.24331	0.0727552	-3.34423	0.000825112	0.0999753
Gm20634	732.923	-0.850717	0.255343	-3.33166	0.000863292	0.104007
Gm15880	4.62904	5.98725	1.79793	3.33008	0.000868212	NA
Areg	5.42308	-5.55137	1.67064	-3.3229	0.000890866	NA
Ptpru	9352.16	-0.259757	0.0782302	-3.32042	0.000898826	0.107429
Spx	305.059	-0.775231	0.233539	-3.31949	0.000901827	0.107429
Gm44144	31.153	1.90237	0.574189	3.31314	0.000922544	0.1092
Scarna9	15.6048	4.33761	1.31009	3.31092	0.000929911	NA
Dock8	508.361	0.396021	0.11962	3.31067	0.000930723	0.1092
Gm49759	6181.2	-0.264637	0.0799455	-3.31021	0.000932259	0.1092
Uqcc2	6193.83	0.319435	0.0965761	3.3076	0.000940993	0.1092
Rest	7649.85	0.349664	0.105729	3.30717	0.000942441	0.1092
Sgcd	306.21	0.576606	0.174481	3.30469	0.000950804	0.10957
Cpne6	171.123	-0.898742	0.27213	-3.30262	0.000957848	0.109785
Adam1a	2190.45	-0.580953	0.176165	-3.29778	0.000974535	0.111097
Bola2	4986.04	0.519931	0.157808	3.29471	0.000985229	0.111715
Ppp1r7	16827.9	0.140677	0.0428345	3.28419	0.00102275	0.115266
Gm29478	231.837	0.73179	0.22309	3.28025	0.00103715	0.115266
Uqcr11	6963.89	0.397602	0.121216	3.2801	0.00103771	0.115266
Ndufa4	14455.8	0.325447	0.0992273	3.27981	0.00103877	0.115266
Rnf208	3917.73	-0.227893	0.0695121	-3.27847	0.00104372	0.115266
Gm12498	8.65267	-6.2168	1.89818	-3.27513	0.00105613	NA
Ccdc73	814.875	0.568018	0.173612	3.27177	0.00106877	0.11742
Caskin1	11467.2	-0.198508	0.0607447	-3.2679	0.00108348	0.117853
Dnmt1	44184.9	0.134979	0.0413057	3.26781	0.00108382	0.117853
Myh9	22293.2	0.222697	0.0682217	3.26431	0.0010973	0.11871
Gm43457	395.611	0.548129	0.168085	3.26103	0.00111008	0.119483
Gm44750	4.846	6.04514	1.85763	3.25422	0.00113706	NA
Gm37311	10.8889	3.82446	1.17615	3.25167	0.00114727	NA
Rhd	550.285	0.516563	0.158873	3.25143	0.00114825	0.122953
Wbp1	24874.8	-0.26359	0.0811037	-3.25003	0.00115392	0.122953
Malat1	34555.5	0.873827	0.269112	3.24707	0.00116598	0.123617
Slc38a4	3250.47	0.278359	0.0858643	3.24184	0.00118759	0.124791
Hbb-y	324125	0.415609	0.128213	3.24155	0.00118883	0.124791
Fosl2	1548	0.339291	0.10474	3.23937	0.00119794	0.124791
Entr1	12518.8	-0.199501	0.0615985	-3.23874	0.0012006	0.124791
Olfr1566-ps1	4.38013	5.9016	1.82492	3.2339	0.00122113	NA
Jag2	6837.35	-0.209416	0.0650307	-3.22026	0.00128076	0.132475
Adamts9	2621.4	0.252047	0.0783211	3.21812	0.00129033	0.132816
Armcx4	30567.7	0.186057	0.0578865	3.21417	0.00130822	0.133786
Retreg2	20437.5	-0.165449	0.0514895	-3.21326	0.00131237	0.133786
Tgfbi	5684.2	0.27358	0.0852611	3.20873	0.00133321	0.135132
Kirrel2	3883.07	-0.324216	0.101076	-3.20763	0.00133832	0.135132
Gata2	4679.9	-0.28995	0.0905278	-3.20289	0.00136056	0.136727
Rnasek	967.99	0.419879	0.131424	3.19485	0.00139903	0.139465
mt-Ts2	491.427	0.596534	0.18677	3.19394	0.00140345	0.139465
Scd1	8523.92	0.290672	0.0910679	3.19182	0.00141378	0.139465
Preb	17622.7	-0.219724	0.0688412	-3.19175	0.00141412	0.139465
Gan	9386.74	0.338701	0.106245	3.18793	0.00143296	0.139687
Borcs5	2924.44	-0.221918	0.0696206	-3.18753	0.00143493	0.139687
Foxd4	76.1631	-1.22521	0.384406	-3.18729	0.00143613	0.139687
Gm50232	128.115	1.13685	0.357039	3.18409	0.00145208	0.140585
Etl4	5982.56	0.249085	0.07826	3.18279	0.00145863	0.140585
Akp-ps1	17.6981	-2.65163	0.834048	-3.17923	0.00147667	NA
Terf1	3036.34	0.202945	0.0639991	3.17105	0.00151886	0.145506
Snhg6	2001.73	0.562754	0.177612	3.16844	0.00153261	0.145506
Zfp423	19419	0.194597	0.0614199	3.1683	0.00153334	0.145506
Sirt7	4766.97	-0.223081	0.07043	-3.16742	0.00153798	0.145506
Nxf1	26423.8	-0.134685	0.0425373	-3.16628	0.001544	0.145506
Trim56	3549.53	0.26444	0.0837954	3.15578	0.00160068	0.14925
Phactr1	9950.54	-0.193074	0.0611904	-3.1553	0.00160331	0.14925
Col11a1	14351.7	0.251655	0.079763	3.15503	0.00160483	0.14925
mt-Rnr1	20637.5	0.30586	0.0970675	3.151	0.00162713	0.150662
Ddx6	70168.3	0.284814	0.0904446	3.14904	0.00163808	0.151017
Gm13344	6.70889	6.52149	2.07501	3.14287	0.001673	NA
Rps27	40003.6	0.770748	0.2453	3.14207	0.00167759	0.15399
Bc1	485.891	0.605777	0.19294	3.13973	0.00169106	0.15405
Cox7b	8872.67	0.363146	0.115673	3.13943	0.00169278	0.15405
Fmo1	2316.65	0.317136	0.101102	3.13678	0.00170814	0.154784
Septin7	32977.2	0.156193	0.0498375	3.13405	0.00172412	0.155567
Uqcr10	6078.07	0.352701	0.112585	3.13276	0.00173169	0.155588
Cryge	4.82557	-5.38544	1.7204	-3.13034	0.00174603	NA
Polr1a	9882.8	0.222162	0.0709792	3.12996	0.00174829	0.156416
Rps21	38143.4	0.678997	0.217029	3.12861	0.00175638	0.15648
Crim1	8188.32	0.224264	0.0717651	3.12497	0.00177824	0.157765
Ssh1	9765.42	0.318063	0.101901	3.12129	0.00180061	0.158784
Gpn3	3479.81	-0.195701	0.0627123	-3.12062	0.0018047	0.158784
Aqp6	618.809	-0.469014	0.15036	-3.11928	0.00181291	0.158847
Pank4	5173.41	-0.173873	0.0558084	-3.11552	0.00183618	0.159255
Pet100	1503.56	0.506252	0.162514	3.11512	0.00183869	0.159255
Bmp1	17569.1	-0.174956	0.0561674	-3.1149	0.0018401	0.159255
Fyb	833.133	0.512936	0.164751	3.11341	0.00184939	0.159409
Pcdhac2	2408.48	-0.361641	0.116318	-3.10906	0.00187683	0.161119
Lancl1	10766.7	-0.169325	0.0544848	-3.10775	0.00188518	0.161183
Gm16318	6.1097	4.87183	1.56842	3.1062	0.00189507	NA
Gm10359	7515.67	-0.202364	0.0652162	-3.10297	0.00191587	0.163149
Mgat4b	14012.3	-0.215896	0.0696573	-3.0994	0.00193912	0.164468
Cabp1	2410.65	-0.408357	0.132007	-3.09346	0.00197839	0.166517
Tlcd3b	18278.7	-0.211263	0.0683103	-3.09269	0.00198352	0.166517
Abhd17c	14149.1	-0.143994	0.0465712	-3.09191	0.00198876	0.166517
Gm48495	38.1229	1.5444	0.499847	3.08975	0.00200324	0.166517
Pin4	2895.39	0.334572	0.108323	3.08866	0.00201065	0.166517
Emp3	964.53	0.370557	0.12001	3.08771	0.00201702	0.166517
Gm37899	37.8889	2.34784	0.760425	3.08753	0.00201824	0.166517
Mon1a	3122.48	-0.230327	0.0746624	-3.08492	0.00203606	0.167336
Hnrnph2	25207.5	0.156402	0.050903	3.07254	0.00212246	0.173238
Pcdh9	5534.11	0.179736	0.0585515	3.06971	0.00214264	0.173238
Shc3	2469.62	0.336893	0.109785	3.06867	0.00215012	0.173238
Rgs11	142.197	-0.95244	0.310391	-3.06852	0.00215125	0.173238
Erf	9969.8	0.214381	0.0698676	3.06839	0.00215217	0.173238
Phex	188.298	-0.836712	0.272746	-3.06773	0.0021569	0.173238
Prss56	71.115	-1.51412	0.493885	-3.06574	0.00217131	0.173597
Enkd1	2866.69	-0.208906	0.0681619	-3.06486	0.00217774	0.173597
Mir124a-1hg	20342.3	-0.268369	0.0877695	-3.05765	0.00223079	0.175691
2610001J05Rik	3892.72	0.256015	0.0837453	3.05707	0.00223511	0.175691
Smim27	378.67	0.662463	0.216789	3.0558	0.00224461	0.175691
Snhg11	17836.8	-0.431274	0.141136	-3.05572	0.0022452	0.175691
Snrpf	10590.9	0.248292	0.0812794	3.05479	0.00225217	0.175691
Pdxk	5024.97	0.223424	0.0731824	3.05298	0.0022658	0.175691
Zfp57	18518.7	-0.174206	0.0570685	-3.05257	0.00226888	0.175691
Ddr2	8306.22	0.299568	0.0981614	3.05179	0.00227483	0.175691
Gm11175	157.429	-1.23898	0.406317	-3.0493	0.00229374	0.175691
Ntng2	2879.4	-0.303953	0.0997258	-3.04789	0.00230458	0.175691
Rplp2	52341.9	0.417225	0.136905	3.04754	0.00230723	0.175691
H1f1	58.972	1.91326	0.628238	3.04543	0.00232346	0.175691
Septin2	33710	0.195095	0.0640744	3.04483	0.00232815	0.175691
Lmo1	7095.89	-0.205558	0.0675268	-3.04409	0.00233386	0.175691
Bicdl1	4245.23	-0.17095	0.0561755	-3.04314	0.00234126	0.175691
Gm14286	178.209	-0.68824	0.226224	-3.0423	0.00234778	0.175691
Rnf39	59.9477	1.08787	0.357636	3.04184	0.00235136	0.175691
Gm37608	960.939	0.517471	0.170131	3.04161	0.00235316	0.175691
Rap2b	7556.2	0.227663	0.0748941	3.03979	0.00236741	0.176135
Best2	5.16396	-5.45897	1.79853	-3.03523	0.00240349	NA
Pcsk9	611.059	0.495955	0.163409	3.03504	0.00240501	0.178307
Atox1	4781.12	0.340753	0.112317	3.03385	0.00241458	0.178393
Lnpep	10621.8	0.341766	0.112712	3.0322	0.0024278	0.1784
Col3a1	133087	0.209441	0.0690828	3.03174	0.0024315	0.1784
Ppic	7647.84	0.173269	0.0571896	3.02973	0.00244768	0.178968
Gm38123	7.18638	-5.94363	1.96519	-3.02446	0.00249078	NA
Gm9918	54.4277	1.09952	0.364085	3.01994	0.00252824	0.183707
Gm42742	10744.1	-0.190469	0.0630744	-3.01975	0.00252982	0.183707
Gm26688	342.761	-0.459605	0.152257	-3.01861	0.0025394	0.183772
Chrnb2	19503.8	-0.136746	0.0453446	-3.0157	0.00256389	0.18396
Adra1b	355.969	-0.488176	0.161934	-3.01466	0.00257265	0.18396
Crx	43.5185	-1.36388	0.452445	-3.01447	0.00257427	0.18396
Ttc4	9103.55	-0.180433	0.0598612	-3.01419	0.00257669	0.18396
Mpi	6920.97	-0.184397	0.0612019	-3.01293	0.00258739	0.184104
Mthfsl	786.561	0.361345	0.120056	3.00981	0.00261411	0.185383
Ist1	30346.1	-0.150295	0.0499921	-3.00638	0.00264382	0.185861
Pip5k1c	32249.4	-0.168389	0.0560171	-3.00603	0.00264684	0.185861
Ptpn13	12757.1	0.307324	0.102264	3.0052	0.00265402	0.185861
ENSMUSG00000076036	140.134	10.9044	3.63098	3.00315	0.00267197	0.185861
Foxo4	6221.69	0.171206	0.057009	3.00315	0.00267202	0.185861
Lhx6	4226.91	-0.345341	0.115034	-3.00207	0.00268153	0.185861
Epop	4067	-0.226305	0.0753849	-3.00199	0.00268221	0.185861
B130055M24Rik	1342	0.370558	0.12349	3.00072	0.00269346	0.186033
Gm47597	3.99557	5.76431	1.9225	2.99835	0.00271448	NA
Loxl2	7855.7	0.240022	0.0801451	2.99484	0.00274585	0.188516
Kank2	6894.97	0.171161	0.0571548	2.9947	0.00274719	0.188516
Ppfibp1	6836.42	0.250793	0.0838687	2.9903	0.00278702	0.190608
Tcf24	529.061	-0.574087	0.192123	-2.98813	0.00280692	0.190608
Crlf2	1208.95	-0.294275	0.0985081	-2.98732	0.00281438	0.190608
Zfhx3	20961.3	0.413629	0.138474	2.98705	0.00281682	0.190608
Synpo2	1799.38	0.342964	0.114841	2.98642	0.00282262	0.190608
Dalrd3	5354.74	-0.204367	0.0684679	-2.98486	0.00283705	0.190974
ENSMUSG00000089129	21.8838	1.9651	0.658877	2.9825	0.00285904	0.191102
Porcn	3771.75	-0.229388	0.0769331	-2.98165	0.00286698	0.191102
Gm3365	406.849	0.41827	0.140312	2.98099	0.00287318	0.191102
Gm37123	217.151	-0.619708	0.20792	-2.98051	0.00287771	0.191102
H2ac10	97.1016	1.33237	0.447127	2.97984	0.00288401	0.191102
Wfdc2	699.262	0.441755	0.14835	2.9778	0.00290325	0.191777
Gramd1a	36103.3	-0.160065	0.0538062	-2.97485	0.00293133	0.192788
Foxk1	15176.8	0.165339	0.0555919	2.97416	0.00293788	0.192788
Isl1	4915.03	-0.292936	0.098521	-2.97334	0.00294582	0.192788
Cep128	3306.78	0.186376	0.0627578	2.96977	0.00298025	0.194088
Cped1	3513.58	0.28139	0.0947638	2.96938	0.002984	0.194088
Nphp3	2273.88	0.254558	0.0857598	2.96827	0.00299482	0.194196
Tbkbp1	7306.53	-0.202861	0.0684613	-2.96314	0.00304514	0.196857
Xbp1	10480.5	-0.176836	0.0597365	-2.96026	0.00307379	0.197864
Pdcd5	7797.17	0.24403	0.0824511	2.9597	0.00307938	0.197864
Ctu1	4218.62	-0.205984	0.0696346	-2.95806	0.00309577	0.198106
Gm26876	95.3529	0.964721	0.326199	2.95746	0.00310183	0.198106
Tmem259	19219.8	-0.133479	0.0451478	-2.95649	0.00311165	0.198137
Rbm15	5044.87	0.425175	0.144275	2.94698	0.00320889	0.203717
Ppp1r1b	188.218	-0.714522	0.242635	-2.94484	0.00323122	0.204522
Gm49510	1135.6	-4.32832	1.47275	-2.93893	0.00329343	0.207839
Nme2	28689.7	0.299655	0.102013	2.93741	0.00330962	0.207931
Il6st	21662.3	0.234368	0.0798442	2.93532	0.00333204	0.207931
Gm20628	166.881	1.10595	0.376861	2.93464	0.00333933	0.207931
Rpl17	70260	0.222241	0.0757701	2.9331	0.00335593	0.207931
Casr	25.1736	-1.78205	0.607704	-2.93244	0.00336311	0.207931
Rps26	62788.3	0.356125	0.121465	2.93192	0.00336878	0.207931
Gm50092	226.66	-0.777865	0.265444	-2.93043	0.00338489	0.207931
Spata13	22876.4	0.231664	0.0790652	2.93004	0.00338921	0.207931
Heg1	18875.4	0.279737	0.0954817	2.92974	0.00339242	0.207931
Fxr2	28465.6	-0.140024	0.0477948	-2.9297	0.00339294	0.207931
Vip	51.3747	-1.19497	0.408168	-2.92765	0.00341534	0.208541
Iws1	20155.4	0.223724	0.0764349	2.92699	0.00342257	0.208541
Tmem216	2830.43	-0.21762	0.0744087	-2.92466	0.00344838	0.209511
Gm20755	4.75083	-5.33685	1.82509	-2.92416	0.00345386	NA
1810006J02Rik	12.1826	3.19237	1.09223	2.92278	0.00346917	NA
H3c4	118.121	1.22181	0.418093	2.92233	0.00347425	0.209666
Syt6	2489.57	-0.26043	0.0891316	-2.92186	0.00347953	0.209666
Tagap1	5007.67	-0.181274	0.0620427	-2.92176	0.00348059	0.209666
Ldb1	57190	-0.154768	0.0530214	-2.91898	0.00351183	0.210322
Gm47270	135.853	-0.788898	0.270315	-2.91844	0.00351787	0.210322
Gm48239	134.678	0.90699	0.310811	2.91814	0.00352124	0.210322
Crebbp	16854.7	0.35001	0.120001	2.91672	0.00353732	0.210689
Mfsd13b	27.6362	1.7478	0.599713	2.9144	0.00356373	0.21113
Col6a1	9473.56	0.220058	0.0755305	2.9135	0.00357404	0.21113
Mtg2	3205.7	-0.202094	0.0693839	-2.9127	0.00358317	0.21113
Zfp692	3079.49	-0.266401	0.0914876	-2.91188	0.00359256	0.21113
Gm47882	847.1	0.674855	0.231772	2.91171	0.0035945	0.21113
Lmna	4334.99	0.215542	0.0740913	2.90914	0.00362423	0.21192
Cox6c	14171	0.326036	0.112086	2.90879	0.00362827	0.21192
Specc1l	25622.6	0.1811	0.0622773	2.90796	0.00363793	0.21192
Tex14	42.1353	-1.33852	0.460703	-2.90539	0.00366797	0.212508
Sec61g	9303.5	0.695563	0.239405	2.90538	0.00366808	0.212508
Mtr	5094.71	0.261059	0.0899265	2.90303	0.00369575	0.213106
Hspa1l	1404.46	-0.26652	0.091815	-2.90279	0.0036985	0.213106
C1qtnf3	482.576	0.618762	0.213231	2.90184	0.00370984	0.21318
Col6a4	121.032	-1.01933	0.351603	-2.89909	0.0037425	0.214475
Gm20555	4.07433	5.79183	1.99952	2.89661	0.00377219	NA
Aldh1a2	571.845	-0.828578	0.28613	-2.89581	0.00378179	0.216143
Adgra2	10417.4	0.197139	0.0681342	2.8934	0.00381097	0.217226
B830012L14Rik	42.8118	1.35788	0.469741	2.8907	0.00384379	0.217838
Cacng7	21061.6	-0.141854	0.0490848	-2.88997	0.00385274	0.217838
Tefm	1530.28	-0.233962	0.0809667	-2.8896	0.00385728	0.217838
Fn3krp	3617.41	0.252689	0.0874775	2.88862	0.00386934	0.217838
Psmg4	2819.4	0.346414	0.119936	2.88832	0.00387309	0.217838
Gm43336	17.6863	2.24142	0.77633	2.8872	0.00388684	NA
Snai2	1301.16	0.278563	0.0965154	2.8862	0.00389925	0.218729
Nufip2	7728.73	0.330604	0.114611	2.88458	0.0039193	0.219126
Gpc4	7386.16	0.285118	0.0988669	2.88386	0.00392834	0.219126
Samd4	5165.61	0.301705	0.104676	2.88227	0.00394821	0.219126
B4galt3	8336.25	-0.1942	0.0673873	-2.88185	0.0039535	0.219126
Prelid3a	2129.92	-0.293344	0.101809	-2.88133	0.00396002	0.219126
Ces1d	26.821	-1.53527	0.532956	-2.88067	0.00396832	0.219126
Micos13	5620.38	0.262728	0.0912344	2.8797	0.0039805	0.219227
Prr15l	23.1684	1.81035	0.628871	2.87873	0.00399285	0.219338
Ahnak	10390.5	0.388012	0.13485	2.87735	0.00401026	0.219725
Gucy1a1	2083.74	-0.311867	0.108424	-2.87636	0.00402288	0.219848
Gm37795	81.5806	-1.01225	0.352301	-2.87325	0.00406275	0.221456
E230020D15Rik	127.866	1.04537	0.364123	2.87092	0.00409274	0.222519
Tgfbr3	2378.52	0.296326	0.103468	2.86393	0.00418418	0.226909
5730522E02Rik	347.044	-0.422873	0.14774	-2.86228	0.00420599	0.22751
Rps25	47677.8	0.340251	0.118964	2.86011	0.00423493	0.228492
Zbtb20	11909.4	0.399685	0.139838	2.8582	0.0042605	0.229288
C1ql2	267.468	-0.748517	0.262133	-2.85549	0.00429707	0.229934
Lpar1	6200.53	0.198484	0.0695336	2.85451	0.00431038	0.229934
Prmt8	9004	-0.164685	0.0577106	-2.85364	0.00432212	0.229934
Wrap73	4756.75	-0.237422	0.0832014	-2.85358	0.00432294	0.229934
H4c12	157.95	0.852284	0.298701	2.8533	0.00432671	0.229934
Gm43692	35.3766	1.51982	0.533029	2.85129	0.00435427	0.230666
Dbi	13145.6	0.405849	0.142475	2.84856	0.00439179	0.230666
Cdhr1	336.807	-0.766041	0.269049	-2.84721	0.00441036	0.230666
4930539J05Rik	157.13	0.863737	0.303422	2.84665	0.00441817	0.230666
Gm20518	1049.34	-0.363167	0.127578	-2.84663	0.00441845	0.230666
Rps19	58193.9	0.388755	0.136597	2.84599	0.00442736	0.230666
Aldh1a3	380.746	-0.520269	0.182826	-2.84571	0.00443127	0.230666
Abcc5	19187.8	-0.142855	0.0502128	-2.845	0.00444119	0.230666
Cdh24	8485.75	-0.159751	0.0561667	-2.84423	0.00445186	0.230666
Rusc1	13072.3	-0.148985	0.0523872	-2.84393	0.00445615	0.230666
Iffo2	4836.01	0.15763	0.0554446	2.84301	0.00446893	0.230666
Cdh18	355.929	-0.533382	0.187622	-2.84286	0.00447104	0.230666
Aox2	9.53284	-4.09477	1.44327	-2.83716	0.00455174	NA
Gm38125	3.57899	5.60682	1.97692	2.83614	0.00456626	NA
Akirin2	16926	-0.128027	0.0451751	-2.83403	0.00459652	0.236564
Nfam1	845.729	0.367069	0.129571	2.83296	0.00461184	0.236642
Zc3h11a	3755.99	0.214528	0.0757412	2.83238	0.00462034	0.236642
Flna	90578.4	0.174757	0.0617327	2.83086	0.00464236	0.237197
Skor2	1892.11	-0.280423	0.099097	-2.82978	0.004658	0.237424
Rem2	4612.19	-0.169654	0.0599709	-2.82893	0.00467036	0.237483
Spc25	9197.89	-0.175445	0.0620433	-2.82778	0.0046872	0.23772
Gm5559	10906.1	-0.298166	0.105498	-2.82627	0.00470939	0.23772
Cdk5r2	11245.4	-0.168426	0.0596063	-2.82565	0.00471848	0.23772
Ggt7	6822.39	-0.16673	0.0590079	-2.82556	0.00471987	0.23772
Ocel1	3058.28	-0.199273	0.070576	-2.82352	0.00474995	0.238456
Srl	5399.31	0.258465	0.0915555	2.82305	0.00475697	0.238456
Gm27168	4.09724	5.04313	1.78661	2.82273	0.00476162	NA
Gm47643	6.71055	4.46007	1.58028	2.82234	0.00476753	NA
Slc10a5	13.8705	-2.31348	0.82053	-2.81949	0.00480997	NA
Gucy1b2	337.361	-0.506624	0.179726	-2.81886	0.0048194	0.241015
Eif4a2	48508.7	-0.15707	0.055779	-2.81593	0.00486361	0.241249
Spin4	1193.44	0.407603	0.144773	2.81547	0.00487064	0.241249
Cmtm8	939.885	-0.303536	0.107823	-2.81514	0.00487559	0.241249
Cad	18295.9	0.141414	0.0502346	2.81507	0.00487669	0.241249
Evx1os	1992.76	-0.305765	0.108637	-2.81455	0.00488455	0.241249
Lsm12	10800.4	0.182433	0.0649024	2.81088	0.0049406	0.241249
Gm26566	56.511	1.05717	0.376213	2.81003	0.00495373	0.241249
Glul	32717.1	0.131611	0.0468375	2.80995	0.00495494	0.241249
Gm15612	1311.59	-0.299407	0.106559	-2.80978	0.00495759	0.241249
Fnip2	8348.99	0.177955	0.0633474	2.80919	0.00496669	0.241249
Med24	20642.8	-0.135451	0.0482193	-2.80906	0.00496858	0.241249
Map3k5	509.796	-0.374543	0.133343	-2.80887	0.00497161	0.241249
Wnt9b	302.137	0.764189	0.272089	2.8086	0.00497578	0.241249
Ryr3	1117.7	-0.445349	0.158594	-2.80811	0.00498335	0.241249
Gm6682	8417.87	-0.416935	0.148655	-2.80472	0.00503602	0.243005
Fam117a	2094.34	0.237499	0.084691	2.8043	0.00504255	0.243005
Slc2a3	7038.16	0.355753	0.126968	2.8019	0.0050803	0.243898
Kcnq1ot1	2698.18	0.500222	0.178545	2.80166	0.00508408	0.243898
Rbms1	7944.14	0.219206	0.078328	2.79857	0.00513293	0.245685
Cflar	4037.35	0.342717	0.122639	2.79453	0.0051976	0.247981
Calcrl	1799.23	0.259547	0.0928906	2.79411	0.00520427	0.247981
H2ac20	71.3985	1.14733	0.41078	2.79305	0.00522129	0.248234
Lsg1	7680.64	-0.16539	0.0592681	-2.79054	0.00526197	0.248312
Mrps21	5323.39	0.319325	0.114474	2.78949	0.00527911	0.248312
Cyp11a1	22.3495	-2.25712	0.809156	-2.78948	0.00527927	0.248312
Atp5j	16864.7	0.218765	0.0784342	2.78915	0.00528467	0.248312
Gm37084	25.0526	2.34599	0.841121	2.78912	0.00528515	0.248312
Gm37973	13.2379	-2.48131	0.889754	-2.78876	0.00529102	NA
Rpl17-ps10	4660.22	0.451536	0.161921	2.78863	0.00529319	0.248312
H3c2	92.1709	1.42105	0.50979	2.78753	0.00531119	0.248606
Hadha	18278.1	0.138924	0.0498506	2.78681	0.00532293	0.248606
Npvf	6.10677	-5.70751	2.04882	-2.78576	0.00534031	NA
Tmem18	4824.26	-0.144629	0.0519542	-2.78379	0.00537283	0.248647
Golga7	24039.8	-0.123971	0.0445394	-2.78339	0.00537936	0.248647
Selenoo	3059.39	-0.190156	0.0683449	-2.78229	0.0053976	0.248647
Atp5g2	26250.2	0.340593	0.122434	2.78185	0.00540508	0.248647
Fbxw5	11751.1	-0.190764	0.0685758	-2.7818	0.00540583	0.248647
Tnfrsf14	184.244	0.579851	0.208609	2.7796	0.00544256	0.248647
Rgs6	830.956	-0.479972	0.172686	-2.77945	0.00544508	0.248647
Rps24	85163.5	0.278586	0.100237	2.77927	0.00544812	0.248647
Sim2	655.195	0.358989	0.1292	2.77854	0.00546038	0.248647
Entpd7	2343.8	0.286308	0.103052	2.7783	0.00546442	0.248647
Lrrc32	1438.01	0.243467	0.0876353	2.77818	0.00546646	0.248647
Antxr1	7325.7	0.186448	0.0671172	2.77794	0.00547046	0.248647
Zbtb34	7046.18	0.298227	0.107387	2.77713	0.00548411	0.248647
Nrp2	30464.5	0.151873	0.0547133	2.7758	0.00550657	0.248647
Hcn2	714.663	-0.354612	0.127769	-2.77542	0.00551304	0.248647
Trim55	6.30486	-5.73892	2.06777	-2.77542	0.00551313	NA
Ppp1r42	33.0697	1.55649	0.56088	2.77508	0.00551876	0.248647
Rmrp	18.3264	3.21215	1.15773	2.77452	0.00552841	0.248647
Sema6c	26300.4	-0.172314	0.0621145	-2.77413	0.00553488	0.248647
Gm47857	6.0975	4.3452	1.56746	2.77213	0.005569	NA
Acvr2b	12899.3	0.292703	0.105671	2.76994	0.00560659	0.250751
Hnrnpul2	53535.6	0.140537	0.050738	2.76986	0.00560805	0.250751
Gm12671	7579.46	-0.18948	0.0684357	-2.76873	0.00562747	0.250751
Tmem198	4468.74	-0.209907	0.0758159	-2.76864	0.00562901	0.250751
Gm17115	28.8854	1.41696	0.512555	2.7645	0.00570101	0.252618
Gxylt2	2796.37	0.277803	0.100513	2.76386	0.00571224	0.252618
Rplp1	77980.6	0.348097	0.125959	2.76357	0.00571736	0.252618
Rab3ip	6971.59	-0.157383	0.056958	-2.76314	0.00572476	0.252618
Cyhr1	25592.7	-0.161156	0.0583305	-2.76282	0.00573049	0.252618
Egfl6	2341.52	0.305753	0.110696	2.76209	0.00574333	0.252659
4930429D17Rik	3.72919	-5.01039	1.81457	-2.7612	0.00575896	NA
Mif-ps4	5.97834	-5.67525	2.05568	-2.76077	0.00576661	NA
Larp4	11858.5	0.267985	0.0970702	2.76073	0.00576719	0.252841
Kmt5c	15035.4	-0.206744	0.0748988	-2.7603	0.00577475	0.252841
Ppp1r1c	366.084	-0.80686	0.292409	-2.75935	0.00579159	0.252841
Lpp	5261.02	0.313989	0.113818	2.75869	0.00580334	0.252841
Tmem245	9407.24	0.292562	0.106059	2.75848	0.00580709	0.252841
Scarna2	51.0679	1.96473	0.712595	2.75714	0.00583088	0.253036
6430590A07Rik	110.104	0.821657	0.298058	2.7567	0.00583883	0.253036
Nfkbia	2419.79	0.189509	0.0687569	2.75622	0.00584737	0.253036
Ost4	6831.95	0.358004	0.129971	2.7545	0.00587816	0.253395
Gm11960	109.22	-1.10938	0.402765	-2.75442	0.00587956	0.253395
Syt17	888.459	-0.286151	0.103921	-2.75354	0.00589545	0.253564
Gm5431	45.0657	1.16965	0.424898	2.75277	0.00590933	0.253646
Prrt1	1706.26	-0.302398	0.109891	-2.75179	0.00592698	0.25389
Gm26646	3.34857	5.51063	2.00457	2.74904	0.00597707	NA
Sox8	2017.14	-0.296076	0.107706	-2.74892	0.00597923	0.254661
Neurl4	28032.4	-0.125128	0.0455261	-2.74849	0.005987	0.254661
Pf4	1004.97	0.440476	0.160267	2.7484	0.00598877	0.254661
Prrc2c	45124	0.305608	0.11125	2.74704	0.00601366	0.254661
Irx2	10306.4	-0.206844	0.0753091	-2.74659	0.00602175	0.254661
Ctnnd1	34939.2	0.154371	0.05621	2.74632	0.00602685	0.254661
Angptl2	5956.93	0.237202	0.0863747	2.7462	0.00602903	0.254661
Mideas	6171.72	0.230779	0.08409	2.74443	0.00606158	0.255526
4930413G21Rik	137.415	0.979367	0.356995	2.74336	0.00608133	0.255719
Wdr36	8163.02	0.170776	0.0622664	2.74267	0.00609426	0.255719
Srsf7	51593.3	-0.150275	0.0548081	-2.74183	0.00610973	0.255719
Cerkl	74.9126	0.906659	0.330706	2.74158	0.00611439	0.255719
Huwe1	88974.8	0.291776	0.106455	2.74083	0.00612842	0.255801
Rnf157	19582.1	-0.185894	0.0678595	-2.73939	0.00615527	0.256417
Gm7536	3309.57	0.458409	0.167478	2.73713	0.00619774	0.25768
Pigt	20392.6	-0.217442	0.0794992	-2.73515	0.00623525	0.258073
Mrpl33	4155.1	0.350713	0.128258	2.73444	0.00624857	0.258073
Atp6ap2	12426.3	-0.150801	0.0551661	-2.73358	0.00626499	0.258073
Dock1	9555.34	0.199714	0.0730793	2.73284	0.00627911	0.258073
Pik3c2b	13071.7	0.320969	0.117461	2.73257	0.00628419	0.258073
1110015O18Rik	884.916	-0.296855	0.108662	-2.7319	0.00629704	0.258073
Ankrd13b	27358.4	-0.161689	0.059187	-2.73184	0.00629821	0.258073
Fbrsl1	17209.7	-0.140607	0.051476	-2.73151	0.00630456	0.258073
Rab26os	345.274	0.896848	0.32863	2.72905	0.00635175	0.258529
Gm34655	124.411	0.709628	0.260112	2.72816	0.00636884	0.258529
Slc35e2	9605.49	0.248501	0.0911156	2.72732	0.0063851	0.258529
Tmem63b	21263.4	-0.147002	0.0539002	-2.72731	0.00638537	0.258529
Snap91	13634.5	-0.152931	0.0560799	-2.72702	0.006391	0.258529
Serpina3f	39.4057	-1.45983	0.535455	-2.72634	0.00640407	0.258529
Hras	11113.3	-0.212415	0.0779392	-2.7254	0.00642243	0.258529
Stac2	1537.54	-0.301476	0.110621	-2.72531	0.00642419	0.258529
Srxn1	2904.86	-0.196815	0.0722297	-2.72484	0.00643319	0.258529
Cox5b	12597.7	0.262095	0.0961992	2.72451	0.00643977	0.258529
Dner	27201.3	-0.179329	0.0658331	-2.72399	0.00644981	0.258529
Pla2g2c	40.9066	-1.49235	0.5488	-2.71931	0.00654191	0.261291
Npm3	4264.13	0.205052	0.075408	2.71923	0.00654337	0.261291
Nrg4	185.906	-0.618951	0.227864	-2.71632	0.00660127	0.26289
Gm37052	3.85639	5.71177	2.10281	2.71626	0.00660244	NA
Tnfrsf11a	192.551	0.634012	0.233439	2.71597	0.00660821	0.26289
Foxp2	12985.9	0.21799	0.0802855	2.71518	0.00662398	0.263024
Emilin2	2522.26	0.235087	0.0866642	2.71262	0.0066753	0.264567
Amy1	519.596	-0.477808	0.176247	-2.71101	0.00670781	0.265359
Dlgap3	8107.81	-0.169204	0.0624341	-2.71012	0.00672596	0.265581
Fam216a	8374.81	-0.186084	0.0687	-2.70864	0.00675587	0.266267
Gm6556	527.624	0.435325	0.160805	2.70717	0.00678601	0.266958
Slc7a4	796.579	-0.339031	0.125459	-2.70232	0.00688571	0.270379
Tfap4	3407.71	0.253387	0.0938092	2.70109	0.00691118	0.2708
Vwf	5242.4	0.240786	0.0891611	2.70057	0.00692198	0.2708
Sema6b	5888.08	-0.23133	0.0857144	-2.69884	0.00695812	0.271713
Gm49189	7.58712	4.25387	1.57637	2.69853	0.00696475	NA
Serf1	6794.81	0.295538	0.10955	2.69775	0.00698103	0.272106
Adck1	3590.71	-0.210254	0.0780113	-2.69518	0.00703507	0.273695
5830487J09Rik	192.65	0.653953	0.242691	2.69459	0.00704761	0.273695
Zeb2	19762.7	0.26479	0.0983064	2.69352	0.00707027	0.274073
ENSMUSG00000096349	3.15986	5.43919	2.0209	2.69147	0.00711374	NA
9430041J12Rik	691.809	0.350263	0.130188	2.69043	0.00713607	0.276119
Rpl23	61397.4	0.24634	0.0916086	2.68905	0.0071656	0.276331
Elk3	4890.66	0.182864	0.0680057	2.68895	0.00716761	0.276331
Kat8	4789.47	-0.178083	0.0662491	-2.68809	0.00718625	0.276547
Esd	16495.3	0.141654	0.0527151	2.68717	0.00720612	0.276809
Gm31432	3.90569	-5.06809	1.88642	-2.68662	0.00721797	NA
Nr1i3	49.5013	-1.73198	0.644959	-2.68541	0.00724405	0.277103
Vstm2l	8233.78	-0.342882	0.127694	-2.68519	0.00724884	0.277103
Il17d	936.851	-0.355822	0.132557	-2.6843	0.00726825	0.277103
Grip2	1329.29	-0.267951	0.0998292	-2.68409	0.00727266	0.277103
Vrk3	5670.62	-0.16125	0.0600829	-2.6838	0.00727912	0.277103
Hpgd	680.316	0.368192	0.137306	2.68155	0.00732826	0.277883
Vps72	19898.2	-0.128788	0.0480417	-2.68076	0.00734551	0.277883
H2-T24	1054.64	0.439155	0.163832	2.68053	0.00735061	0.277883
Ndufa1	4939.61	0.342345	0.127757	2.67966	0.00736965	0.277883
Ndufb4	5342.24	0.367692	0.137221	2.67955	0.00737214	0.277883
Bach2	18753.2	0.211478	0.0789408	2.67894	0.00738555	0.277883
Ccdc92	4203.73	-0.202125	0.075457	-2.67868	0.00739135	0.277883
Acp5	636.519	0.439495	0.16428	2.67528	0.00746665	0.280217
Gm37186	15.8849	2.10924	0.788569	2.67476	0.00747818	NA
Gm31907	10.1776	-2.61403	0.977318	-2.6747	0.00747963	NA
Adamtsl1	2631.73	0.27857	0.104192	2.67362	0.00750379	0.281114
Gm42548	25.0542	2.21916	0.831559	2.66867	0.00761519	0.284531
Gm42851	128.201	-0.610754	0.228886	-2.66838	0.00762184	0.284531
Stk25	29866.6	-0.146873	0.0550805	-2.66652	0.00766404	0.284969
Dbn1	126275	-0.149466	0.056053	-2.66651	0.00766441	0.284969
Lyrm7	794.688	-0.303213	0.113744	-2.66575	0.00768174	0.284969
Depdc5	12165.3	0.206206	0.0773608	2.6655	0.00768733	0.284969
Klf1	248.735	0.546125	0.204979	2.6643	0.00771478	0.285487
Saa1	3.66831	-5.00615	1.87927	-2.66388	0.00772458	NA
H4c1	46.3016	1.70288	0.639505	2.66282	0.00774896	0.286253
Iqcg	1925.1	-0.320091	0.120247	-2.66194	0.00776925	0.286301
Sfxn3	8581.99	0.171633	0.0644852	2.66159	0.00777728	0.286301
Gm17034	3.28842	5.48313	2.06089	2.66056	0.00780099	NA
Reep3	21277.2	0.182235	0.0685361	2.65896	0.00783826	0.28762
Dclk2	38042.1	-0.118426	0.0445398	-2.65887	0.00784024	0.28762
Foxl2	1588.21	0.317457	0.119425	2.65822	0.00785556	0.287684
Olfr726	4.03709	-5.11899	1.92786	-2.65527	0.00792456	NA
Ackr1	1762.14	-0.33116	0.12476	-2.65438	0.00794544	0.290263
H2ac11	366.205	0.523767	0.197347	2.65404	0.00795334	0.290263
Cpxm2	785.09	0.406834	0.153383	2.65241	0.00799187	0.29072
Scn10a	81.0764	-2.19271	0.826702	-2.65235	0.00799328	0.29072
Snrpg	16024.4	0.325104	0.12262	2.65132	0.00801783	0.290915
Gm26902	23.9612	2.87538	1.08467	2.65092	0.00802726	0.290915
Igf1r	31367.7	0.251426	0.0948637	2.65039	0.00803983	0.290915
Mgat5b	18369.5	-0.178316	0.0673114	-2.64913	0.00807003	0.291511
Oaz1	71293.4	-0.129617	0.0489441	-2.64826	0.00809072	0.291645
Utp14b	4811.19	0.348631	0.131667	2.64782	0.00810124	0.291645
Bmp4	1453.08	0.278216	0.105124	2.64654	0.00813194	0.292254
Gm43769	4.02944	-5.09994	1.92751	-2.64587	0.00814818	NA
Sqstm1	28050.9	-0.170282	0.0643615	-2.6457	0.00815212	0.292483
Gm11808	3626.06	0.456973	0.172848	2.64378	0.0081985	0.293142
Knl1	7402.91	0.318069	0.120321	2.6435	0.00820537	0.293142
Lrrc39	187.015	-0.62818	0.237657	-2.64323	0.00821202	0.293142
Zfyve27	10727.1	-0.149213	0.0564633	-2.64266	0.00822578	0.293142
Wasf2	12187.5	0.202228	0.0766032	2.63994	0.00829217	0.295012
Cfap54	431.103	0.524143	0.198587	2.63936	0.00830628	0.295019
Shf	7462.22	-0.22688	0.0860012	-2.6381	0.00833708	0.295337
Nprl2	3390.64	-0.165337	0.0626889	-2.63742	0.0083539	0.295337
Elf4	1592.23	0.275061	0.104297	2.6373	0.00835701	0.295337
Gm43588	27.9237	1.67683	0.636072	2.63622	0.00838343	0.295444
Nudt19	3467.29	-0.216434	0.0821298	-2.63527	0.00840702	0.295444
Ywhaq-ps3	2640.47	0.494218	0.187578	2.63473	0.0084204	0.295444
Flnc	7623.74	0.212489	0.0806549	2.63454	0.00842503	0.295444
Lhx8	1981.52	-0.316844	0.120298	-2.63382	0.00844312	0.295444
Marco	20.3645	2.63931	1.00229	2.63327	0.00845679	0.295444
Zfp36l1	25904.4	0.239594	0.0909885	2.63324	0.00845757	0.295444
Gm42583	9.21423	3.8914	1.47826	2.63242	0.00847793	NA
Arhgap45	1250.14	0.244762	0.0931886	2.62652	0.00862618	0.300838
Gm5138	2801.44	-0.191224	0.0728862	-2.6236	0.00870068	0.302938
4631405J19Rik	26.5124	2.00495	0.764709	2.62185	0.00874533	0.303343
Atp5e	15942.8	0.333276	0.127128	2.62158	0.00875232	0.303343
Rpl3l	4.58943	5.97596	2.27994	2.6211	0.00876463	NA
Gm13427	26.3237	1.70653	0.651089	2.62103	0.00876641	0.303343
Gm4739	1005.8	-0.613301	0.234003	-2.62091	0.00876955	0.303343
Tmem140	576.279	-0.487309	0.186066	-2.61901	0.00881847	0.304539
Gm29724	18.3961	2.23029	0.852126	2.61733	0.00886209	0.305263
Atrip	6073.72	-0.169232	0.064664	-2.61709	0.00886824	0.305263
Syvn1	10336.5	-0.155005	0.0593005	-2.61389	0.00895168	0.307636
Zfyve19	3353.04	-0.199127	0.0762133	-2.61276	0.00898142	0.308159
C1qa	1067.76	0.29596	0.113338	2.6113	0.00901983	0.308669
Metap1d	3907.15	-0.271876	0.104128	-2.61097	0.00902862	0.308669
Dnlz	8911.81	0.143875	0.055113	2.61054	0.00903997	0.308669
Gm42509	23.2092	2.32193	0.8901	2.60862	0.00909075	0.309904
Prss36	706.676	-0.388091	0.148848	-2.6073	0.00912593	0.310604
Gm45133	3121.21	0.336407	0.129088	2.60603	0.00915972	0.311254
Tecr	37809.1	-0.143935	0.05525	-2.60516	0.00918302	0.311547
Ube2d1	17540.1	-0.130525	0.0501267	-2.6039	0.00921696	0.312199
Ank	5517.98	-0.15381	0.059141	-2.60073	0.00930243	0.314281
Hpcal1	5433.5	-0.189122	0.0727246	-2.60053	0.00930807	0.314281
Ell3	247.087	-0.547561	0.210623	-2.59972	0.00932997	0.314519
Wsb2	21369.6	-0.170528	0.0656214	-2.59867	0.00935861	0.314984
Irs1	13318	0.253902	0.0977449	2.5976	0.00938783	0.315467
C230053D17Rik	10.6513	2.94372	1.13388	2.59614	0.00942769	NA
Kynu	85.3417	0.883833	0.340462	2.59598	0.00943206	0.316452
Sebox	9.54695	-2.63076	1.01365	-2.59534	0.00944973	NA
9630050E16Rik	12.45	2.95991	1.14069	2.59484	0.00946361	NA
Cox17	2817.47	0.403353	0.155553	2.59303	0.00951358	0.318193
Eif2ak2	2098.26	0.243902	0.0940612	2.59301	0.00951399	0.318193
Wee2	16.2572	-1.85311	0.714964	-2.59189	0.00954497	NA
Gm45799	325.403	0.409644	0.158099	2.59106	0.00956817	0.319502
F8a	2961.27	-0.228419	0.0881793	-2.59039	0.00958667	0.319532
Gm17080	15.7267	-1.89648	0.732224	-2.59002	0.00959694	NA
Fbn2	21773.1	0.253255	0.0978397	2.58847	0.00964038	0.319532
Ptpn14	5655.18	0.268944	0.103903	2.58841	0.00964214	0.319532
Tma7	18104.2	0.237131	0.0916153	2.58833	0.0096443	0.319532
Rpl23a	86225.4	0.239569	0.0925766	2.58779	0.00965938	0.319532
Hnrnpa3	177185	0.177067	0.0684277	2.58766	0.00966309	0.319532
Mrps18c	3350.21	0.245708	0.094969	2.58725	0.00967456	0.319532
Gm50107	1053.81	-0.271423	0.105032	-2.58419	0.00976092	0.321883
Axin2	17444.3	0.203193	0.0786829	2.58243	0.00981087	0.323027
Snhg5	5069.53	-0.206379	0.0799591	-2.58105	0.00984993	0.323751
Gm9085	3.70508	4.88373	1.89215	2.58105	0.00984996	NA
Gm10221	385.695	0.472949	0.183272	2.58058	0.00986338	0.323751
AA467197	10.3114	-2.52026	0.976786	-2.58016	0.00987543	NA
Rbm18	15283.9	-0.161685	0.0626888	-2.57917	0.00990392	0.324579
Gm50438	7.43848	3.07066	1.19078	2.5787	0.00991722	NA
Ndufa5	5189.11	0.33006	0.128058	2.57742	0.00995405	0.325256
Fam78b	10011	-0.217061	0.0842207	-2.57729	0.0099578	0.325256
Arpc1b	4762.17	0.189499	0.0735537	2.57634	0.00998527	0.325256
Gm29216	92942.3	0.178035	0.0691047	2.57632	0.00998592	0.325256
Chst12	1792.78	-0.251463	0.0976973	-2.5739	0.0100559	0.327031
Ccdc80	3199.32	0.235698	0.0916001	2.57312	0.0100786	0.327043
Taf15	24943.2	0.208155	0.0809075	2.57275	0.0100894	0.327043
Usp13	2789.32	-0.201588	0.0783697	-2.57226	0.0101036	0.327043
Gm45762	5.75143	3.46507	1.34729	2.57187	0.0101151	NA
Itpripl2	3762.46	0.239327	0.0930592	2.57177	0.0101179	0.327043
2310061I04Rik	3152.14	-0.191214	0.0743981	-2.57015	0.0101655	0.328082
Efcab14	6822.43	0.179227	0.0697713	2.56878	0.0102058	0.328415
Slc24a5	481.545	-0.416898	0.162297	-2.56874	0.0102068	0.328415
Scara5	1118.24	0.391809	0.152602	2.56751	0.0102431	0.328899
Zic2	12679.1	0.194758	0.0758645	2.56718	0.0102529	0.328899
Slc6a1	14292.6	-0.164209	0.0640337	-2.56441	0.0103352	0.331039
Pgap2	4405.56	-0.186892	0.072933	-2.56252	0.0103915	0.331886
Gm45477	23.8572	1.48736	0.580441	2.56247	0.0103929	0.331886
Ttpa	234.406	0.539367	0.210596	2.56114	0.0104328	0.332205
Slc5a3	5619.68	0.208927	0.0815771	2.56109	0.0104343	0.332205
S100a10	6159.16	0.214666	0.0838368	2.56052	0.0104515	0.332253
Clk2	10736.4	-0.157165	0.0614033	-2.55955	0.0104807	0.332684
Gm42672	27.6863	1.359	0.531302	2.55786	0.0105318	0.333203
Kcnh4	2549.84	-0.184354	0.0720932	-2.55716	0.0105531	0.333203
Ago2	28749.7	0.278046	0.10875	2.55676	0.0105652	0.333203
Gm29257	192.626	0.753166	0.29461	2.55648	0.0105736	0.333203
Tmem258	6267.07	0.169337	0.0662399	2.55642	0.0105756	0.333203
Ap3b2	15281.6	-0.13832	0.0541458	-2.55458	0.0106315	0.333998
Tent5c	3976.19	0.342524	0.134084	2.55456	0.0106323	0.333998
Gm35290	27.5374	1.55767	0.610095	2.55316	0.0106749	0.334542
Commd6	4536.87	0.234668	0.09192	2.55296	0.0106812	0.334542
Gpc2	52324.4	-0.522836	0.205048	-2.54982	0.0107778	0.336588
Rpl36	28685.3	0.578677	0.226989	2.54936	0.0107919	0.336588
Mpv17	4619.72	0.153533	0.0602369	2.54881	0.010809	0.336588
Mroh2a	2426.31	-0.179056	0.0702558	-2.54864	0.0108145	0.336588
Dnajb14	7082.72	0.222304	0.0872373	2.54827	0.0108259	0.336588
Gm6436	9.93659	-4.35229	1.70796	-2.54823	0.010827	NA
Rbck1	15317.6	-0.1405	0.0551809	-2.54618	0.010891	0.337678
Lsm5	3510.84	0.311128	0.122206	2.54592	0.0108989	0.337678
Gm48890	5.74428	3.8601	1.51631	2.54573	0.010905	NA
Znrf3	3787.92	0.208258	0.0818111	2.54559	0.0109093	0.337678
Mtln	972.338	0.397894	0.156337	2.5451	0.0109247	0.337678
Grin2b	4810.6	0.288364	0.113368	2.54361	0.0109715	0.338631
Zmat3	12712.4	0.252462	0.0992807	2.54291	0.0109934	0.338813
Gm46415	17.4555	1.79806	0.707382	2.54186	0.0110266	NA
Gm11992	127.206	0.739324	0.291141	2.5394	0.0111042	0.341166
A230057D06Rik	1361.83	-0.251224	0.0989346	-2.5393	0.0111076	0.341166
Rpl14	76711	0.199426	0.078546	2.53897	0.011118	0.341166
Cnih1	14049.7	-0.143115	0.0563903	-2.53795	0.0111505	0.341174
Pla2g4a	555.124	0.463967	0.182825	2.53777	0.0111563	0.341174
Pggt1b	8293.64	0.20666	0.0814442	2.53744	0.0111665	0.341174
Gm50151	17.4114	1.84264	0.726246	2.53721	0.0111738	NA
Prpf40b	12408.7	-0.142327	0.0561202	-2.53611	0.0112093	0.341875
Dlx2	10249	-0.200724	0.0791843	-2.53489	0.0112481	0.341875
Casc1	193.231	-0.672134	0.265194	-2.5345	0.0112608	0.341875
Mylk2	4.70959	-5.33907	2.10693	-2.53405	0.0112753	NA
Gm42778	537.99	0.458891	0.181096	2.53397	0.0112779	0.341875
Tnmd	1279.76	0.400915	0.158216	2.53397	0.0112779	0.341875
Svil	7941.42	0.245778	0.0970031	2.53371	0.0112862	0.341875
Ccdc188	20.7711	1.66742	0.658769	2.53111	0.0113703	0.343931
Dpm3	1802.49	0.455499	0.180114	2.52895	0.0114405	0.345355
Dqx1	178.862	-0.79069	0.312692	-2.52866	0.0114499	0.345355
Trps1	5669.95	0.330196	0.130638	2.52757	0.0114856	0.34594
Gm35455	12.2557	-2.5349	1.00375	-2.52543	0.0115558	NA
Sstr2	4264.54	-0.158206	0.0626535	-2.52509	0.0115668	0.347891
Gm43863	182.029	0.808564	0.320319	2.52425	0.0115946	0.348061
Yars2	2930.78	0.180942	0.0716907	2.52392	0.0116053	0.348061
Btbd6	3822.53	-0.180192	0.0714648	-2.52141	0.0116885	0.350062
Gm10774	71.7803	-9.27021	3.67864	-2.52001	0.0117352	0.350964
Ampd1	4.64356	-5.31989	2.11168	-2.51927	0.0117597	NA
Gm44417	10.1309	4.66446	1.85197	2.51865	0.0117806	NA
Kcp	2947.6	-0.176129	0.069932	-2.51857	0.0117832	0.351684
Gm44950	981.335	0.342413	0.136071	2.51644	0.0118548	0.351684
Maz	79916.8	-0.13667	0.054312	-2.51638	0.0118566	0.351684
H4c8	82.9261	1.02507	0.407431	2.51593	0.0118718	0.351684
Gp1ba	310.241	0.49405	0.196422	2.51525	0.0118949	0.351684
Rhbdf1	3491.02	-0.185253	0.0736651	-2.51481	0.0119098	0.351684
Elp5	10025.1	-0.19433	0.0773056	-2.51379	0.0119443	0.351684
Dda1	18983.6	-0.163354	0.0649907	-2.51349	0.0119542	0.351684
Serf2	34022.4	-0.306876	0.122103	-2.51325	0.0119624	0.351684
Nudt6	200.894	-0.624689	0.248623	-2.5126	0.0119846	0.351684
Pdf	1846.43	-0.328603	0.130789	-2.51246	0.0119893	0.351684
Gm37960	52.8325	1.0832	0.431152	2.51235	0.0119931	0.351684
Rps27l	7408.9	0.25671	0.10221	2.51159	0.0120188	0.351684
Gm15446	1201.9	2.45956	0.979294	2.51156	0.0120198	0.351684
Maml2	3530.01	0.259162	0.103196	2.51136	0.0120266	0.351684
Pbx1	55653.4	0.182023	0.0725108	2.51029	0.0120633	0.351684
Rpl27a	66095.8	0.245372	0.0977542	2.51009	0.01207	0.351684
Kank4	1846.78	0.228939	0.0912087	2.51006	0.0120711	0.351684
Trappc2	3189.69	-0.1788	0.0712361	-2.50996	0.0120744	0.351684
Srgap2	16311.3	0.181054	0.0723204	2.5035	0.0122973	0.357684
Gm49911	87.7893	0.843295	0.336963	2.50263	0.0123274	0.358068
Gpaa1	9920.57	-0.175224	0.0700817	-2.50029	0.0124092	0.359553
Cxcl13	3.28074	-4.82314	1.92906	-2.50025	0.0124104	NA
Zfp513	6512.25	-0.181317	0.0725269	-2.5	0.0124193	0.359553
Gm15846	20.1414	-1.69163	0.676729	-2.49971	0.0124294	0.359553
Ush1g	4.5902	-5.30228	2.12139	-2.49944	0.0124391	NA
Septin11	79454.9	0.151619	0.0606765	2.49881	0.012461	0.359976
Sema4a	4699.23	-0.149375	0.0598753	-2.49477	0.0126039	0.36361
Gm35963	31.3862	-1.20121	0.481783	-2.49325	0.0126579	0.36467
A930028O11Rik	3.70915	-4.98043	1.99789	-2.49285	0.0126722	NA
Topaz1	2.84033	5.2744	2.11673	2.49177	0.0127108	NA
Fgf3	261.02	-0.478725	0.192125	-2.49174	0.0127118	0.365728
Gm18991	8.09768	3.58453	1.43893	2.4911	0.0127347	NA
Arl14epl	4.67416	-5.33332	2.14114	-2.49087	0.012743	NA
Olfm2	8204.4	-0.147536	0.0592675	-2.48932	0.0127986	0.367726
Tug1	44944.5	0.18986	0.0763378	2.48711	0.0128786	0.368616
Gm42748	79.7716	0.881451	0.354477	2.48662	0.0128962	0.368616
Pak1	30130.5	-0.113628	0.0456993	-2.48642	0.0129036	0.368616
Itih5	3361.97	0.243713	0.0980422	2.4858	0.0129262	0.368616
Gm37258	12.8667	1.83721	0.739313	2.48503	0.0129541	NA
Crip1	713.674	0.547726	0.220422	2.4849	0.0129588	0.368616
Col26a1	16193.5	0.145206	0.0584382	2.48477	0.0129634	0.368616
Rpl27	57765.3	0.2179	0.0877068	2.48442	0.0129764	0.368616
Hmox1	2115.53	0.249412	0.100391	2.48441	0.0129767	0.368616
Nutf2-ps1	3742.18	0.260939	0.105068	2.48352	0.0130091	0.368616
A130050O07Rik	11.5244	2.62629	1.05768	2.48306	0.0130259	NA
Rpl37a	47533.2	0.501211	0.201901	2.48245	0.0130482	0.368616
Gm48194	75.6658	-0.901256	0.363053	-2.48244	0.0130486	0.368616
Prrxl1	1966.73	-0.189429	0.0763079	-2.48243	0.013049	0.368616
Nat2	322.223	0.463731	0.186819	2.48225	0.0130556	0.368616
Fubp3	12948.5	0.180835	0.072913	2.48014	0.0131329	0.369932
Nrn1	8888.73	0.137696	0.0555218	2.48003	0.0131371	0.369932
Gm38386	4.63097	-4.30863	1.73737	-2.47997	0.0131394	NA
Pwwp4c	11.3806	-2.07145	0.835635	-2.4789	0.0131789	NA
Arhgap28	7450.17	0.181232	0.073117	2.47865	0.0131879	0.370871
2310002F09Rik	33.7795	1.16481	0.470226	2.47712	0.0132446	0.37177
Ccnd2	138379	0.222118	0.0896778	2.47685	0.0132549	0.37177
Dlg4	32971.5	0.16447	0.0664246	2.47603	0.0132851	0.371845
Gm5977	61.8466	-1.08032	0.436391	-2.47558	0.013302	0.371845
Bud31	9785.23	0.161029	0.0650547	2.47528	0.0133131	0.371845
Gm42992	14.9753	2.09573	0.847158	2.47384	0.013367	NA
Lratd1	8552.64	-0.166632	0.067367	-2.4735	0.0133797	0.371845
Gm45012	2.9958	5.34773	2.16212	2.47338	0.0133843	NA
Lemd2	11202.8	-0.145645	0.0588917	-2.4731	0.0133946	0.371845
BC031181	12626.4	-0.117983	0.0477091	-2.47296	0.0134	0.371845
Ifi47	43.208	-1.26424	0.51124	-2.47289	0.0134025	0.371845
Vmn1r4	53.59	-0.971358	0.392833	-2.4727	0.0134097	0.371845
Ksr2	4440.64	0.198172	0.0801491	2.47255	0.0134154	0.371845
Plekhd1	533.708	-0.369565	0.1495	-2.47201	0.0134355	0.371914
Atp6ap1	18624.6	-0.165991	0.0671772	-2.47095	0.0134756	0.372126
Bbx	6712.6	0.274442	0.111071	2.47088	0.0134783	0.372126
Gm37204	10.527	2.12408	0.859937	2.47005	0.0135096	NA
Tcerg1l	1499.79	-0.326018	0.131989	-2.47003	0.0135102	0.372352
Wdr13	19175.9	-0.158117	0.0640222	-2.46973	0.0135215	0.372352
Asns	3950.45	-0.1954	0.0791372	-2.46913	0.0135442	0.372491
Col1a2	117079	0.173542	0.0703035	2.46847	0.0135693	0.372514
Lor	1258.19	-0.353029	0.143032	-2.46818	0.0135801	0.372514
Aplp1	62911.3	-0.169759	0.0688011	-2.46739	0.0136101	0.372854
Amz2	21946.6	-0.163053	0.066105	-2.46657	0.0136415	0.373231
Xlr3d-ps	4.48992	-5.27407	2.13837	-2.4664	0.0136479	NA
Gtpbp6	4565.66	-0.247746	0.100475	-2.46576	0.0136725	0.373597
Sema4g	15991.9	-0.129979	0.05277	-2.46312	0.0137733	0.375868
F830115B05Rik	2.96226	5.33315	2.16543	2.46286	0.0137835	NA
Gm43307	8.88893	3.10056	1.25913	2.46247	0.0137984	NA
Prrt2	671.007	0.555094	0.225502	2.4616	0.013832	0.376985
Fcho1	7564.33	-0.166623	0.0677339	-2.45996	0.0138954	0.378149
H19	109460	0.124147	0.0504752	2.45957	0.0139104	0.378149
Wipf2	8917.55	0.217521	0.0884654	2.45882	0.0139393	0.378451
Gm12079	17.7191	1.73636	0.706246	2.45858	0.0139488	NA
Gprc5a	240.656	0.534974	0.217683	2.45758	0.0139875	0.378606
Nynrin	27445.4	0.193286	0.0786505	2.45753	0.0139898	0.378606
Gm38577	19.697	-1.54804	0.630094	-2.45684	0.0140165	0.378606
Skp2	15122.3	0.256411	0.104375	2.45663	0.0140247	0.378606
Rreb1	3099.22	0.266894	0.108653	2.45638	0.0140343	0.378606
Nkapd1	6857.61	0.15033	0.0612448	2.45458	0.0141049	0.378931
Rnf126	12342.7	-0.168617	0.068699	-2.45443	0.014111	0.378931
Cemip	1952.14	-0.409338	0.166776	-2.45442	0.0141111	0.378931
Parp6	22112.2	-0.133348	0.0543363	-2.45411	0.0141232	0.378931
3300002I08Rik	475.136	0.32222	0.131316	2.45378	0.0141363	0.378931
ENSMUSG00000076281	751.155	-0.538891	0.219656	-2.45334	0.0141536	0.378931
Gm28166	3.15546	-4.77212	1.94529	-2.45317	0.0141605	NA
1600020E01Rik	2317.94	-0.210416	0.0858101	-2.45211	0.0142022	0.379265
Flad1	4951.25	-0.183914	0.0750182	-2.45159	0.0142227	0.379265
Ppp1r3c	1120.53	-0.270862	0.110499	-2.45127	0.0142354	0.379265
Rnf26	11312.6	-0.158446	0.0646399	-2.45121	0.0142376	0.379265
Atp5md	10711.7	0.630599	0.257362	2.45024	0.0142759	0.379808
Grm6	15.735	-2.4647	1.00591	-2.45023	0.0142766	NA
Rps10	62101.3	0.302489	0.123514	2.44903	0.0143241	0.380612
Gm5370	4.07456	4.25731	1.74049	2.44604	0.0144436	NA
Mrpl30	6324.15	0.163189	0.0667196	2.4459	0.0144492	0.383456
Gm37755	54.1811	1.32248	0.540831	2.44527	0.0144744	0.383645
A430057M04Rik	93.6285	-0.814161	0.333119	-2.44405	0.0145233	0.384459
Rusc2	28161.1	-0.120407	0.049278	-2.44343	0.0145483	0.38461
Gm19569	374.734	-0.361766	0.148105	-2.44263	0.0145807	0.38461
Nt5dc1	593.911	0.486917	0.199347	2.44256	0.0145834	0.38461
Zfp641	1618.74	-0.230168	0.0942801	-2.44132	0.0146335	0.384723
Lpar4	2689.47	0.304168	0.124621	2.44074	0.0146572	0.384723
Cdc42bpa	19608.6	0.226917	0.0929871	2.4403	0.014675	0.384723
Prr22	151.156	-0.655992	0.268824	-2.44023	0.014678	0.384723
Dtx3	27757.5	-0.16451	0.0674224	-2.43999	0.0146875	0.384723
Sox9	22234	0.309633	0.126936	2.43929	0.0147163	0.384723
BC065397	886.461	0.259773	0.106501	2.43915	0.0147219	0.384723
Tmeff1	47865.6	-0.117751	0.0482863	-2.4386	0.0147442	0.384723
B4galnt1	4953.53	-0.235307	0.0964993	-2.43844	0.014751	0.384723
Tcf21	8.92752	-2.99367	1.22785	-2.43813	0.0147633	NA
Cyth2	30449.6	-0.216694	0.0889392	-2.43643	0.0148332	0.386391
A430103D13Rik	285.189	0.519292	0.213204	2.43565	0.0148649	0.386742
Gas1	22355.6	0.226354	0.0930293	2.43315	0.0149683	0.388956
Wdr95	49.5256	-1.29807	0.53361	-2.43262	0.0149898	0.389038
Rilpl2	1871.77	-0.195756	0.0805164	-2.43126	0.0150466	0.389526
Usp21	13143.7	-0.144485	0.0594509	-2.43033	0.0150851	0.389526
Gstt3	132.491	0.704221	0.28977	2.43028	0.0150873	0.389526
Npdc1	24757.2	-0.174907	0.0719765	-2.43005	0.0150966	0.389526
Slc40a1	3099.63	0.155015	0.0637933	2.42996	0.0151005	0.389526
Dnajc8	18837.4	-0.109064	0.0448988	-2.42912	0.0151356	0.389959
Uros	3347.39	-0.203853	0.0839731	-2.4276	0.0151992	0.39011
Exph5	120.896	0.908727	0.374386	2.42725	0.0152139	0.39011
Samd8	9716.43	0.170112	0.070089	2.42708	0.0152209	0.39011
Trim39	8210.48	-0.140767	0.0580079	-2.42668	0.0152378	0.39011
Chrdl1	1319.08	-0.344795	0.142088	-2.42663	0.0152397	0.39011
Trmt2b	1569.63	0.225618	0.0929868	2.42634	0.0152519	0.39011
Gm47838	3.16798	-4.75384	1.96003	-2.42539	0.015292	NA
Nts	191.202	-0.726833	0.299867	-2.42385	0.0153569	0.391992
Rc3h1	13479.7	0.270764	0.111738	2.4232	0.0153845	0.391992
1700029I15Rik	270.605	-0.448518	0.185108	-2.42301	0.0153925	0.391992
Slc17a9	44.9279	-1.0586	0.436925	-2.42285	0.0153994	0.391992
Gm45354	5.17279	4.05919	1.67614	2.42175	0.0154458	NA
Ikzf2	1532.63	0.307729	0.12707	2.42172	0.0154473	0.392739
Otud7b	8133.94	0.172527	0.0712655	2.42091	0.0154819	0.393115
1700108F19Rik	12.3959	1.79296	0.740878	2.42005	0.0155185	NA
Mctp1	614.722	-0.578829	0.239195	-2.4199	0.0155246	0.393115
Dmwd	19281.6	-0.146789	0.0606603	-2.41985	0.015527	0.393115
Gm20390	1425.53	-0.812178	0.335662	-2.41963	0.0155362	0.393115
Gm42940	286.738	-0.436093	0.180351	-2.41803	0.0156048	0.39438
Nek8	1194.73	-0.219447	0.0908147	-2.41643	0.0156736	0.395218
Pfkp	8387.99	-0.157649	0.0652622	-2.41562	0.0157084	0.395218
Dlgap2	826.748	0.414421	0.171565	2.41554	0.0157121	0.395218
Col8a2	12559	0.240781	0.0996841	2.41544	0.0157164	0.395218
Tfec	103.43	0.651758	0.269869	2.41509	0.0157312	0.395218
H2ac21	26.7525	1.51538	0.628069	2.41276	0.015832	0.395405
Gipr	384.117	-0.461298	0.191196	-2.4127	0.0158348	0.395405
Dennd1c	1102.4	-0.225863	0.0936307	-2.41227	0.0158536	0.395405
A730089K16Rik	1510.07	-0.3467	0.143724	-2.41227	0.0158537	0.395405
Mtres1	2498.01	0.215631	0.0894168	2.41153	0.0158857	0.395405
Rfng	9341.11	-0.207312	0.0859765	-2.41126	0.0158973	0.395405
Myh10	72017.7	0.171076	0.0709508	2.4112	0.0159002	0.395405
Pitpnm1	6345.48	-0.155747	0.0646045	-2.41077	0.0159188	0.395405
Vwa3b	69.1199	1.0865	0.45069	2.41074	0.01592	0.395405
Tifab	261.344	0.454299	0.188457	2.41063	0.0159251	0.395405
Ddx60	113.752	0.820783	0.340629	2.40961	0.0159696	0.396047
Krt20	35.1498	1.19412	0.495671	2.40909	0.0159924	0.396147
Tm7sf3	5130	-0.127446	0.0529494	-2.40694	0.016087	0.397623
Hnrnpr	46920.7	0.125682	0.052224	2.40659	0.0161023	0.397623
Sox12	59294.7	-0.122311	0.0508304	-2.40625	0.0161171	0.397623
Gngt2	106.002	0.804707	0.334499	2.40571	0.0161412	0.397623
H4c3	80.8617	1.22737	0.510212	2.40561	0.0161457	0.397623
Pcid2	9918.37	-0.156158	0.0649282	-2.40509	0.0161684	0.397721
Fam219a	16515.7	-0.150193	0.0624631	-2.4045	0.0161945	0.3979
Rps2-ps9	3.65805	4.07437	1.69472	2.40415	0.0162103	NA
Nhlrc4	16.405	1.65362	0.688002	2.40351	0.0162385	NA
Gm37559	15.2906	1.75925	0.732069	2.40311	0.0162561	NA
Pisd-ps2	696.091	-0.322519	0.134217	-2.40297	0.0162626	0.398765
Usp30	6560.43	-0.142327	0.0592322	-2.40286	0.0162673	0.398765
Lrp3	25540.3	-0.130629	0.0543856	-2.4019	0.0163101	0.399135
Col6a2	12307.3	0.182292	0.075939	2.4005	0.0163727	0.399135
Fndc3c1	3198.4	0.279546	0.116455	2.40046	0.0163743	0.399135
Gm30340	243.883	0.447746	0.186525	2.40046	0.0163746	0.399135
Taz	5864.3	-0.182436	0.0760019	-2.40041	0.0163765	0.399135
Sox11	202463	0.26277	0.109507	2.39958	0.0164141	0.399392
Cyp20a1	3117.01	0.242743	0.101186	2.39898	0.0164406	0.399392
Vps53	9378.71	-0.149412	0.0622895	-2.39868	0.0164544	0.399392
Slc25a27	7297.29	-0.139057	0.0579802	-2.39836	0.0164688	0.399392
Snapc5	2256.12	0.318444	0.132791	2.39808	0.0164812	0.399392
Gm37644	5.47735	3.61819	1.51068	2.39506	0.0166175	NA
Gm12802	4.10063	-4.14491	1.73088	-2.39469	0.0166345	NA
BC107364	4.0471	-5.13199	2.14323	-2.39452	0.0166423	NA
Agbl3	833.929	-0.281342	0.117543	-2.39352	0.0166876	0.403664
Grk2	18320.1	-0.133419	0.0557458	-2.39334	0.0166956	0.403664
Htatip2	464.734	0.357232	0.149388	2.3913	0.0167889	0.404766
Ifit1bl2	32.813	1.19957	0.50174	2.39081	0.016811	0.404766
Hspa12b	3665.14	0.184971	0.0773861	2.39023	0.0168377	0.404766
Slc5a10	3.05542	-4.69993	1.96638	-2.39014	0.0168418	NA
Gm37422	533.175	-0.332983	0.139329	-2.3899	0.0168529	0.404766
Gstz1	4791.46	-0.183234	0.0766843	-2.38945	0.0168734	0.404766
1110032F04Rik	668.583	-0.257892	0.107929	-2.38945	0.0168735	0.404766
Npepl1	5924.64	-0.170774	0.0714706	-2.38942	0.0168748	0.404766
Wwc2	9238.19	0.195062	0.0816737	2.38831	0.0169262	0.405541
Galns	1137.59	0.211065	0.0885036	2.38482	0.0170873	0.4085
Klc1	80904.9	-0.164745	0.0690812	-2.3848	0.0170883	0.4085
Nkx2-1	7418.08	-0.230587	0.0967138	-2.38422	0.0171154	0.408688
Virma	16708.2	0.144957	0.0608176	2.38347	0.0171505	0.409064
Wnt6	871.815	0.555023	0.232954	2.38255	0.0171934	0.409627
Anxa2	18368.3	0.185613	0.0779542	2.38105	0.0172634	0.410393
Trim3	8044.21	-0.153549	0.0644886	-2.38103	0.0172642	0.410393
Slc43a3	1935.42	0.25237	0.106042	2.37991	0.017317	0.410837
Cdc14b	2182.54	0.261161	0.10974	2.37981	0.0173217	0.410837
Gad1	7057.44	-0.19579	0.0823159	-2.37852	0.0173823	0.411437
D230049E03Rik	25.1469	1.47031	0.618181	2.37845	0.0173857	0.411437
Nav2	13568.4	0.281662	0.118444	2.37802	0.0174058	0.411451
Atp2b1	21218.6	0.134616	0.0566288	2.37716	0.0174465	0.411955
Nucks1	48696	0.290728	0.122396	2.37532	0.017534	0.413109
Golga4	20213.7	0.151964	0.0639862	2.37496	0.017551	0.413109
B830017H08Rik	93.1485	-0.83402	0.351205	-2.37474	0.0175614	0.413109
Abhd17a	13229.9	-0.173772	0.0731973	-2.37401	0.0175959	0.413109
Ap2m1	72058.3	-0.133777	0.0563578	-2.3737	0.0176108	0.413109
Kif15	11769.6	0.186009	0.0783633	2.37367	0.0176123	0.413109
Gm28661	151334	0.160047	0.0674508	2.37279	0.0176541	0.413416
Pi16	390.177	-0.420486	0.177227	-2.37258	0.0176644	0.413416
Colec12	12947.7	0.223513	0.0942462	2.37159	0.0177117	0.414068
Alg2	34124.9	-0.141556	0.0597011	-2.37109	0.0177359	0.414176
Meis2	50886.6	-0.143441	0.060526	-2.3699	0.0177929	0.415049
Smim24	187.819	0.513135	0.216569	2.36939	0.0178177	0.415172
Mpz	99.6088	-1.0448	0.441099	-2.36864	0.0178538	0.415273
Gpr151	105.411	0.618723	0.26125	2.36832	0.0178692	0.415273
Egr2	56.0175	-1.22157	0.515895	-2.36786	0.0178914	0.415273
Adamts5	1184.19	0.256665	0.108404	2.36767	0.0179004	0.415273
Ugt1a2	3.13032	-4.76049	2.01089	-2.36736	0.0179156	NA
Lbx1	4260.01	-0.201158	0.0849999	-2.36656	0.0179542	0.416066
Letmd1	8602.45	-0.137587	0.0581611	-2.36563	0.0179996	0.416662
Gm40309	12.4872	2.24584	0.949528	2.36522	0.0180192	NA
Glrb	1966.94	-0.193126	0.0816657	-2.36483	0.0180381	0.4171
Cdh11	31175.2	0.197479	0.0835575	2.36339	0.0181087	0.418194
Pdap1	30646.5	0.185351	0.0784446	2.36282	0.0181364	0.418194
Tcf20	22640.1	0.170507	0.0721685	2.36262	0.0181462	0.418194
Zic1	53026.2	0.158276	0.0670172	2.36173	0.01819	0.418194
Heatr5a	8073.75	0.206872	0.0876023	2.36149	0.0182018	0.418194
Celf3	48542.7	-0.129151	0.0546916	-2.36145	0.0182038	0.418194
Cdkn3	1099.46	-0.223449	0.0946562	-2.36064	0.0182436	0.418601
Tbca	10196.1	0.23792	0.100802	2.36028	0.018261	0.418601
Srrm3os	14.8821	1.54912	0.65654	2.35952	0.0182988	NA
C1ql4	3035.36	-0.196418	0.0832496	-2.35939	0.0183052	0.419161
Mbd2	7112.33	-0.186463	0.0790452	-2.35894	0.0183273	0.419214
Wsb1	43205.9	-0.147527	0.0625596	-2.35818	0.0183647	0.41945
Srbd1	6395.98	0.141723	0.0601048	2.35793	0.0183771	0.41945
Gm37409	5.8651	3.81812	1.61931	2.35786	0.0183804	NA
Gm17750	1101.3	0.445801	0.18914	2.35699	0.0184237	0.419695
Slc5a6	2793.93	-0.183571	0.0778863	-2.35691	0.0184275	0.419695
Tnxb	108.675	-0.823968	0.349772	-2.35573	0.0184863	0.420584
H3c3	430.888	0.556247	0.23617	2.35528	0.0185087	0.420642
Cpz	830.33	0.296472	0.125978	2.35337	0.0186041	0.422274
Mdc1	18227.7	0.145354	0.0617729	2.35305	0.0186204	0.422274
Gm43331	2.63204	5.166	2.19622	2.35222	0.0186615	NA
Cdcp1	86.4339	0.8528	0.362837	2.35037	0.0187549	0.42487
Psmc6	25803.6	-0.113296	0.0482172	-2.34971	0.0187883	0.425172
Gm8173	5.63986	3.79647	1.61593	2.3494	0.0188038	NA
Nes	126486	0.232961	0.0991828	2.3488	0.0188338	0.425426
Mylk	2936.69	0.236015	0.10049	2.34865	0.0188418	0.425426
Ing4	17076.9	-0.152386	0.0648921	-2.34829	0.0188597	0.425426
4933415A04Rik	479.998	0.487748	0.207922	2.34582	0.0189854	0.427806
Gm41115	7.38349	2.43862	1.03974	2.34541	0.0190061	NA
Gba2	13963.5	-0.159335	0.0679442	-2.34509	0.0190227	0.428193
Xdh	9.43187	3.24448	1.38356	2.34502	0.0190263	NA
Vps9d1	7667.75	-0.158897	0.0677894	-2.34398	0.019079	0.428625
Nsun3	2208.66	0.218586	0.0932568	2.34392	0.0190823	0.428625
Gm48206	3.83859	5.70852	2.43639	2.34302	0.0191283	NA
Itpr2	884.149	0.327701	0.139901	2.34237	0.0191615	0.429664
Gm39929	42.3951	0.961865	0.410663	2.34223	0.0191691	0.429664
4930404I05Rik	139.041	-0.763441	0.326006	-2.3418	0.0191908	0.429695
Medag	318.274	0.427831	0.182824	2.34012	0.0192775	0.431181
Mrc2	12797.7	0.135043	0.0577183	2.33968	0.0193001	0.431231
Gm8941	2.99855	-4.6831	2.00189	-2.33934	0.019318	NA
Slc44a3	27.4762	-1.30512	0.557978	-2.33901	0.0193351	0.431493
1600023N17Rik	104.239	-0.698346	0.298608	-2.33867	0.0193525	0.431493
Ndufs6	5440.6	0.298512	0.127755	2.3366	0.0194602	0.432244
2410004B18Rik	4405.02	-0.163369	0.0699244	-2.33636	0.0194723	0.432244
Kdelr2	11764.7	0.225291	0.0964389	2.3361	0.0194858	0.432244
Mrpl52	5655.53	0.294233	0.126004	2.33512	0.0195372	0.432244
Map7d1	47167.4	-0.105641	0.0452436	-2.33493	0.019547	0.432244
3110082J24Rik	508.238	0.436171	0.186821	2.3347	0.019559	0.432244
Samd10	12028.9	-0.1604	0.0687125	-2.33437	0.0195764	0.432244
Rps8	88495.9	0.185979	0.0796796	2.33409	0.0195911	0.432244
Rin2	4663.56	0.13164	0.056403	2.33392	0.0195999	0.432244
Trim5	55.5253	0.793736	0.340107	2.33378	0.019607	0.432244
Prkn	283.583	-0.559235	0.239633	-2.33372	0.0196104	0.432244
Gm45630	5.67612	3.8717	1.65954	2.333	0.0196482	NA
Gm9570	13.6231	1.75242	0.751277	2.33259	0.0196696	NA
Tjp1	19230.4	0.21466	0.0920432	2.33217	0.0196919	0.433452
Prrx1	11221.1	0.232488	0.0996993	2.3319	0.0197061	0.433452
Zfp426	8161.43	0.177044	0.0759542	2.33094	0.0197568	0.434117
Gm49096	13.4326	2.44094	1.04784	2.32949	0.0198333	NA
Gucy1b1	2687.39	-0.178526	0.0766484	-2.32916	0.0198508	0.435611
H4c11	73.3253	0.717116	0.307961	2.32859	0.0198807	0.435611
Rab38	146.584	0.577808	0.248148	2.32848	0.0198864	0.435611
Zfp58	1589.75	0.224045	0.0963211	2.32602	0.0200173	0.437822
5330431K02Rik	23.1855	2.11196	0.908116	2.32565	0.0200373	0.437822
Nol7	10749.7	0.197621	0.0849827	2.32542	0.0200493	0.437822
Hagh	1939.51	-0.178393	0.0767554	-2.32417	0.0201163	0.438834
Szrd1	21717	0.133976	0.057662	2.32346	0.0201543	0.439211
Ms4a4c	7.91335	-3.41433	1.46959	-2.32331	0.0201623	NA
Tmem256	4235.46	0.361859	0.155809	2.32245	0.0202085	0.439861
Slc14a2	307.141	-0.703221	0.302834	-2.32214	0.0202256	0.439861
Gm7192	411.417	0.351468	0.1514	2.32146	0.0202622	0.440205
Acot5	3.61503	5.6344	2.4275	2.32107	0.020283	NA
Gm37628	8.80429	3.11	1.34025	2.32046	0.0203162	NA
Begain	5111.72	-0.188581	0.0812815	-2.3201	0.0203354	0.441342
Mier2	8083.42	-0.150793	0.0650218	-2.31911	0.0203892	0.442058
Erp29	17526.4	-0.2756	0.118866	-2.31858	0.0204176	0.442096
Psmg1	4252.17	-0.198812	0.085758	-2.31829	0.0204334	0.442096
Adgre5	2674.49	0.233829	0.100879	2.31792	0.0204535	0.442096
S100a6	586.022	0.446855	0.19288	2.31675	0.0205171	0.442728
D930020B18Rik	12.6763	-2.333	1.00704	-2.31668	0.0205211	NA
Dleu7	541.781	-0.30655	0.132338	-2.31642	0.0205354	0.442728
Gm45509	37.3444	1.45467	0.628117	2.31592	0.0205627	0.442728
Trim12a	295.248	0.512688	0.221445	2.31519	0.0206024	0.442728
Dlx1as	856.385	0.506318	0.218728	2.31482	0.0206225	0.442728
Gm49027	417.817	-0.699651	0.30231	-2.31435	0.0206486	0.442728
Cysltr1	65.6453	0.869717	0.375794	2.31435	0.0206487	0.442728
Kcna2	1841.75	-0.176199	0.0761385	-2.31419	0.0206574	0.442728
Nhsl2	3719.83	0.278734	0.120458	2.31395	0.0206707	0.442728
Mfsd11	5236.9	-0.126561	0.0547124	-2.3132	0.0207118	0.443161
Cd59a	1278.96	0.392974	0.169939	2.31244	0.0207534	0.443604
Ctbp1	91544.9	-0.113296	0.0490122	-2.31159	0.0208001	0.444155
Qrich2	25.4695	1.89207	0.81904	2.3101	0.0208824	0.445463
Cgnl1	5095.49	0.165846	0.0718191	2.30922	0.0209314	0.446002
Tardbp	79230.1	-0.222812	0.0965017	-2.30889	0.0209497	0.446002
Nrsn2	2175.07	-0.209934	0.0909505	-2.30822	0.0209868	0.446265
4930474N09Rik	72.4429	-0.899874	0.389988	-2.30744	0.0210304	0.446265
Khdrbs2	2921.63	-0.235593	0.102103	-2.3074	0.0210324	0.446265
Parp2	5699.82	-0.150945	0.0654247	-2.30715	0.0210463	0.446265
Prune1	10352.7	-0.142858	0.0619549	-2.30584	0.0211198	0.447377
Gm49325	33.4149	1.29793	0.563203	2.30456	0.0211913	0.448444
Gm10490	3.72481	5.66409	2.45826	2.30411	0.0212166	NA
Gm49601	1078.75	-0.274597	0.119261	-2.30249	0.0213078	0.449628
Fdft1	26037.4	-0.137699	0.0598138	-2.30212	0.0213283	0.449628
Col5a1	25683.3	0.167758	0.0728788	2.30187	0.0213422	0.449628
Atp5mpl	8215.62	0.527915	0.229349	2.3018	0.0213466	0.449628
H3c6	146.023	0.995046	0.432428	2.30107	0.0213877	0.449628
Apold1	868.455	0.321904	0.139899	2.30097	0.0213934	0.449628
H2ac24	182.232	0.603161	0.262138	2.30093	0.0213957	0.449628
Hnrnpab	180499	-0.109966	0.0478001	-2.30053	0.0214181	0.449652
Zbtb38	3106.32	0.197203	0.0857587	2.29951	0.0214759	0.450419
Gm45501	122.915	0.643082	0.279734	2.2989	0.0215104	0.45064
Pde7b	976.408	0.291117	0.126681	2.29803	0.0215599	0.45064
Gm42716	7.30656	2.94252	1.28073	2.29754	0.0215882	NA
Cdh1	1305.73	0.524685	0.228376	2.29746	0.0215926	0.45064
Ncdn	14471	-0.117845	0.0513003	-2.29717	0.0216093	0.45064
Ccdc15	985.436	0.366556	0.159587	2.29691	0.0216241	0.45064
Plod3	10962.2	-0.107659	0.046873	-2.29683	0.0216283	0.45064
Bmp5	984.032	0.292992	0.127581	2.29653	0.0216459	0.45064
1810058I24Rik	8503.69	0.172285	0.0750258	2.29634	0.0216564	0.45064
1700001L05Rik	274.736	-0.529873	0.230787	-2.29594	0.0216794	0.450677
Gm36756	3.61791	4.20682	1.83286	2.29522	0.0217204	NA
Coro2a	1337.95	-0.239341	0.104292	-2.29491	0.0217384	0.451417
Cep41	4108.85	-0.139968	0.0609994	-2.29457	0.0217576	0.451417
Gm16050	20.6033	1.55641	0.678606	2.29354	0.0218168	0.451806
Commd1b	524.819	-1.91349	0.834312	-2.2935	0.0218194	0.451806
Pdzk1ip1	556.711	0.395013	0.172259	2.29313	0.0218403	0.451806
Rpl35	53856.7	0.284546	0.12411	2.2927	0.0218655	0.451887
Tada1	5899	-0.159702	0.0696897	-2.29162	0.0219276	0.452566
Igf2bp1	29041.2	0.294542	0.128574	2.29084	0.0219728	0.452566
Pgm3	4316.4	-0.156305	0.0682634	-2.28973	0.0220368	0.452566
Zfp511	2817.19	-0.180215	0.0787112	-2.28957	0.0220461	0.452566
Usp35	2040.02	-0.171639	0.0749666	-2.28954	0.022048	0.452566
Zfp598	10710.8	-0.12934	0.0564963	-2.28936	0.0220586	0.452566
Gapdh-ps16	2658.29	-0.160722	0.0702169	-2.28894	0.0220831	0.452566
Ppp1r26	6414.97	0.163036	0.0712312	2.28883	0.0220893	0.452566
H3c11	114.771	0.848223	0.370596	2.28881	0.0220904	0.452566
Fabp5	35380.2	0.191992	0.0839527	2.28691	0.0222013	0.454397
Gm15703	25.8341	-1.45119	0.634686	-2.28647	0.0222267	0.454478
Rassf2	16994.4	0.122493	0.0535994	2.28534	0.022293	0.45512
Rps20	56236.8	0.265963	0.116385	2.2852	0.022301	0.45512
Iars	20884.3	0.117724	0.0515461	2.28386	0.0223795	0.455346
Gm7292	4795.61	0.173558	0.0759945	2.28382	0.0223823	0.455346
Gm48551	498.123	-0.430442	0.188496	-2.28356	0.0223973	0.455346
Dst	30092.9	0.48454	0.212217	2.28322	0.0224172	0.455346
Shd	9119.34	-0.169399	0.0741941	-2.28319	0.0224194	0.455346
Klrb1c	2.802	-4.58805	2.00961	-2.28305	0.0224272	NA
Chd2	17789.1	0.178844	0.0783514	2.28259	0.0224544	0.455365
Ap5z1	3523.35	-0.188714	0.0826834	-2.28237	0.0224674	0.455365
Ssr1	29850	0.159308	0.0698666	2.28018	0.0225971	0.455365
Vps4a	15322	-0.135682	0.0595056	-2.28015	0.0225988	0.455365
Tcp11l1	5199.04	0.249381	0.109379	2.27997	0.0226094	0.455365
Gtf2a1	12501.3	0.20695	0.0907705	2.27992	0.0226123	0.455365
Dnajb11	10801.9	-0.142189	0.0623673	-2.27986	0.0226162	0.455365
Uba52	81508.6	0.16307	0.071533	2.27965	0.0226283	0.455365
Gm9924	74.6553	-0.747442	0.32789	-2.27955	0.0226345	0.455365
Ttll7	3907.45	0.422296	0.185309	2.27887	0.0226748	0.455365
Igsf10	3759.92	0.242577	0.106461	2.27856	0.0226931	0.455365
Mindy3	5307.91	-0.164433	0.0721663	-2.27853	0.0226948	0.455365
Gm19035	4.17974	4.12978	1.81249	2.27852	0.0226957	NA
Dhdh	1309.17	0.219259	0.0962314	2.27845	0.0226995	0.455365
Rps12	61432.3	0.24795	0.108859	2.27771	0.022744	0.455826
Kit	9480.15	-0.104273	0.0457933	-2.27704	0.0227841	0.456178
Rundc1	6708.11	-0.124235	0.0545683	-2.27669	0.0228046	0.456178
Mrps5	13324	-0.114568	0.0503429	-2.27575	0.0228611	0.456623
Alas1	5723.57	-0.143678	0.0631383	-2.2756	0.0228699	0.456623
Gm17812	4.4134	3.85946	1.69668	2.27471	0.0229234	NA
Foxd3	866.953	-0.218087	0.0958804	-2.27457	0.0229316	0.457292
C230037L18Rik	111.697	0.553879	0.243541	2.27427	0.0229496	0.457292
Atp6v0c-ps2	2778.05	-0.363015	0.15964	-2.27396	0.0229681	0.457292
Kat6a	35924.8	0.219253	0.0964554	2.2731	0.0230201	0.457614
Zc3hav1	953.787	0.386169	0.169895	2.27298	0.0230275	0.457614
Hk2	4984.52	0.168224	0.074037	2.27216	0.0230768	0.458165
Itprip	4757.99	0.2342	0.103171	2.27003	0.023206	0.458653
Igsf9b	7886.93	0.18459	0.0813172	2.27	0.0232074	0.458653
Adamts1	2614.22	0.225994	0.0995704	2.26969	0.0232266	0.458653
Sppl2b	7592.57	-0.1388	0.0611578	-2.26953	0.023236	0.458653
Atp6v1d	10965.2	-0.11368	0.050093	-2.26938	0.0232453	0.458653
Rplp0	200513	0.156832	0.0691281	2.26871	0.0232858	0.458653
Cdkn1b	19922.2	0.202419	0.0892227	2.26869	0.023287	0.458653
Gm15222	99.4443	0.77604	0.342085	2.26856	0.0232951	0.458653
Fam221b	3971.64	0.27357	0.120593	2.26854	0.023296	0.458653
Scg2	2828.46	-0.246395	0.108666	-2.26744	0.0233631	0.459182
Dlx5	3163.22	-0.187127	0.0825351	-2.26724	0.0233756	0.459182
Chn1	20057	-0.237198	0.104629	-2.26704	0.0233879	0.459182
Ephb4	13313.2	0.116519	0.0514195	2.26606	0.0234479	0.459514
Tspan7	13577.5	-0.192959	0.085152	-2.26605	0.0234481	0.459514
Slc44a2	10760	-0.127304	0.0561903	-2.26559	0.0234763	0.459515
Rora	1323.45	0.236109	0.104226	2.26535	0.0234915	0.459515
Vax1	894.731	-0.383123	0.16918	-2.26459	0.0235381	0.459666
Gm37855	13.1676	2.55917	1.13019	2.26437	0.0235516	NA
Nek9	21907.2	0.139573	0.0616404	2.26431	0.0235549	0.459666
Pou6f2	1418.75	0.288595	0.127462	2.26416	0.0235643	0.459666
Wdfy4	298.315	0.517026	0.228418	2.26351	0.0236042	0.460021
Rnf220	24862.8	-0.157147	0.0694413	-2.26302	0.0236345	0.460189
Cdk2ap1	42796.1	-0.181123	0.080054	-2.26251	0.0236657	0.460374
Arhgap26	1029.98	0.441779	0.195352	2.26145	0.0237316	0.461233
Usp20	8211.59	-0.163145	0.0721968	-2.25973	0.023838	0.462317
Klf6	9559.14	0.185908	0.08228	2.25945	0.0238554	0.462317
Poli	2167.62	-0.166223	0.0735791	-2.25911	0.0238764	0.462317
Lamb1	12014.5	0.128055	0.0566964	2.25862	0.0239072	0.462317
Camk2n1	10579.9	0.207784	0.0919982	2.25857	0.0239101	0.462317
Gm48735	41.7418	1.13046	0.50055	2.25844	0.0239182	0.462317
Thrap3	55170.8	0.141064	0.0624802	2.25774	0.0239618	0.462736
Cntfr	24499.3	-0.101373	0.044907	-2.25739	0.0239835	0.462736
Fate1	2.96149	-4.66248	2.06611	-2.25665	0.0240301	NA
Akr1c19	129.901	0.546585	0.242213	2.25663	0.0240312	0.463234
Anxa6	13663.3	0.146399	0.0648927	2.25602	0.0240696	0.463554
Pde9a	4083.93	-0.182871	0.0811024	-2.25481	0.024145	0.464582
Gm6801	3.75205	-5.00926	2.22164	-2.25476	0.0241485	NA
Fastk	9397.67	-0.179972	0.079859	-2.25363	0.0242197	0.465016
Gm26680	54.8935	0.777333	0.344986	2.25323	0.0242445	0.465016
Nkx2-2	1759.57	0.283527	0.125837	2.25313	0.0242509	0.465016
Thoc1	9122.98	-0.11655	0.0517312	-2.253	0.0242591	0.465016
Zfp968-ps	306.258	0.353632	0.15698	2.25271	0.0242772	0.465016
Prss23	2601.82	0.220531	0.0979173	2.25222	0.0243084	0.465194
Col12a1	14828.4	0.25757	0.114384	2.25181	0.0243344	0.465272
mt-Th	395.153	0.397259	0.176555	2.25006	0.0244454	0.466974
Chadl	431.051	-0.3572	0.158824	-2.24903	0.0245106	0.466982
Nap1l2	6144.61	-0.182209	0.0810187	-2.24897	0.0245142	0.466982
Hotairm1	377.795	0.565755	0.251577	2.24884	0.0245228	0.466982
Trappc6b	6141.78	-0.145246	0.0645923	-2.24866	0.024534	0.466982
Gm48751	4.40962	3.91364	1.74078	2.24822	0.0245624	NA
Brsk1	28261.7	-0.140487	0.0624948	-2.24799	0.0245771	0.467384
2900002M20Rik	4.83171	4.52663	2.01425	2.2473	0.024621	NA
E130307A14Rik	5090.76	-0.152359	0.0678045	-2.24704	0.0246374	0.467783
Gm45187	83.907	0.818097	0.364158	2.24654	0.0246693	0.467783
Deaf1	13088.6	-0.154179	0.0686337	-2.2464	0.0246783	0.467783
Slc39a2	520.93	-0.375583	0.167207	-2.24621	0.0246903	0.467783
Taf1c	4203.79	-0.197485	0.0879299	-2.24593	0.0247084	0.467783
Acaca	31439.7	0.18164	0.0808999	2.24524	0.0247525	0.467797
Lrrc49	13866.7	-0.126602	0.0563872	-2.24523	0.0247533	0.467797
Pklr	110.189	1.31039	0.584077	2.24352	0.0248633	0.469459
4930556H04Rik	97.3006	-0.584406	0.260543	-2.24303	0.0248947	0.469633
Gm2991	380.383	-0.652127	0.291018	-2.24084	0.0250363	0.471265
5930430L01Rik	455.498	0.404558	0.180545	2.24076	0.0250416	0.471265
Lmtk3	32862.1	-0.150589	0.0672332	-2.2398	0.0251036	0.471265
Tns1	10124.5	0.200418	0.0894874	2.23963	0.0251153	0.471265
Polh	3727.59	0.14104	0.0629783	2.2395	0.0251236	0.471265
Angpt2	561.85	-0.297628	0.132906	-2.23938	0.0251311	0.471265
Snrpd3	21156.2	0.149762	0.0668792	2.23929	0.0251368	0.471265
Klhl9	34931	0.174199	0.0778243	2.23836	0.0251974	0.471983
Rpl35a	30601.5	0.480162	0.214621	2.23725	0.0252699	0.472923
Gm16159	6.59756	3.40478	1.52208	2.23693	0.0252907	NA
2510039O18Rik	8982.88	-0.155651	0.0695864	-2.2368	0.0252991	0.473029
Slc25a24	5447.77	0.180665	0.0808016	2.2359	0.025358	0.473029
Six3	5005.56	-0.245186	0.109685	-2.23537	0.025393	0.473029
Rsph3b	3562.43	-0.169189	0.0756877	-2.23536	0.0253936	0.473029
Vgf	385.52	-0.368083	0.1647	-2.23487	0.0254257	0.473029
Jmjd6	10745.6	-0.129249	0.0578342	-2.23481	0.0254296	0.473029
Zmiz2	50889.9	-0.108722	0.0486545	-2.23457	0.0254454	0.473029
Snrpd2	17477.5	0.194958	0.0872628	2.23415	0.0254733	0.473029
Zfp408	5226.97	-0.138454	0.0619732	-2.2341	0.0254763	0.473029
1700012C08Rik	2.9972	4.56737	2.04567	2.2327	0.0255687	NA
Mpdz	21188.9	0.187466	0.0840715	2.22984	0.025758	0.477685
Gm34639	7.11967	2.86243	1.28374	2.22975	0.0257637	NA
Mybpc1	488.327	-0.310791	0.139391	-2.22963	0.0257721	0.477685
Rsc1a1	73.1226	2.76377	1.23976	2.22929	0.0257947	0.477686
Cxxc1	14213.8	-0.103027	0.0462273	-2.22871	0.025833	0.47791
Mpzl1	18435.9	-0.105054	0.0471425	-2.22843	0.0258518	0.47791
Plppr2	14975.3	-0.130001	0.0583752	-2.22698	0.0259484	0.479277
AI463170	6.80519	2.61039	1.17236	2.22662	0.025973	NA
mt-Tq	147.139	0.507228	0.22781	2.22654	0.0259782	0.479364
Mettl3	5581.76	-0.163006	0.0732357	-2.22577	0.0260298	0.479364
Ccng2	19885.9	-0.111735	0.0502082	-2.22544	0.0260515	0.479364
Gm38576	93.0013	0.594793	0.267295	2.22523	0.0260656	0.479364
Pdyn	786.441	-0.312787	0.140564	-2.22522	0.0260662	0.479364
Gm12192	2.32722	4.99711	2.24611	2.22478	0.0260959	NA
Rtn2	13267.5	-0.183819	0.0826411	-2.22431	0.0261277	0.480079
Gm42438	2.40243	5.03042	2.26223	2.22365	0.0261717	NA
Bnc2	2384.13	0.363532	0.163487	2.22361	0.0261746	0.480524
Fbxo31	7731.09	-0.17707	0.0796612	-2.22279	0.0262298	0.480733
Mcm4	19678.1	0.108875	0.0489887	2.22245	0.0262531	0.480733
Atr	7017.43	0.200174	0.0900847	2.22206	0.0262793	0.480733
Npr2	7925.75	-0.135582	0.0610243	-2.22177	0.0262987	0.480733
Gli3	20326.7	0.23833	0.107287	2.22143	0.0263217	0.480733
Rnf125	78.2346	0.683111	0.30751	2.22143	0.026322	0.480733
Gm10827	52.656	1.07023	0.48202	2.22031	0.0263977	0.481355
Sdad1	9670.82	0.11058	0.0498108	2.22	0.0264191	0.481355
Atp6v1h	18038.8	-0.134567	0.0606258	-2.21963	0.0264439	0.481355
Mms19	11312.2	-0.127849	0.0576005	-2.21959	0.0264468	0.481355
Tex15	1032.45	0.319966	0.144181	2.21919	0.0264737	0.48143
Gm45847	590.288	-0.299347	0.134949	-2.21821	0.0265402	0.482227
Gm14055	2.81277	-4.59353	2.07116	-2.21785	0.0265648	NA
Gm20383	3.70851	-4.98647	2.24868	-2.21751	0.0265885	NA
AY512931	2.6013	-4.49145	2.0256	-2.21734	0.0265997	NA
Epb41l5	9412.18	0.152218	0.0686498	2.21731	0.026602	0.482936
Prlr	62.534	1.04273	0.470565	2.21592	0.0266972	0.48425
Hmga2	20471.4	0.247055	0.111561	2.21453	0.0267921	0.485144
Rspo2	2671.1	0.190594	0.0860652	2.21453	0.0267923	0.485144
Clybl	1734.92	0.21036	0.0950163	2.21394	0.0268331	0.485272
Wdr24	5398.13	-0.133528	0.060317	-2.21376	0.0268451	0.485272
Gm44439	11.0105	2.03182	0.917924	2.21349	0.0268637	NA
Shroom4	3306.09	0.233865	0.105728	2.21195	0.0269701	0.486769
Abcb1a	671.915	0.332408	0.150282	2.2119	0.0269738	0.486769
Gm49413	18.7841	1.45886	0.659901	2.21072	0.027055	0.487819
Gm43178	6.64373	2.57571	1.16542	2.21012	0.0270967	NA
Fzd8	10709.4	-0.164281	0.0743659	-2.20909	0.0271681	0.489265
Gpr22	2171.45	-0.228893	0.103633	-2.20868	0.0271969	0.489265
Bag3	1535.61	0.165193	0.0747962	2.20857	0.0272044	0.489265
Gm46578	2.49489	5.08293	2.3019	2.20814	0.0272345	NA
Gm37137	3.45351	5.55613	2.51647	2.20791	0.0272508	NA
Col9a3	3955.26	-0.281293	0.127421	-2.20758	0.0272737	0.489942
4930451E10Rik	2.67745	-4.53291	2.05344	-2.20748	0.0272808	NA
Rab23	6483.15	0.170148	0.0770819	2.20737	0.0272883	0.489942
Gm16549	3.31533	5.50349	2.49409	2.20661	0.0273412	NA
Olfm1	37544.1	-0.105278	0.0477205	-2.20614	0.0273743	0.49053
Srp54c	15614.2	0.0974992	0.0441957	2.20608	0.0273785	0.49053
Tfeb	474.649	0.35678	0.161742	2.20585	0.0273944	0.49053
Zfp575	865.267	-0.241399	0.109449	-2.20558	0.0274136	0.49053
C130073E24Rik	100.449	0.6743	0.305945	2.20399	0.0275251	0.491371
Gm37333	10.7282	2.79122	1.26673	2.20348	0.0275606	NA
3830406C13Rik	1692.69	0.175138	0.079497	2.20307	0.0275897	0.491371
Pik3ap1	1075.35	0.310505	0.140955	2.20287	0.0276039	0.491371
Gm42798	35.5943	1.24779	0.566441	2.20285	0.0276052	0.491371
Gm21984	19.4414	-1.33762	0.607381	-2.20227	0.027646	0.491371
Id3	13418.1	0.216458	0.0983237	2.20148	0.0277021	0.491371
Ppia	129491	0.205461	0.0933363	2.20129	0.0277152	0.491371
Lrrc61	5630.01	0.174396	0.0792382	2.20091	0.0277426	0.491371
Ank2	44377.1	0.236283	0.107376	2.20052	0.0277703	0.491371
Eef1e1	8234	-0.152809	0.0694473	-2.20036	0.0277817	0.491371
Nova2	44062.6	0.195789	0.0890047	2.19976	0.0278238	0.491371
Slc38a8	7.09993	-3.22856	1.46776	-2.19964	0.0278322	NA
Cd93	8045.15	0.21542	0.0979468	2.19936	0.0278525	0.491371
Ifitm3	547.789	0.31004	0.140987	2.19907	0.0278729	0.491371
Cyb5a	6748.82	0.17967	0.0817131	2.19879	0.0278931	0.491371
Zfp652	20949.5	0.182065	0.0828077	2.19865	0.0279026	0.491371
Ctxn1	27703.7	-0.145435	0.0661548	-2.19841	0.0279201	0.491371
S100a13	316.685	0.473443	0.21539	2.19807	0.0279438	0.491371
Nfu1	5157.76	-0.199658	0.0908451	-2.19778	0.0279646	0.491371
Skor1	6496.66	-0.161035	0.0732776	-2.1976	0.0279778	0.491371
Polr2j	5494.42	0.10943	0.0497998	2.19741	0.0279915	0.491371
Stxbp1	32587.3	-0.145518	0.0662255	-2.19732	0.0279979	0.491371
Gm50324	2.34146	4.99487	2.27325	2.19724	0.0280035	NA
Gm42448	2.34146	4.99487	2.27325	2.19724	0.0280035	NA
Ubl3	10968.3	-0.131179	0.0597087	-2.19698	0.028022	0.491371
Csrnp1	388.167	0.466071	0.212177	2.19661	0.0280484	0.491371
1700037C18Rik	493.014	-0.306784	0.139663	-2.1966	0.0280493	0.491371
Hyal2	12303.4	-0.130494	0.0594088	-2.19654	0.0280533	0.491371
Sv2a	17021.8	-0.150634	0.06859	-2.19615	0.0280811	0.491371
Gm49380	1398.2	1.78623	0.813372	2.19608	0.0280863	0.491371
Celsr1	19639.2	0.154021	0.0701909	2.19431	0.0282129	0.492394
Cdhr4	178.249	-0.571812	0.260589	-2.19431	0.0282134	0.492394
Mapk1ip1	2396.83	-0.155761	0.0709846	-2.19429	0.0282144	0.492394
Gm42517	204.15	-0.522248	0.238093	-2.19346	0.028274	0.492927
Mcoln1	6591.05	-0.14289	0.0651599	-2.19291	0.0283136	0.492927
Clec9a	87.5654	-0.868257	0.395995	-2.19259	0.0283367	0.492927
2900026A02Rik	5525.67	0.173295	0.0790656	2.19179	0.0283945	0.492927
Ccdc24	1155.81	0.495308	0.225992	2.1917	0.028401	0.492927
Ppp1r12c	11422.8	-0.168634	0.0769459	-2.19159	0.0284089	0.492927
Gm44597	1673.89	-0.380219	0.1735	-2.19146	0.0284183	0.492927
Sarm1	9053.17	-0.125373	0.0572205	-2.19105	0.0284479	0.492927
Kcnk7	4.78958	-4.37037	1.99472	-2.19097	0.0284537	NA
Ndufc1	5230.36	0.287452	0.131199	2.19096	0.028455	0.492927
Col25a1	1645.84	0.243834	0.111345	2.1899	0.0285313	0.492927
Dnajc19	3158.29	0.247881	0.113204	2.18968	0.0285475	0.492927
Slc25a16	2783.82	-0.18032	0.0823604	-2.1894	0.0285675	0.492927
Riox2	2089.65	0.208582	0.0952695	2.18939	0.0285684	0.492927
Rps27a	54892.8	0.27237	0.124406	2.18936	0.0285704	0.492927
ENSMUSG00000106279	3.80402	3.16678	1.4467	2.18897	0.0285991	NA
Pomt1	4625.39	-0.142244	0.0650205	-2.18768	0.028693	0.493499
1700063D05Rik	21.182	-1.42835	0.652933	-2.18758	0.0287	0.493499
Gm15513	70.2949	-0.83924	0.38364	-2.18757	0.0287006	0.493499
Ufm1	12069.8	-0.114983	0.0525626	-2.18754	0.0287032	0.493499
Cops8	16683.9	-0.168192	0.0769295	-2.18632	0.0287925	0.493499
Parm1	4145.32	0.166174	0.0760073	2.18628	0.0287949	0.493499
Ddx25	5869.62	-0.211111	0.0965768	-2.18594	0.0288197	0.493499
Atat1	39706.4	-0.122815	0.0561914	-2.18566	0.0288406	0.493499
Shtn1	4137.95	-0.252544	0.115547	-2.18565	0.0288415	0.493499
Gm48602	6.9839	3.79275	1.73551	2.18538	0.0288608	NA
Yipf1	3389.74	-0.159159	0.072845	-2.1849	0.0288959	0.493499
Pdgfra	11350.5	0.213879	0.0978993	2.18468	0.0289125	0.493499
Madd	17188.8	-0.146694	0.0671541	-2.18444	0.0289302	0.493499
H4c18	82.7006	0.895808	0.410093	2.1844	0.0289326	0.493499
Rimklb	26239.3	-0.120797	0.0552999	-2.18439	0.0289333	0.493499
Gdf11	11169.3	0.152586	0.0698636	2.18405	0.0289585	0.493499
2810428J06Rik	69.6551	0.798092	0.365512	2.18349	0.0289998	0.493499
Gm28988	23.6465	1.26138	0.577715	2.1834	0.0290066	0.493499
Gm49727	169.674	-0.558123	0.255649	-2.18316	0.0290237	0.493499
Ednra	3670.34	0.215502	0.0987245	2.18286	0.0290462	0.493499
H4c4	130.685	0.769474	0.352557	2.18255	0.029069	0.493499
Fmo4	66.5315	0.964189	0.441872	2.18206	0.0291054	0.493508
Gm17922	17.4651	-1.86522	0.854893	-2.18182	0.029123	NA
Gm28902	2.58369	-4.48191	2.05451	-2.1815	0.0291464	NA
Rab12	11628.9	-0.112603	0.0516225	-2.18127	0.0291634	0.493508
Lrrk1	1922.37	0.217268	0.0996114	2.18115	0.0291722	0.493508
Sgk1	3263.63	-0.161025	0.073832	-2.18097	0.0291858	0.493508
Fkbp1a	41814.8	0.191638	0.0878685	2.18097	0.029186	0.493508
Cracdl	347.624	-0.366584	0.168121	-2.18048	0.0292217	0.493569
Zfp729a	3014.71	0.214194	0.098241	2.18029	0.0292361	0.493569
Lcor	11045.6	0.307193	0.140927	2.17979	0.0292729	0.493796
Prkdc	4430.37	0.235285	0.10797	2.17918	0.0293183	0.49417
Kdm1a	44691.5	-0.0946118	0.0434389	-2.17804	0.0294028	0.495199
Kat6b	18812.6	0.143326	0.0658176	2.17763	0.0294337	0.495327
Tnc	7430.35	0.221271	0.101627	2.17729	0.0294589	0.495357
Kif26b	13633.9	0.164683	0.0756498	2.17692	0.0294868	0.495435
Gm43807	3.33973	5.50657	2.53047	2.17611	0.0295472	NA
Rn7s6	11.1943	1.79289	0.823969	2.17591	0.0295616	NA
Appl2	5731.13	-0.127287	0.0585211	-2.17506	0.0296259	0.497377
Tmdd1	3.75243	-5.0181	2.30772	-2.17449	0.0296687	NA
Gm38111	16.8141	1.95854	0.900701	2.17446	0.0296705	NA
Cavin1	8153.48	0.207202	0.0953303	2.17351	0.0297418	0.498868
Brwd3	7449.77	0.247658	0.113958	2.17325	0.0297618	0.498868
Gjb4	9.93542	2.30416	1.06026	2.17321	0.0297645	NA
Gm37521	8.33797	2.42258	1.11509	2.17254	0.0298149	NA
H2bc13	57.1582	1.05013	0.483438	2.17222	0.0298393	0.499505
Ube2ql1	16339.7	-0.137631	0.0633627	-2.17212	0.0298469	0.499505
Edn3	1130.53	0.219542	0.101106	2.1714	0.0299012	0.499637
Atad5	7084.62	0.182386	0.0840059	2.1711	0.0299234	0.499637
Flnb	16774.5	0.195573	0.090085	2.17098	0.0299328	0.499637
Hdac5	27078.4	-0.104326	0.0480596	-2.17076	0.029949	0.499637
3110039M20Rik	526.712	0.433505	0.199751	2.17023	0.0299895	0.499771
Gm6728	6.69413	-2.53526	1.16821	-2.17021	0.0299907	NA
Rad23b	51928.6	0.105388	0.0485695	2.16984	0.0300189	0.499771
Slc12a5	6297.82	-0.121691	0.0560858	-2.16972	0.0300277	0.499771
Pkib	222.156	0.385958	0.177949	2.16892	0.0300884	0.499931
Stx2	5250.77	-0.125687	0.0579646	-2.16833	0.0301334	0.499931
Gm44190	13.3988	2.29316	1.05776	2.16795	0.0301626	NA
Gm49936	29.1189	1.02237	0.471642	2.16769	0.0301826	0.499931
Adamtsl5	75.1826	0.685925	0.316435	2.16767	0.0301841	0.499931
Ano8	19825.1	-0.139981	0.0645809	-2.16752	0.0301949	0.499931
Gm38102	1841.98	-0.182035	0.083986	-2.16745	0.0302007	0.499931
Nup133	11984.8	0.105489	0.0486767	2.16713	0.030225	0.499931
Rtbdn	302.573	0.490132	0.226186	2.16695	0.030239	0.499931
Ncor1	44873.5	0.176759	0.0815757	2.16681	0.0302495	0.499931
Gm37152	10.8004	2.6856	1.2397	2.16633	0.0302858	NA
Dse	4295.81	0.180086	0.0831846	2.1649	0.0303956	0.501407
A930015D03Rik	23.7381	1.16609	0.538652	2.16482	0.0304011	0.501407
Mtmr7	4611.73	-0.176305	0.0814559	-2.16443	0.0304315	0.501407
2210406O10Rik	78.7279	-0.962528	0.444769	-2.16411	0.0304561	0.501407
Setd1b	18863	0.200121	0.0924732	2.16409	0.0304571	0.501407
Gm48582	10.2019	1.97609	0.913491	2.16322	0.030524	NA
H3c8	75.5983	1.34234	0.620531	2.16322	0.0305245	0.501684
Pcdh18	14969.7	0.214423	0.0991272	2.16311	0.030533	0.501684
Crispld1	2908.6	0.293427	0.135661	2.16295	0.0305449	0.501684
Ubxn10	595.781	0.343496	0.158883	2.16195	0.0306223	0.502387
Gm10010	124.971	0.598412	0.276847	2.16152	0.030655	0.502387
Slc22a17	22318.9	-0.146123	0.0676247	-2.16079	0.0307113	0.502387
Lama1	10130	0.183887	0.0851196	2.16034	0.0307465	0.502387
Hspa5	72578.1	-0.110671	0.0512307	-2.16024	0.0307541	0.502387
Dzip1	16168.8	-0.136919	0.0633922	-2.15987	0.0307831	0.502387
Lbp	380.629	0.352821	0.163373	2.15961	0.030803	0.502387
Rnf187	74504.6	-0.143389	0.0663977	-2.15955	0.0308073	0.502387
Pcdhgb4	5613.2	-1.24199	0.575117	-2.15955	0.0308079	0.502387
Gm4865	171.666	0.694535	0.321644	2.15933	0.0308247	0.502387
Mllt3	18820.7	0.138368	0.064113	2.15819	0.0309133	0.50328
Tlx3	2092.41	-0.196813	0.0912093	-2.15782	0.0309417	0.50328
Tac1	667.912	-0.319258	0.147961	-2.15771	0.0309506	0.50328
P3h1	5446.12	-0.140318	0.0650438	-2.15728	0.0309839	0.503435
Ccdc191	1591.37	0.2094	0.0970809	2.15697	0.0310083	0.503445
Akap8l	9113.37	-0.152784	0.0708595	-2.15615	0.0310716	0.50369
Gm18270	3.65562	-4.95976	2.30033	-2.1561	0.0310757	NA
Gm44033	73.3344	0.775551	0.359733	2.15591	0.0310909	0.50369
Gm37850	60.9634	0.803134	0.372593	2.15553	0.0311207	0.50369
Sp1	17086.5	0.221223	0.102644	2.15524	0.0311433	0.50369
4932442E05Rik	191.644	0.480769	0.223099	2.15496	0.031165	0.50369
Tpm1	28541.8	0.171456	0.0795639	2.15495	0.0311659	0.50369
Ptx3	5989.39	0.19345	0.0898002	2.15423	0.0312223	0.503799
Gfra1	14117.2	-0.121364	0.0563404	-2.15413	0.0312303	0.503799
Sst	3828.18	-0.324965	0.150872	-2.15391	0.0312472	0.503799
Gm5148	339.776	-0.41551	0.192933	-2.15365	0.0312677	0.503799
A930001M01Rik	9.22581	3.43962	1.59739	2.15328	0.0312966	NA
Gm8856	3.50714	-3.9161	1.8187	-2.15324	0.0313001	NA
Gm37092	10.4236	-3.08297	1.4318	-2.15321	0.0313018	NA
2900009J06Rik	93.3025	0.751662	0.349107	2.1531	0.0313108	0.504111
Tcaf2	1111.24	0.289207	0.134377	2.15221	0.0313806	0.504852
Ror1	2113.93	0.241668	0.112364	2.15076	0.0314954	0.505961
Gm42659	127.303	0.669418	0.311251	2.15073	0.0314973	0.505961
Gm13120	5.85231	-2.81702	1.30993	-2.15052	0.0315143	NA
Hoxa4	3305.25	-0.228281	0.106159	-2.15037	0.0315256	0.506033
Dbh	301.073	-0.533885	0.248435	-2.14899	0.0316348	0.507298
Gm17066	1377.59	0.309478	0.144025	2.14877	0.0316523	0.507298
Zcchc12	9550.71	-0.172826	0.0804514	-2.14821	0.0316973	0.507304
Gm4660	3.43219	-4.8751	2.26967	-2.14793	0.0317192	NA
Stxbp5l	648.366	0.408379	0.190132	2.14787	0.0317245	0.507304
D330023K18Rik	380.813	0.337033	0.156923	2.14776	0.0317325	0.507304
Atcay	28287.2	-0.145555	0.0677767	-2.14756	0.0317484	0.507304
Vax2	26.1046	-1.21826	0.567634	-2.14621	0.031856	0.508337
Hipk2	28696.7	0.282061	0.131432	2.14606	0.031868	0.508337
Gm13292	3660.31	-0.151335	0.0705344	-2.14555	0.0319089	0.508337
Atm	7854.13	0.232573	0.108398	2.14555	0.0319089	0.508337
Adgrl3	13412.3	0.170496	0.0794881	2.14492	0.0319593	0.508723
Rab11b-ps2	286.207	-0.718064	0.334835	-2.14453	0.0319905	0.508723
Tmem178	3188.85	-0.23711	0.11059	-2.14405	0.0320288	0.508723
Gm2109	14.3865	-1.99419	0.930263	-2.14368	0.0320582	NA
Gm15442	50.4233	0.786254	0.366854	2.14323	0.0320943	0.508723
Fam171a2	30970.6	-0.151992	0.0709185	-2.1432	0.0320971	0.508723
Gm44567	29.5004	1.96322	0.916038	2.14317	0.0320995	0.508723
Zcchc17	7292.32	-0.161263	0.0752681	-2.14251	0.0321524	0.508723
Wdr31	1107.66	0.254642	0.118866	2.14227	0.0321721	0.508723
Uqcrh-ps2	31.3369	-1.21855	0.568868	-2.14205	0.0321891	0.508723
Cd47	7251.02	0.254331	0.118734	2.14203	0.0321909	0.508723
Ube2q1	23633.8	-0.100983	0.0471505	-2.14173	0.0322156	0.508723
Rph3a	3957.83	-0.204239	0.095365	-2.14166	0.032221	0.508723
Fgfr2	15374.1	0.159401	0.0744496	2.14106	0.032269	0.508806
9430015G10Rik	8363.92	-0.121243	0.0566292	-2.141	0.0322743	0.508806
Thsd4	6069.85	0.289006	0.135036	2.14022	0.0323372	0.509419
Hectd2	3018.91	-0.175817	0.0821811	-2.13939	0.0324043	0.509785
Tmub2	9217.51	-0.132694	0.0620311	-2.13916	0.0324228	0.509785
Soga1	26776.1	0.218858	0.102316	2.13904	0.0324326	0.509785
Pgbd5	3393.08	-0.165478	0.0773896	-2.13825	0.0324968	0.510416
Bnip2	13648.4	-0.106752	0.049942	-2.13753	0.0325551	0.510504
1700028P14Rik	54.368	0.886478	0.414818	2.13703	0.0325954	0.510504
Plekhg3	1048.71	0.233123	0.109089	2.13699	0.0325985	0.510504
Zfp954	2192.84	-0.152152	0.0711993	-2.13699	0.032599	0.510504
Prkag2os2	165.6	-0.534535	0.250169	-2.1367	0.0326227	0.510504
Gm19721	82.2181	0.741169	0.346965	2.13615	0.0326673	0.510824
Gm37364	7.9303	-2.81451	1.31796	-2.13551	0.0327191	NA
Rfc1	13271.1	0.1594	0.0746657	2.13485	0.032773	0.511942
Baz1a	8497.86	0.157831	0.0739429	2.1345	0.0328015	0.511942
Acyp1	1424.43	0.301969	0.141494	2.13415	0.0328304	0.511942
Col4a6	2043.76	0.280565	0.131468	2.13409	0.0328354	0.511942
Gm30606	3.41429	-4.88111	2.28787	-2.13348	0.0328857	NA
Gm527	673.566	0.250611	0.117497	2.13291	0.032932	0.512982
Pou6f1	20111.8	-0.133369	0.0625436	-2.13242	0.0329725	0.512982
Tvp23a	8761.26	-0.1281	0.060076	-2.1323	0.0329823	0.512982
Cenpf	21578.5	0.22651	0.106251	2.13184	0.0330199	0.512982
Gemin8	1853.41	-0.191926	0.0900323	-2.13174	0.0330281	0.512982
Gm44505	225.754	-0.670815	0.314719	-2.13147	0.0330501	0.512982
Gm42443	3.1243	5.42279	2.54422	2.13142	0.0330545	NA
Tmem25	828.345	-0.303592	0.142488	-2.13065	0.0331181	0.512982
Uqcrq	8701.44	0.328296	0.154085	2.13062	0.0331208	0.512982
B3gat1	17747.5	-0.16363	0.0768028	-2.13053	0.0331283	0.512982
Hapln2	18.3169	-1.67786	0.787606	-2.13033	0.033144	0.512982
A930032L01Rik	20.1348	1.19977	0.563448	2.12934	0.0332262	0.513649
Cryl1	927.416	0.23458	0.110176	2.12913	0.0332438	0.513649
H2ac4	119.605	0.899975	0.422767	2.12878	0.0332728	0.513649
Rpl21	64784.3	0.186315	0.0875277	2.12864	0.033284	0.513649
Slc5a9	4.72307	3.5862	1.68503	2.12828	0.0333141	NA
H2ac15	75.7448	0.951386	0.447045	2.12817	0.0333233	0.513856
Gm37023	2.57514	-4.47863	2.10464	-2.12798	0.0333387	NA
Gm10748	34.8487	1.05974	0.498103	2.12755	0.0333743	0.513856
Gm14204	8963.06	-0.200444	0.0942214	-2.12737	0.033389	0.513856
Tcf7l2	24458.9	0.241281	0.113421	2.12731	0.0333943	0.513856
C530043K16Rik	4.65405	-4.30874	2.02593	-2.12679	0.0334375	NA
Tsg101	25088.1	-0.135525	0.0637352	-2.12637	0.0334722	0.514557
Kcna3	1186.04	0.255648	0.120238	2.12618	0.0334884	0.514557
Nfat5	13355.8	0.262847	0.123654	2.12566	0.0335318	0.514835
Fam160a1	149.844	0.572837	0.269523	2.12538	0.0335551	0.514835
Zfp639	5476.24	-0.121799	0.0573192	-2.12492	0.0335934	0.514969
Atp10b	183.143	-0.639701	0.30108	-2.12469	0.0336124	0.514969
Igf2os	805.125	0.294202	0.138522	2.12387	0.0336814	0.515555
Rpl28	67593.3	0.157528	0.0741855	2.12344	0.0337171	0.515555
Gm47469	527.417	0.342622	0.161375	2.12315	0.0337413	0.515555
Kmt2a	32591.7	0.254696	0.119967	2.12306	0.0337492	0.515555
Gm10614	36.9358	-1.09201	0.514425	-2.12278	0.0337722	0.515555
Kif24	2964.84	0.279633	0.131769	2.12215	0.0338255	0.51556
Ranbp9	11676.2	-0.13443	0.0633494	-2.12204	0.0338347	0.51556
Krt18	344.506	0.509523	0.240125	2.12191	0.0338455	0.51556
Nhej1	583.85	-0.272645	0.128557	-2.12081	0.033938	0.516599
Olfr111	7.27638	-2.99667	1.41307	-2.12068	0.0339489	NA
Nol3	878.821	-0.359794	0.169692	-2.12027	0.0339829	0.516911
Lmx1a	3344.27	0.226338	0.106765	2.11996	0.0340098	0.516948
Krtcap2	6378.43	0.222595	0.105019	2.11958	0.0340418	0.517064
Angptl3	13.3066	1.76216	0.831436	2.11942	0.0340551	NA
Fam189a2	1281.46	-0.242934	0.114644	-2.11902	0.0340885	0.517394
Rnf207	273.079	-0.399774	0.188685	-2.11874	0.0341123	0.517394
Cpne7	47.3509	-0.906718	0.428222	-2.1174	0.0342258	0.518488
4930594M22Rik	124.729	0.688706	0.325273	2.11731	0.0342333	0.518488
Gm4657	2.41587	-4.3723	2.06512	-2.11721	0.0342419	NA
Bloc1s5	4872.92	-0.144486	0.0682629	-2.11661	0.0342933	0.518697
Gm48759	4.18255	3.82468	1.80699	2.1166	0.0342937	NA
Gata1	172.931	0.446239	0.210831	2.11657	0.034296	0.518697
Shisa9	820.232	-0.363653	0.171911	-2.11535	0.0344	0.519293
Scn11a	262.221	-0.475749	0.224906	-2.11533	0.0344021	0.519293
Cmtm5	55.9131	-0.779931	0.368719	-2.11525	0.0344089	0.519293
Trpv6	330.305	-0.331996	0.157005	-2.11455	0.034468	0.519815
Gm14279	73.5354	0.718604	0.340101	2.11291	0.0346083	0.521559
Gdap1l1	13469.8	-0.155611	0.0736606	-2.11254	0.0346399	0.521665
Lgi3	867.844	-0.264872	0.125404	-2.11215	0.0346734	0.521793
Fat3	17143.5	0.197781	0.0936556	2.11179	0.0347047	0.521793
Gpc6	3783.8	0.277112	0.131234	2.11158	0.0347222	0.521793
Gm43485	9.5197	2.45008	1.16045	2.11132	0.0347451	NA
Gm42303	148.609	0.529699	0.251038	2.11003	0.0348555	0.523194
Gm44044	3.74472	4.90156	2.32317	2.10986	0.0348703	NA
Lyrm2	3925.03	0.178925	0.0848132	2.10964	0.0348896	0.523194
Ggnbp1	156.132	0.703683	0.333602	2.10935	0.0349146	0.523194
Zic5	6469.78	0.172401	0.0817394	2.10916	0.0349309	0.523194
Ptprb	2511.21	0.262202	0.124322	2.10907	0.0349388	0.523194
Gm38534	594.397	-0.30131	0.142958	-2.10767	0.0350592	0.524626
Ints10	10015	-0.124017	0.0588523	-2.10727	0.0350944	0.524783
Ptger2	43.1448	-0.926782	0.440006	-2.10629	0.0351787	0.525673
Pigs	11735.7	-0.127507	0.0605886	-2.10446	0.035338	0.527681
Ndufv3	6094.23	0.238541	0.1134	2.10353	0.0354191	0.527968
Il6ra	371.496	0.351349	0.167039	2.1034	0.0354306	0.527968
Rnf183	10.3016	2.16539	1.02953	2.10327	0.0354418	NA
Kif1c	16670	0.116198	0.0552533	2.10301	0.0354649	0.527968
Gm13878	4.58743	3.54123	1.68398	2.10289	0.0354751	NA
Grb10	107406	0.163812	0.0779033	2.10276	0.0354864	0.527968
Shkbp1	10296.4	-0.141644	0.0673676	-2.10255	0.0355053	0.527968
G630016G05Rik	381.999	-0.330053	0.156979	-2.10253	0.0355066	0.527968
Per3	1279.12	0.205665	0.0978438	2.10198	0.0355555	0.528324
Jagn1	4802.75	-0.161404	0.0768141	-2.10123	0.0356206	0.528922
Gm42568	76.8429	-0.646901	0.307995	-2.10036	0.035697	0.529685
Fancf	1101.78	0.259933	0.123776	2.10002	0.0357269	0.529758
Gm49890	13.1961	3.12533	1.48881	2.09921	0.0357983	NA
Tomm6	4455.8	-0.864696	0.412074	-2.0984	0.03587	0.531507
Gm17137	10.8298	1.75485	0.836589	2.09763	0.0359379	NA
Phyhipl	11808.1	-0.195583	0.0932659	-2.09705	0.0359892	0.532901
Gm37274	97.0387	0.80027	0.381702	2.09658	0.0360305	0.532981
Shc2	8204.53	-0.137042	0.0653694	-2.09642	0.0360448	0.532981
Gm4926	3.28929	-4.82427	2.30166	-2.096	0.0360825	NA
Acot6	751.051	0.231072	0.110268	2.09556	0.0361213	0.533323
Misp	114.381	-0.641437	0.306137	-2.09526	0.0361477	0.533323
Cd68	683.016	-0.25221	0.120373	-2.09524	0.0361493	0.533323
Cmtm7	1966.01	-0.178865	0.085376	-2.09503	0.0361686	0.533323
Gm10248	19.1664	-1.46057	0.69727	-2.09469	0.0361984	0.533392
Gm43568	2.99716	5.36272	2.56031	2.09456	0.03621	NA
Wapl	19758.4	0.194044	0.0926545	2.09427	0.0362356	0.533569
Taco1os	28.7021	1.10282	0.527034	2.0925	0.0363934	0.535521
Nexmif	4900.39	0.169634	0.0811148	2.09128	0.0365029	0.536545
Ankrd54	5451.65	-0.160287	0.0766496	-2.09116	0.0365136	0.536545
Snrpn	35523.2	-0.197108	0.0942873	-2.0905	0.0365726	0.536546
Ptpn18	190.443	0.511758	0.244819	2.09035	0.0365866	0.536546
Gm9706	13.8933	1.9894	0.951851	2.09003	0.0366152	NA
Ttll3	1171.95	-0.19509	0.0933516	-2.08984	0.0366319	0.536546
6330562C20Rik	99.2749	-0.606591	0.290292	-2.08959	0.0366549	0.536546
Siah2	2089.3	-0.153027	0.0732441	-2.08928	0.0366829	0.536546
Gm16316	13.4639	2.30665	1.10404	2.08927	0.0366831	NA
Cbln1	14111	-0.139529	0.0667862	-2.08918	0.0366911	0.536546
Cpa1	36.854	-0.972053	0.465306	-2.08906	0.0367021	0.536546
Hypk	9209.74	0.304109	0.145612	2.08849	0.0367535	0.536546
Usp53	1458.3	0.221633	0.106167	2.08759	0.0368352	0.536546
Gtsf1l	3.22594	5.45571	2.6135	2.08751	0.0368423	NA
Stard8	3193.3	0.246063	0.117876	2.08747	0.0368453	0.536546
Gm28265	400.35	0.355695	0.170411	2.08727	0.0368635	0.536546
Gm15696	55.4318	0.88423	0.423673	2.08706	0.0368828	0.536546
Col6a6	236.35	0.377624	0.180959	2.08679	0.0369069	0.536546
Aasdh	2406.89	-0.20653	0.0989815	-2.08655	0.0369287	0.536546
Pfkfb2	3974.93	-0.161361	0.0773359	-2.0865	0.0369337	0.536546
Icam5	56.1637	-0.957597	0.459002	-2.08626	0.0369551	0.536546
Gng11	1296.41	0.276701	0.132647	2.08599	0.0369799	0.536546
Pisd-ps1	1832.85	-0.273567	0.131152	-2.08588	0.0369892	0.536546
Aire	29.9941	1.0386	0.497931	2.08583	0.0369945	0.536546
Snora57	138.255	0.757983	0.363484	2.08533	0.0370393	0.536829
Cnmd	980.875	-0.319534	0.153253	-2.08501	0.0370687	0.536888
Gstm2	716.208	0.278083	0.133422	2.08424	0.0371386	0.537051
Hdac10	2314.49	-0.181384	0.0870277	-2.08421	0.0371412	0.537051
Nfib	25986.7	0.175722	0.0843176	2.08405	0.0371559	0.537051
Epb41l4a	8769.84	-0.148517	0.0712915	-2.08324	0.0372293	0.537746
Gm20604	8028.18	-0.121636	0.0584059	-2.0826	0.0372874	0.538218
Peg3	53294.1	0.17413	0.083649	2.08168	0.0373717	0.538831
Gm7420	39.2411	-0.915803	0.440053	-2.08112	0.0374227	0.538831
Tenm4	20906.2	0.214403	0.103049	2.08059	0.0374718	0.538831
Tyrobp	509.686	0.343789	0.165237	2.08057	0.0374729	0.538831
Gm8899	28.6075	1.33212	0.640289	2.0805	0.0374793	0.538831
Fam234b	15547.1	-0.119455	0.0574324	-2.07992	0.0375329	0.538831
Nsmf	12949.4	-0.124499	0.0598583	-2.07989	0.0375358	0.538831
Rnps1	42303.9	-0.115576	0.0555789	-2.0795	0.0375715	0.538831
Cbl	24245.7	0.217428	0.10456	2.07945	0.0375764	0.538831
Tmed4	13026.1	-0.121059	0.0582338	-2.07885	0.0376311	0.538831
Gm43063	3.34999	-3.81174	1.83391	-2.07848	0.0376652	NA
Trim25	1633.35	0.205974	0.0990998	2.07844	0.0376684	0.538831
Arid3a	4327.37	0.196958	0.0947643	2.07839	0.0376731	0.538831
Mlf2	52238.6	-0.1305	0.062792	-2.07829	0.0376826	0.538831
Pim3	5480.18	-0.11602	0.0558325	-2.078	0.0377097	0.538831
Sv2c	4323.53	0.280054	0.134775	2.07794	0.0377153	0.538831
Emx2	8131.07	0.171388	0.0824928	2.07761	0.0377451	0.538831
Six6	90.526	-2.64055	1.27107	-2.07743	0.0377618	0.538831
A730006G06Rik	3.20368	-4.78541	2.30424	-2.07678	0.0378215	NA
Gm4925	77.5966	0.640232	0.308354	2.07629	0.0378671	0.539548
Gm34730	21.3223	1.2672	0.610372	2.07611	0.0378835	0.539548
Epha7	14149.6	0.157533	0.0758809	2.07606	0.0378884	0.539548
Gm47976	94.1099	0.607998	0.293118	2.07424	0.038057	0.539854
Tecpr1	11556.9	-0.115096	0.0554913	-2.07413	0.0380671	0.539854
Gm37745	11.6817	1.87483	0.903988	2.07396	0.0380833	NA
ENSMUSG00000107877	4707.73	-0.336458	0.162247	-2.07375	0.0381029	0.539854
Ece1	9495.98	0.120141	0.0579345	2.07373	0.038104	0.539854
Gm7467	64.3642	0.9593	0.462654	2.07347	0.0381283	0.539854
Atg10	1056.59	-0.275878	0.133052	-2.07345	0.0381303	0.539854
Hspa1a	487.245	0.355365	0.171434	2.0729	0.0381815	0.539854
Ndufa2	7773.86	0.239133	0.115362	2.07289	0.0381824	0.539854
Dcaf15	12488.1	-0.140191	0.067632	-2.07285	0.0381863	0.539854
Gm33228	3.14521	-4.76711	2.29984	-2.0728	0.0381914	NA
3110021N24Rik	76.9531	0.699458	0.337452	2.07276	0.0381946	0.539854
Zfpm1	3979.45	-0.16146	0.0779109	-2.07236	0.0382316	0.539854
Srrm3	9467.82	-0.137766	0.0664794	-2.0723	0.0382372	0.539854
Flrt1	2465.84	0.188461	0.0909445	2.07226	0.0382409	0.539854
Carns1	530.501	0.393589	0.190035	2.07114	0.038346	0.540225
Tgds	2363.58	-0.191025	0.0922474	-2.07079	0.0383782	0.540225
Atxn1l	10777.5	0.138789	0.0670221	2.07079	0.0383783	0.540225
Scel	58.6619	0.753231	0.363785	2.07054	0.038402	0.540225
Slc18a2	3522.11	-0.198929	0.0960814	-2.07043	0.0384125	0.540225
Bace1	20201.1	0.142386	0.0687745	2.07034	0.0384207	0.540225
Sim1	1643.46	0.324819	0.156926	2.06989	0.0384625	0.540225
Ndufab1	9946.21	0.21946	0.10603	2.06979	0.0384723	0.540225
Gm8242	68.8747	-0.662764	0.320249	-2.06953	0.0384965	0.540225
Rpl24	49976.8	0.149539	0.0722866	2.06869	0.0385747	0.540965
Tnpo2	30606.4	0.129238	0.0624889	2.06818	0.0386228	0.540982
Minpp1	8687.65	-0.11764	0.0568876	-2.06793	0.0386464	0.540982
Nefl	48257.8	-0.104515	0.0505482	-2.06763	0.0386748	0.540982
Ccdc18	1251.87	0.313458	0.15161	2.06753	0.0386843	0.540982
Gm42502	30.1654	1.43005	0.692051	2.0664	0.0387909	0.540982
Clk3	13427.6	-0.143226	0.0693145	-2.06633	0.0387975	0.540982
Hars2	6639.47	-0.123814	0.0599239	-2.06618	0.0388111	0.540982
E130008D07Rik	1178.62	-0.244458	0.118334	-2.06583	0.0388446	0.540982
Gm43480	10.2811	2.22518	1.07715	2.0658	0.0388469	NA
Gm8113	798.458	-0.250737	0.121375	-2.0658	0.0388471	0.540982
Qpctl	3813.01	-0.158652	0.0767994	-2.0658	0.0388477	0.540982
Atp13a4	37.9071	-1.25887	0.609455	-2.06557	0.038869	0.540982
Gm3791	3.24169	5.46275	2.64471	2.06554	0.0388721	NA
Asic3	70.3741	-0.64216	0.310937	-2.06524	0.0388999	0.540982
Ap5s1	2195	-0.163197	0.0790241	-2.06516	0.0389077	0.540982
Gm11816	3.31573	-4.84437	2.34587	-2.06507	0.0389168	NA
Rpl15	81805.3	0.159094	0.0770762	2.06411	0.0390076	0.542017
Gm42779	3.2069	-4.78597	2.31872	-2.06405	0.0390126	NA
Adgrv1	13711.7	0.268423	0.130102	2.06318	0.0390959	0.542543
Amot	10291.4	0.20569	0.0996963	2.06317	0.0390967	0.542543
Bax	13939.2	-0.165312	0.0801576	-2.06233	0.0391759	0.543148
Gm12290	4.70203	-5.34462	2.59181	-2.06212	0.0391964	NA
Pole4	5806.11	-0.137569	0.0667157	-2.06202	0.0392054	0.543148
D130043K22Rik	568.365	0.298976	0.145019	2.06163	0.0392425	0.543148
Mylk3	262.28	0.493725	0.239483	2.06163	0.0392427	0.543148
Hsp90b1	83143.7	-0.08879	0.0430749	-2.06129	0.0392753	0.543244
Epha10	2355.89	-0.235263	0.114169	-2.06066	0.0393355	0.543412
Shb	5883.96	-0.199571	0.0968496	-2.06063	0.0393386	0.543412
Zdhhc6	7386.89	-0.14173	0.0688154	-2.05957	0.0394401	0.544026
Lamtor2	5533.22	0.222976	0.108266	2.05951	0.0394453	0.544026
Slc10a4	2490.42	-0.165689	0.0804601	-2.05927	0.039468	0.544026
Fcgbp	40.9191	1.30192	0.632281	2.05909	0.0394857	0.544026
Grem1	709.843	0.27931	0.135688	2.05847	0.039545	0.544488
1700029J07Rik	357.935	-0.329646	0.16021	-2.05759	0.03963	0.545168
Klhl40	42.9831	-1.14947	0.558775	-2.05713	0.0396741	0.545168
Kcnj8	1088.03	-0.274561	0.133497	-2.05669	0.0397163	0.545168
Gm14276	817.836	-0.216436	0.105244	-2.05652	0.0397322	0.545168
1110059G10Rik	2161.91	-0.154145	0.0749606	-2.05635	0.0397484	0.545168
Timp1	334.127	0.338842	0.164778	2.05635	0.0397486	0.545168
Arhgap31	6807.22	0.204664	0.0995556	2.05577	0.0398045	0.545581
Gm20460	21.9713	-7.56192	3.67986	-2.05495	0.0398839	0.546317
Bhlhe23	1603.55	-0.241053	0.117336	-2.05439	0.0399381	0.546706
5430434F05Rik	9.75399	1.74012	0.847528	2.05317	0.0400565	NA
Srek1ip1	4237.83	0.140373	0.0683905	2.05253	0.0401184	0.548573
Gm29374	129.277	-0.721327	0.35149	-2.0522	0.0401504	0.548573
Gm5577	783.386	-0.297733	0.145081	-2.05218	0.0401521	0.548573
Gfy	29.5906	-1.51047	0.736237	-2.05161	0.0402077	0.548866
Ccdc181	2479.45	-0.159041	0.0775322	-2.0513	0.0402381	0.548866
Gng13	17.9829	1.3961	0.680704	2.05097	0.0402702	0.548866
Ehbp1l1	2754.13	-0.167102	0.0814778	-2.0509	0.0402771	0.548866
Pnpla1os	3.26307	-4.81102	2.34732	-2.04958	0.0404057	NA
Gm38173	18.8826	1.33135	0.649586	2.04953	0.0404098	0.5502
Calhm2	247.461	0.410956	0.200529	2.04936	0.0404269	0.5502
Ikzf3	10.6641	2.47228	1.20645	2.04922	0.0404405	NA
ENSMUSG00000118029	61.3311	-0.722224	0.352531	-2.04868	0.0404934	0.550471
Selenoh	15340.5	0.260181	0.12701	2.04851	0.0405098	0.550471
ENSMUSG00000093992	2.60043	4.35082	2.12427	2.04815	0.0405454	NA
Wtip	3537.46	-0.15914	0.0777005	-2.04812	0.0405482	0.550471
Setbp1	27935.2	0.246906	0.120554	2.0481	0.0405506	0.550471
Arpp19	26340.1	0.258959	0.126465	2.04768	0.0405917	0.550676
Acaa2	3694	-0.152206	0.0743474	-2.04722	0.0406363	0.550702
Mrpl20	6270.38	0.224976	0.109911	2.04689	0.0406691	0.550702
Adgrg5	19.9057	1.37722	0.672885	2.04674	0.040684	0.550702
Eif4e	24683.9	-0.114289	0.0558483	-2.04642	0.0407151	0.550702
Ubb-ps	36081.2	-0.211458	0.103344	-2.04615	0.0407414	0.550702
Mzb1	42.7163	0.860035	0.420351	2.04599	0.0407569	0.550702
Plec	12941.3	0.162816	0.0795862	2.04578	0.0407778	0.550702
Ss18l2	2437.9	0.233169	0.113989	2.04554	0.0408014	0.550702
Fam118b	6640.59	-0.106066	0.0518625	-2.04514	0.040841	0.550886
Gm48809	8.66985	2.6725	1.30745	2.04406	0.0409481	NA
Gm38137	3.03412	-4.71658	2.30822	-2.04338	0.0410145	NA
Upf2	9906.09	0.132105	0.0646538	2.04326	0.0410266	0.552596
Mme	5292.11	0.232306	0.1137	2.04315	0.0410376	0.552596
Taf1	16189.6	0.174741	0.0855335	2.04296	0.0410566	0.552596
Zfp652os	38.0936	0.833485	0.408011	2.0428	0.041072	0.552596
Gm7468	16.4404	-1.67645	0.820727	-2.04265	0.0410874	NA
Adtrp	27.9113	1.1456	0.561047	2.0419	0.0411616	0.553104
Cd300c2	104.519	0.656351	0.321442	2.04189	0.041162	0.553104
Gm44699	6.11973	2.78886	1.36598	2.04165	0.0411861	NA
A530088E08Rik	3.22622	-4.77809	2.34037	-2.0416	0.0411917	NA
Gm16973	1921.1	-0.152106	0.0745126	-2.04134	0.0412168	0.553112
Supt16	38746.6	0.117237	0.0574364	2.04117	0.0412343	0.553112
Bloc1s6	9315.76	0.121848	0.0597007	2.04098	0.0412531	0.553112
Gm9752	482.53	-0.320505	0.157046	-2.04084	0.0412669	0.553112
Marchf8	19640.8	-0.134696	0.0660221	-2.04016	0.0413341	0.553663
Gm6213	15.8966	1.60379	0.786126	2.04011	0.041339	NA
Pknox1	6926.93	-0.128041	0.0627802	-2.03952	0.0413986	0.553955
Lrp11	5791.72	-0.18305	0.0897639	-2.03924	0.0414262	0.553955
Smoc1	9823.19	-0.136241	0.0668175	-2.039	0.0414504	0.553955
Dtl	8707.64	0.201942	0.0990461	2.03887	0.041463	0.553955
Nkx6-3	333.934	-0.387608	0.190131	-2.03863	0.0414865	0.553955
Tbk1	5650.09	0.141688	0.0695321	2.03773	0.0415769	0.55406
Wdhd1	8378.54	0.118947	0.05838	2.03746	0.0416041	0.55406
B4galnt4	18572.3	-0.115887	0.0568813	-2.03735	0.0416154	0.55406
Pkp2	424.477	0.329713	0.161856	2.03707	0.041643	0.55406
Lats2	6411.86	0.157002	0.0770769	2.03695	0.0416547	0.55406
Eipr1	5468.55	-0.23288	0.114341	-2.03672	0.0416781	0.55406
Flt4	1893.31	0.167569	0.0822825	2.03651	0.0416989	0.55406
9430038I01Rik	866.986	0.337439	0.165698	2.03647	0.0417034	0.55406
Gabbr1	39632.9	-0.101876	0.0500389	-2.03594	0.0417559	0.554409
Rpl19-ps12	3.00182	-4.70198	2.31103	-2.03458	0.0418934	NA
Gm50491	3.32159	3.96944	1.95124	2.03432	0.0419197	NA
Tmem35b	864.527	-0.201203	0.0989051	-2.0343	0.0419212	0.556102
Map1b	256806	0.19154	0.0941737	2.0339	0.0419616	0.556102
Ppp1r35	5084	-0.198597	0.0976435	-2.0339	0.0419621	0.556102
Gm30015	211.91	-0.429788	0.211363	-2.03342	0.0420105	0.556396
Slc5a4a	9.70423	2.23298	1.09824	2.03324	0.042028	NA
Gm12184	9175.69	-0.161373	0.0793776	-2.03298	0.042055	0.55654
2610507I01Rik	1388.9	0.172613	0.0849231	2.03258	0.0420954	0.55654
Zfp84	5580.27	0.144414	0.0710622	2.03222	0.0421319	0.55654
Eva1c	265.812	-0.44682	0.219881	-2.0321	0.042144	0.55654
Gm37606	40.3809	0.851844	0.419212	2.03201	0.0421526	0.55654
Fn1	58444.9	0.201728	0.0992957	2.03159	0.0421951	0.556627
Usf2	15905	-0.123101	0.0606048	-2.03121	0.0422338	0.556627
Parp9	516.383	-0.284681	0.140156	-2.03117	0.0422379	0.556627
Gm16046	112.244	0.794413	0.391206	2.03068	0.0422879	0.556939
Ppp3r2	6.3767	-3.10981	1.53187	-2.03008	0.0423483	NA
mt-Co2	153909	0.147278	0.0725509	2.03	0.0423567	0.5575
Gm45853	50.3487	0.918349	0.45249	2.02955	0.0424028	0.557629
Fgf15	7043.14	-0.214151	0.105525	-2.02938	0.0424192	0.557629
Fn3k	404.06	-0.364181	0.179496	-2.02891	0.0424673	0.557916
Rbis	4550.86	0.180418	0.0889378	2.02859	0.0425001	0.558002
ENSMUSG00000088170	23.9141	1.26941	0.625968	2.02792	0.042568	0.558547
Adam23	5218.42	0.205008	0.101108	2.02762	0.0425993	0.558612
B230307C23Rik	558.976	0.273313	0.134843	2.02689	0.0426734	0.558924
Mmadhc	11332.5	-0.128887	0.063589	-2.02687	0.0426758	0.558924
Nkpd1	26.5145	-1.09816	0.542026	-2.02603	0.0427618	0.558964
Trh	219.329	0.570856	0.281769	2.02597	0.0427675	0.558964
Syt5	3922.98	-0.204488	0.100959	-2.02546	0.0428203	0.558964
Zfp938	1706.77	-0.184128	0.0909101	-2.02539	0.0428274	0.558964
Bap1	31661.3	-0.111502	0.0550533	-2.02536	0.0428309	0.558964
Gm20498	1180.61	-0.314067	0.155075	-2.02526	0.042841	0.558964
Acd	9673	-0.125973	0.0622141	-2.02484	0.0428841	0.558964
Gm16244	170.878	-0.474479	0.234336	-2.02478	0.0428897	0.558964
Gm45532	8.68175	2.24524	1.10895	2.02466	0.0429027	NA
Dcp2	21035.7	0.157578	0.0778385	2.02442	0.0429273	0.559109
Cfap20	7762.38	-0.139607	0.0689937	-2.02347	0.0430245	0.560032
Clcn2	6842.56	-0.152961	0.0756099	-2.02303	0.0430701	0.560281
Brix1	8796.74	-0.106276	0.0525661	-2.02177	0.0432005	0.561634
Zfp808	701.476	0.32983	0.163172	2.02136	0.0432423	0.561831
Cr2	69.878	0.630482	0.312049	2.02046	0.043336	0.562182
Ndufs2	28814.4	-0.110475	0.0546806	-2.02037	0.0433446	0.562182
9130008F23Rik	60.6362	0.835665	0.413627	2.02033	0.0433488	0.562182
Misp3	3.01551	3.8627	1.91233	2.01989	0.0433947	NA
Cyp2s1	128.144	-0.481809	0.238589	-2.01941	0.0434444	0.562666
Gas5	17115.8	0.203759	0.100906	2.01929	0.0434568	0.562666
Phox2a	671.696	-0.332144	0.164492	-2.01921	0.0434657	0.562666
Tril	9707.99	0.198182	0.0982071	2.018	0.0435908	0.56394
Gm37003	9.42553	2.8187	1.39744	2.01704	0.0436916	NA
Fbxw7	8475.44	0.115455	0.0572502	2.01667	0.04373	0.565317
Apob	23.8795	1.33382	0.661485	2.0164	0.0437578	0.565317
Dctn6	7119.14	-0.155066	0.0769094	-2.01622	0.0437772	0.565317
Parp4	605.642	0.337548	0.167441	2.01592	0.0438082	0.565373
Gm12070	7967.13	-0.179775	0.0892204	-2.01495	0.0439099	0.565994
Ppp2ca	78373.8	-0.141417	0.0702017	-2.01444	0.0439629	0.565994
Gm14200	2.30153	-4.3181	2.14359	-2.01443	0.0439647	NA
Cox16	2892.27	0.258679	0.128423	2.01427	0.0439813	0.565994
Gpr101	35.4524	0.866319	0.430117	2.01415	0.0439943	0.565994
Gpr68	128.043	-0.724487	0.359755	-2.01384	0.0440268	0.565994
Bdp1	9378.36	0.250939	0.124628	2.01351	0.044061	0.565994
Ccdc125	361.205	0.34908	0.173391	2.01326	0.0440878	0.565994
Mark3	27883.2	-0.132231	0.0656887	-2.013	0.0441148	0.565994
Cox6b2	867.574	0.29364	0.145883	2.01285	0.0441309	0.565994
Actl10	48.7812	0.839962	0.417333	2.01269	0.0441475	0.565994
Zfp61	3957.71	-0.129513	0.0643513	-2.01259	0.0441581	0.565994
Tmeff2	3296.01	-0.213794	0.106238	-2.01241	0.0441765	0.565994
Stard9	4713.17	0.223486	0.111078	2.01197	0.0442227	0.566102
Gm49599	201.497	0.759063	0.377323	2.01171	0.044251	0.566102
Gm39383	3.31078	-4.81426	2.39323	-2.01162	0.0442604	NA
Prf1	2.85505	5.29516	2.6323	2.01161	0.0442609	NA
Sec22a	3627.56	-0.137058	0.0681346	-2.01157	0.0442651	0.566102
Gm20493	8.85409	-1.8646	0.927078	-2.01126	0.0442979	NA
Filip1l	1068.26	0.237328	0.118005	2.01117	0.044308	0.566309
Nkx2-9	180.706	0.522918	0.260044	2.01088	0.0443383	0.56631
Clcn7	6347.53	-0.12072	0.0600455	-2.01048	0.0443802	0.56631
Zfp821	15456.1	-0.13784	0.0685645	-2.01037	0.0443917	0.56631
Stat3	7602.84	0.140812	0.0700505	2.01015	0.0444149	0.56631
Stpg1	177.943	-0.472333	0.235036	-2.00962	0.0444712	0.566687
Ccdc150	154.172	0.840875	0.418492	2.0093	0.0445056	0.566696
Ddi2	22807.6	0.137608	0.068492	2.00911	0.0445254	0.566696
Gm44981	6.39254	2.67199	1.33009	2.00888	0.0445496	NA
Slc9b2	211.348	0.554572	0.276081	2.00873	0.0445662	0.566876
C530043A13Rik	9.1487	-1.9235	0.957722	-2.00841	0.0445993	NA
Gm45170	13.6692	-1.64478	0.819192	-2.00781	0.0446639	NA
Bmp15	25.0491	1.16795	0.581778	2.00755	0.044691	0.567147
Prkag2	8934.9	-0.119896	0.0597224	-2.00755	0.0446913	0.567147
Gpr82	5.78321	3.44004	1.71366	2.00742	0.044705	NA
Lrrc45	6709.42	-0.186424	0.0928778	-2.0072	0.0447286	0.567147
Cyp26c1	21.2103	-1.68774	0.840847	-2.00719	0.0447293	0.567147
Med13	24604	0.222424	0.110824	2.007	0.0447498	0.567147
Trpc4	437.159	-0.411318	0.204942	-2.00699	0.0447503	0.567147
Cbx1	36694	0.151618	0.075561	2.00657	0.0447955	0.567147
Mettl7a1	1667.48	0.201411	0.100395	2.00619	0.0448359	0.567147
Aspdh	578.567	-0.286564	0.142851	-2.00603	0.0448534	0.567147
2510002D24Rik	1383.08	-0.237509	0.118399	-2.00601	0.044855	0.567147
Prkcz	8453.41	-0.130351	0.0649998	-2.0054	0.0449198	0.567511
Ndrg4	15113	-0.143812	0.0717288	-2.00494	0.0449691	0.567511
Paqr3	3314.47	-0.198404	0.0989738	-2.00461	0.0450046	0.567511
Gm42457	3.44677	4.04554	2.01826	2.00447	0.04502	NA
Mpzl2	186.207	0.864503	0.431289	2.00446	0.0450205	0.567511
Nsd1	45648.9	0.192415	0.0960059	2.0042	0.0450487	0.567511
Stx1a	4633.41	-0.183158	0.0913949	-2.00403	0.0450664	0.567511
P2ry13	199.245	-0.502487	0.250743	-2.00399	0.0450711	0.567511
Gm43662	16.6811	1.4405	0.718853	2.00389	0.0450817	NA
Tmem117	221.81	-0.64502	0.321926	-2.00363	0.0451099	0.567662
Tmem50b	6093.96	-0.130858	0.0653297	-2.00304	0.0451735	0.568125
Gm42518	5.54866	-2.728	1.36204	-2.00288	0.0451905	NA
Smcr8	9613.13	0.216761	0.108235	2.0027	0.04521	0.568243
C130089K02Rik	12.8618	2.42781	1.21235	2.00256	0.0452241	NA
Gm45294	2.03309	4.79019	2.3921	2.0025	0.0452307	NA
Setd2	26674.3	0.172015	0.0859046	2.0024	0.0452418	0.568243
ENSMUSG00000106198	9.26911	3.09224	1.54429	2.00237	0.045245	NA
ENSMUSG00000088442	2.50927	4.25216	2.12367	2.00226	0.0452563	NA
Grk5	4380.77	0.162628	0.0812315	2.00203	0.0452816	0.568243
Prdm11	2279.15	0.207248	0.103523	2.00195	0.0452901	0.568243
Pikfyve	8448.68	0.163653	0.0817857	2.001	0.0453928	0.569032
Rbp1	8873.44	-0.234283	0.117091	-2.00087	0.0454066	0.569032
Wrn	2995.4	0.221964	0.110959	2.00042	0.045455	0.569302
Hnrnpa1	285737	0.178109	0.0890573	1.99993	0.0455074	0.569479
Rpl26	60166	0.170644	0.0853308	1.99979	0.0455228	0.569479
Med4	7165.24	-0.164484	0.0822845	-1.99896	0.0456126	0.569949
Tacc1	14181.4	0.157022	0.0785526	1.99895	0.0456142	0.569949
Tjp2	9607.22	0.109156	0.0546463	1.9975	0.0457705	0.571168
Cep112	2209.14	0.140943	0.070565	1.99734	0.045788	0.571168
Ubl7	9263.86	-0.163412	0.0818166	-1.9973	0.0457925	0.571168
E330020D12Rik	12.8345	-1.61225	0.807504	-1.99658	0.045871	NA
Rbm41	2315.61	0.245477	0.122972	1.99619	0.0459127	0.57233
Cables2	8777.38	-0.124032	0.0621426	-1.99593	0.0459417	0.572355
Zc3hc1	8054.51	-0.151587	0.0759691	-1.99538	0.0460012	0.572759
Gde1	10037.6	-0.150353	0.0753631	-1.99505	0.0460378	0.572879
Entpd3	175.507	-0.494962	0.248227	-1.99398	0.0461537	0.573668
Cdk2ap2	3064.36	-0.162176	0.0813425	-1.99374	0.04618	0.573668
Pkdcc	9763.89	-0.169702	0.0851225	-1.99362	0.0461937	0.573668
Tbc1d10a	2733.12	-0.124541	0.0624758	-1.99343	0.0462144	0.573668
Ccdc69	20.9778	-1.44002	0.722454	-1.99323	0.0462365	0.573668
Gm39464	3.04325	-4.70164	2.35918	-1.99291	0.0462713	NA
Itgav	6465.94	0.213736	0.107259	1.99271	0.0462934	0.573754
Gm12895	4575.04	-0.337229	0.169245	-1.99255	0.0463102	0.573754
Atp5h	19355.7	0.226502	0.113685	1.99237	0.046331	0.573754
Snapin	5296.31	-0.129683	0.0650959	-1.99218	0.0463516	0.573754
Gm49257	7.17278	-2.21557	1.11234	-1.9918	0.0463928	NA
Gm45425	14.1147	1.43628	0.7211	1.99178	0.0463947	NA
Sptssb	15.3434	-1.76524	0.886673	-1.99085	0.0464969	NA
Sbk1	192147	-0.107315	0.0539144	-1.99047	0.0465393	0.574019
H2-Ab1	130.476	0.704653	0.354016	1.99046	0.0465407	0.574019
Mycbp	1516.41	0.237919	0.119541	1.99028	0.0465603	0.574019
Galnt13	874.27	-0.302686	0.152085	-1.99025	0.0465635	0.574019
Plpp3	16235.7	0.140419	0.0705568	1.99015	0.0465743	0.574019
Sfi1	3422.54	0.159948	0.0803989	1.98943	0.0466542	0.574019
Gm37165	18.3828	1.56189	0.7852	1.98916	0.0466837	0.574019
Gm49342	4.16977	5.84138	2.93661	1.98916	0.046684	NA
Gm831	2.90177	5.32198	2.67565	1.98904	0.0466964	NA
Snapc4	5387.06	-0.127204	0.0639578	-1.98887	0.0467159	0.574019
Gm45696	2.2299	-4.2684	2.14644	-1.9886	0.0467458	NA
Gm26831	143.992	0.559025	0.281117	1.98858	0.0467475	0.574019
Akt1	63921	-0.116244	0.0584558	-1.98857	0.0467484	0.574019
Notch3	29599.2	0.191253	0.0961932	1.98822	0.0467876	0.574019
Setd1a	16889.3	0.116894	0.0587962	1.98812	0.0467982	0.574019
Bicc1	5227.05	0.165514	0.0832797	1.98744	0.0468732	0.574019
Zfp266	29160.3	0.191423	0.0963346	1.98706	0.0469154	0.574019
Nsd3	19191.1	0.122251	0.0615297	1.98686	0.0469382	0.574019
Myl12a	16546.6	0.222239	0.111857	1.98681	0.0469431	0.574019
Gm49329	874.913	-0.230554	0.116051	-1.98667	0.046959	0.574019
Lgals1	13269.9	0.176767	0.0889817	1.98655	0.0469719	0.574019
Hmbox1	13737.5	0.129753	0.0653184	1.98647	0.0469813	0.574019
Gm12117	4.7876	3.14852	1.58507	1.98636	0.0469931	NA
Slc11a1	265.912	0.356692	0.179587	1.98618	0.0470129	0.574019
mt-Atp8	25071.5	0.420551	0.211748	1.98609	0.0470235	0.574019
Wdr12	6131.39	0.140507	0.0707561	1.9858	0.047056	0.574019
Ttc37	6150.83	0.128339	0.0646314	1.98571	0.0470653	0.574019
Tspan3	45770.9	-0.0931475	0.046909	-1.98571	0.0470656	0.574019
Gm38020	138.818	0.473894	0.238661	1.98563	0.0470742	0.574019
Zzz3	18239.5	0.159475	0.0803169	1.98557	0.0470816	0.574019
Gm14342	1130.76	0.243639	0.122739	1.98502	0.0471423	0.574019
Dtx3l	934.842	0.264285	0.133147	1.98492	0.0471539	0.574019
Gm43400	3.01137	-4.70317	2.37015	-1.98434	0.0472182	NA
Usp33	14929.5	-0.0978225	0.0492992	-1.98426	0.0472268	0.574019
Stat5a	359.254	0.407058	0.205153	1.98417	0.0472369	0.574019
Gm47676	3.06654	-4.73045	2.38412	-1.98415	0.0472387	NA
Afp	4.81976	3.4001	1.71404	1.98367	0.0472921	NA
Emilin3	1671.14	0.28467	0.143516	1.98354	0.047307	0.574019
Lynx1	537.887	0.254191	0.128159	1.9834	0.0473226	0.574019
Nron	12.6001	2.87865	1.45144	1.98331	0.0473323	NA
Sox10	775.013	-0.460927	0.232414	-1.98322	0.047343	0.574019
Tmem98	7681.49	-0.129542	0.0653275	-1.98297	0.0473713	0.574019
2900092N22Rik	4.24296	5.85653	2.95408	1.98252	0.0474212	NA
Pla2g7	1035.79	-0.238281	0.1202	-1.98238	0.0474366	0.574019
Cnn2	18178.2	0.183439	0.0925359	1.98236	0.0474395	0.574019
Socs4	10448.8	0.203712	0.10278	1.98202	0.047477	0.574019
4930563E22Rik	695.887	-0.289188	0.145909	-1.98198	0.0474818	0.574019
Actr10	17699	-0.122251	0.0616837	-1.98191	0.0474895	0.574019
Mid1-ps1	1610.18	0.227759	0.114923	1.98184	0.0474971	0.574019
Ppp4c	22571.8	-0.136111	0.0686871	-1.98161	0.0475229	0.574019
Gm15893	347.106	0.420033	0.212011	1.98119	0.0475705	0.574019
Fam199x	3683.69	0.255343	0.128888	1.98113	0.0475769	0.574019
Gpt	1727.77	-0.194751	0.0983258	-1.98068	0.0476276	0.574019
Gm49698	19.0909	-1.3257	0.669376	-1.9805	0.0476471	0.574019
[truncated: 27,922 more rows]

## Sheet: E12.5_DEGs_craniofacial
Column1	baseMean	log2FoldChange	lfcSE	stat	pvalue	padj		Data S4: Processed RNA-seq data after DESeq2.
ENSMUSG00000106106	9.26767e+06	6.31965	0.80583	7.84242	4.41955e-15	1.20521e-10
H4c6	237.894	4.76878	0.622161	7.66486	1.79026e-14	2.44102e-10
Mn1	45967.7	1.51841	0.215543	7.0446	1.85995e-12	1.69069e-08
Lars2	358898	3.49807	0.544264	6.42716	1.30009e-10	8.15008e-07
H4c11	366.754	3.23721	0.506524	6.39104	1.64761e-10	8.15008e-07
ENSMUSG00000065037	13209.4	7.65453	1.20013	6.37808	1.7932e-10	8.15008e-07
Gm22442	51.8975	4.84906	0.786616	6.16445	7.07266e-10	2.75531e-06
Gm23547	69.6908	4.98039	0.836206	5.95593	2.58595e-09	8.81484e-06
H3c8	316.353	3.16387	0.550277	5.7496	8.94539e-09	2.65535e-05
Rmrp	472.17	7.52086	1.31134	5.73524	9.73724e-09	2.65535e-05
H2bc6	676.907	2.37511	0.42668	5.5665	2.59912e-08	6.44346e-05
H2bc12	733.348	2.25922	0.408308	5.53312	3.1459e-08	7.14907e-05
H4c1	282.199	4.65471	0.85258	5.45956	4.77325e-08	0.000100128
Corin	2221.48	-0.600754	0.110954	-5.41446	6.14734e-08	0.000119741
Ndufaf2	2924.01	0.582848	0.109487	5.32344	1.01821e-07	0.000185111
H1f1	870.147	4.85506	0.914567	5.30858	1.1048e-07	0.0001883
H2bc8	732.762	2.2842	0.432997	5.27533	1.32521e-07	0.000212579
H1f3	1140.13	4.43229	0.845732	5.24077	1.59906e-07	0.000242258
B830012L14Rik	178.231	3.36559	0.64443	5.22258	1.7645e-07	0.000253252
H2bc11	555.542	2.37536	0.456505	5.20335	1.95727e-07	0.00025541
Amer1	9241.19	0.379168	0.0728826	5.20244	1.96686e-07	0.00025541
Gm22009	810.009	6.0502	1.16879	5.17645	2.2615e-07	0.000270027
Hnrnpa1	249057	0.499511	0.0965214	5.17514	2.27745e-07	0.000270027
ENSMUSG00000065824	575.185	6.00952	1.16541	5.15657	2.5151e-07	0.000274695
Scarna2	453.436	5.58092	1.08286	5.15386	2.55178e-07	0.000274695
Ube2k	16842.3	0.474846	0.0922212	5.14898	2.61902e-07	0.000274695
Gje1	69.6238	-1.56734	0.304972	-5.1393	2.75761e-07	0.000278518
Cryba1	3282.55	-1.19353	0.233553	-5.1103	3.21642e-07	0.000313256
H2bc13	507.592	4.12947	0.809717	5.09989	3.39854e-07	0.000314273
ENSMUSG00000065911	793.621	6.23834	1.22412	5.09619	3.4656e-07	0.000314273
H1f4	1852.22	4.95601	0.973594	5.09043	3.57259e-07	0.000314273
H2bc22	218.605	2.73908	0.545777	5.01868	5.20271e-07	0.000443368
H2ac7	288.363	2.44656	0.491207	4.98072	6.33489e-07	0.000523492
H2bc23	431.58	2.18474	0.440265	4.96232	6.96552e-07	0.000558676
H2bc15	583.586	3.90112	0.79744	4.89205	9.97894e-07	0.000777502
Gm47341	13.2816	7.38125	1.53093	4.82141	1.42545e-06	0.00107978
Kcp	5333.25	-0.76736	0.159763	-4.80313	1.56207e-06	0.00115129
H4c8	382.188	3.76775	0.788231	4.78001	1.75287e-06	0.00125792
H3c4	691.101	3.62766	0.76229	4.7589	1.9465e-06	0.00136105
Lsm5	3631.86	0.729986	0.154014	4.73974	2.13988e-06	0.00143585
H2bc3	356.231	4.04314	0.853351	4.73796	2.15878e-06	0.00143585
Gm23119	78.6561	3.78398	0.800682	4.72595	2.29046e-06	0.00148716
H2bc14	490.277	3.66956	0.781722	4.6942	2.67652e-06	0.00169741
H3c11	488.926	3.35156	0.716329	4.6788	2.8856e-06	0.00178842
H2bc9	453.819	3.05184	0.657995	4.63809	3.51637e-06	0.00213092
Hmgb1	128770	0.385865	0.0837523	4.60722	4.0809e-06	0.00241927
Hmcn1	16860.3	-0.491338	0.107094	-4.58793	4.47656e-06	0.00255349
Mir6236	24250.4	2.9738	0.648298	4.58709	4.49459e-06	0.00255349
Gm20628	936.781	4.35447	0.954488	4.5621	5.06451e-06	0.00281856
Gm43508	29.1201	3.13911	0.692795	4.53108	5.8684e-06	0.00320062
Mir675	18.6675	-7.45	1.6465	-4.52476	6.04637e-06	0.00323303
Gm37954	9.39729	6.88026	1.52394	4.51478	6.33824e-06	0.00332392
Rpl23a	102003	0.591316	0.131548	4.49506	6.95497e-06	0.00357853
H2ac4	560.01	3.18766	0.715385	4.45587	8.35545e-06	0.0042195
Tcerg1l	636.173	-0.713921	0.160793	-4.44	8.99578e-06	0.00446027
Sertm1	642.551	-0.604377	0.136404	-4.43078	9.38942e-06	0.00457231
H3c2	648.943	3.91052	0.884634	4.42049	9.84771e-06	0.00471135
H2bc4	1466.23	1.14171	0.258538	4.41602	1.00533e-05	0.00472677
Lcor	4303.69	0.457539	0.103729	4.41091	1.02939e-05	0.00475785
Ccnd2	94552.7	0.420026	0.0954775	4.39922	1.08642e-05	0.00493779
H3c6	904.828	3.47938	0.793007	4.38759	1.14616e-05	0.0051239
Gm44190	29.7358	3.27707	0.747682	4.38297	1.17074e-05	0.00514935
Pet100	1440.05	1.20097	0.275427	4.3604	1.29828e-05	0.00561969
Gm15564	1542.33	2.70393	0.621204	4.35273	1.34455e-05	0.00572906
ENSMUSG00000048191	97.1217	3.32092	0.765755	4.3368	1.44575e-05	0.00606547
Ndufa3	7560.79	0.927055	0.215078	4.31031	1.63024e-05	0.00662091
Msi2	21628	0.428603	0.0994873	4.30812	1.64645e-05	0.00662091
Gm9930	10.1219	6.98921	1.62256	4.30752	1.65098e-05	0.00662091
H2ac15	492.905	3.39675	0.792182	4.28784	1.80417e-05	0.00702661
Lama2	5724.47	-0.37716	0.0880115	-4.28535	1.82453e-05	0.00702661
H4c17	299.985	3.18359	0.743081	4.28431	1.83305e-05	0.00702661
Gm38043	38.658	2.83057	0.661207	4.28092	1.86125e-05	0.00702661
H4c3	363.663	3.13602	0.732959	4.27857	1.88098e-05	0.00702661
Gm47469	826.329	0.680577	0.159287	4.27263	1.9318e-05	0.00709471
9530086O07Rik	26.38	5.05309	1.18328	4.2704	1.95124e-05	0.00709471
Erich5	6.05859	6.25445	1.47061	4.25296	2.10964e-05	0.00756972
H1f2	2488.96	1.41788	0.334098	4.24391	2.19657e-05	0.00777926
Gm37486	563.734	-1.65974	0.392359	-4.23015	2.33531e-05	0.00816461
H4c4	644.476	2.82296	0.67025	4.21181	2.53337e-05	0.00874305
Gm12328	330.656	-1.12823	0.26805	-4.20901	2.56488e-05	0.00874305
Gm37124	17.1243	4.46297	1.06262	4.19997	2.66955e-05	0.0089875
ENSMUSG00000076281	1825.26	2.66391	0.634968	4.19534	2.72467e-05	0.00906118
H4c18	327.01	2.99457	0.715437	4.18565	2.84346e-05	0.00934231
H4c12	635.125	3.66898	0.88326	4.15391	3.26844e-05	0.0105113
H2bc24	718.442	2.69933	0.650171	4.15172	3.29985e-05	0.0105113
Gm10222	22305.7	0.572169	0.137849	4.15068	3.31489e-05	0.0105113
Tcea2	1183.94	-0.69321	0.167802	-4.13113	3.60991e-05	0.0113096
Gm37524	30.5251	4.75862	1.1526	4.12861	3.6496e-05	0.0113096
A730063M14Rik	369.901	1.21464	0.294748	4.12094	3.77336e-05	0.0115617
Ghsr	6.3679	6.32252	1.53632	4.11537	3.86564e-05	0.0117129
Shisa3	3363.06	-0.524992	0.127808	-4.10765	3.99704e-05	0.0119779
Gm49179	263.187	2.37368	0.580865	4.08646	4.38002e-05	0.0129829
Arhgef39	2289.91	-0.481112	0.11797	-4.07827	4.53728e-05	0.0133045
H2ac10	405.724	3.4879	0.855815	4.07554	4.59083e-05	0.0133183
Clasrp	6882.82	-0.44053	0.108238	-4.07001	4.70116e-05	0.0133187
Gm42991	31.2494	4.57455	1.12426	4.06896	4.72238e-05	0.0133187
Set	101622	0.411109	0.101054	4.06821	4.73749e-05	0.0133187
Slc3a1	85.3287	-1.37865	0.339193	-4.06451	4.8134e-05	0.013394
Gm42993	55.7839	3.03143	0.747195	4.05708	4.96908e-05	0.0136875
ENSMUSG00000088609	424.199	3.43885	0.848408	4.0533	5.05009e-05	0.0137716
Gm2155	15.3479	2.89501	0.715598	4.04557	5.2195e-05	0.0139608
Ranbp1	28303.6	0.318287	0.0786775	4.04547	5.22187e-05	0.0139608
Anp32b	53917.9	0.324408	0.0802833	4.04079	5.32721e-05	0.0140122
H1f5	1072.37	5.73851	1.4204	4.04006	5.34383e-05	0.0140122
H2ac20	218.419	4.14466	1.02914	4.02729	5.64228e-05	0.0146538
4933439C10Rik	1520.86	-0.77232	0.191989	-4.02272	5.75297e-05	0.0148003
Aarsd1	4283.91	0.529102	0.13208	4.00592	6.1776e-05	0.0153959
Pin4	2529.65	0.561866	0.140317	4.00427	6.22096e-05	0.0153959
H2ac6	348.488	1.53734	0.383998	4.0035	6.2412e-05	0.0153959
Gm9207	160.713	-1.36576	0.34121	-4.00269	6.26264e-05	0.0153959
Lsm8	5263.09	0.580383	0.145004	4.00253	6.26675e-05	0.0153959
Tagap	449.407	-0.622708	0.155722	-3.99884	6.36537e-05	0.0154985
H2bc7	308.771	3.0607	0.766027	3.99555	6.45454e-05	0.0155766
Mrps21	4957.15	0.712385	0.178499	3.99098	6.58013e-05	0.0157404
ENSMUSG00000099021	3051.19	4.86988	1.22272	3.98281	6.81048e-05	0.0161497
Tceal9	31837.8	0.281916	0.0711175	3.96408	7.36792e-05	0.0172123
ENSMUSG00000076036	273.566	11.7513	2.96485	3.96354	7.3848e-05	0.0172123
Gm14303	1555.91	-1.32155	0.333813	-3.95896	7.52758e-05	0.0173964
Malat1	75733.6	2.52853	0.639135	3.95618	7.61566e-05	0.017452
Gm28036	7138.4	0.742036	0.187689	3.95354	7.70028e-05	0.0174989
mt-Nd4l	22299.8	0.542403	0.137393	3.94782	7.88674e-05	0.017733
Gm42941	12.5498	4.82297	1.22212	3.9464	7.93334e-05	0.017733
ENSMUSG00000099250	3018.75	4.79631	1.21767	3.93891	8.18516e-05	0.0181471
Gm15903	50.9892	1.82387	0.464236	3.92876	8.53865e-05	0.0187782
mt-Tl2	720.663	1.09865	0.280236	3.92044	8.8387e-05	0.0190709
Firre	10515.4	-0.686904	0.175244	-3.91971	8.86558e-05	0.0190709
Rps29	47674	2.15046	0.548689	3.91928	8.88155e-05	0.0190709
Rmc1	2295.79	-0.429753	0.109808	-3.91367	9.09021e-05	0.0193664
Ddx6	70927.4	0.338788	0.0867883	3.90362	9.47653e-05	0.0200329
Cnnm1	339.783	-0.892632	0.229667	-3.88664	0.000101641	0.0212998
Zfp518b	14936.5	0.2622	0.0674898	3.88502	0.00010232	0.0212998
H2ac24	473.334	1.8487	0.477384	3.87257	0.000107695	0.0222001
Gm48077	6.12031	6.25945	1.6169	3.87126	0.000108274	0.0222001
4930526A20Rik	400.893	-0.979133	0.253044	-3.86941	0.000109098	0.0222022
Mab21l4	42.4996	-2.00028	0.517471	-3.86549	0.000110866	0.0223948
Gm16892	128.787	-1.00114	0.259193	-3.86253	0.000112219	0.0225015
Gm49338	2574.85	-0.353053	0.0914486	-3.86067	0.000113076	0.022508
Atp5k	7647.04	2.02873	0.525843	3.85805	0.000114295	0.0225857
ENSMUSG00000088246	67.0435	2.4764	0.643806	3.8465	0.000119819	0.023323
Gm44704	6.93693	6.44092	1.67462	3.8462	0.000119963	0.023323
Syne2	18141.9	-0.416662	0.108367	-3.84492	0.000120592	0.023323
Gm44291	11.9735	6.49863	1.69376	3.83682	0.000124638	0.0239359
Polr2k	2360.87	0.734748	0.19174	3.832	0.000127107	0.0242392
F830112A20Rik	11.2427	7.14385	1.86517	3.83014	0.000128071	0.0242535
Psmc1	24906.3	0.317649	0.0830377	3.82536	0.00013058	0.024558
Car1	5.01842	5.9791	1.56488	3.82081	0.000133015	0.0248447
Gm24339	70.6007	5.68307	1.48907	3.81652	0.000135348	0.0251084
Gm48809	7.51431	6.55864	1.71964	3.81396	0.000136759	0.0251987
H3c7	430.655	3.40254	0.892528	3.81225	0.000137707	0.0252032
8030451A03Rik	57.2027	-1.28512	0.337356	-3.80938	0.000139315	0.0253275
Pfdn4	2730.74	0.373913	0.098259	3.80539	0.000141583	0.0255693
Gm11836	358.493	-0.977141	0.256967	-3.8026	0.000143186	0.0256192
Crygf	85.9019	-1.52634	0.401619	-3.80048	0.000144417	0.0256192
Fbxo27	978.194	-0.526896	0.138656	-3.80003	0.000144678	0.0256192
Gm43504	10.4992	5.58577	1.47055	3.79841	0.000145626	0.0256207
Gm15624	34.2315	2.74117	0.723084	3.79094	0.000150077	0.0261581
Apex1	12796.9	0.236505	0.062401	3.79008	0.000150599	0.0261581
Sox4	66743.7	0.490649	0.129829	3.77919	0.000157338	0.0270522
Ptma	286428	0.44354	0.117413	3.77761	0.000158342	0.0270522
Gm13226	268.762	-1.44098	0.381512	-3.77701	0.000158722	0.0270522
Gm8797	591.689	-0.912118	0.241747	-3.77302	0.000161283	0.0271823
Scarna17	19.8036	4.18523	1.10934	3.77272	0.000161479	0.0271823
Gm37107	5.43312	6.09057	1.61526	3.77065	0.000162824	0.0272406
Gid4	8487.67	0.323144	0.0858158	3.76555	0.00016618	0.027282
Adamts20	3754.8	-0.422995	0.112352	-3.76491	0.000166611	0.027282
Cbx5	103568	0.39241	0.104245	3.76431	0.000167008	0.027282
Gm45133	2931.9	0.671416	0.178368	3.76421	0.000167074	0.027282
Serf1	4791.06	0.630256	0.167588	3.76074	0.000169414	0.0274995
H4f16	119.166	2.71032	0.723914	3.74398	0.000181129	0.0292272
Klhl11	2522.01	0.4758	0.127218	3.74005	0.000183981	0.0295127
H3c15	452.38	3.36139	0.899154	3.73839	0.000185201	0.0295347
Gm37534	138.829	0.818453	0.220106	3.71845	0.000200446	0.0316319
Gja1	54188.8	0.399312	0.107395	3.71817	0.000200672	0.0316319
Gm5855	220.041	-1.36617	0.36791	-3.71332	0.000204561	0.0320596
Mif-ps3	134.976	-2.28785	0.61779	-3.70328	0.000212826	0.0330482
ENSMUSG00000065922	81.8443	4.69699	1.26852	3.70273	0.000213292	0.0330482
Nlrp4f	7.27652	-6.09306	1.64645	-3.70073	0.000214978	0.0331212
Msx2	4402.88	-0.475405	0.128522	-3.69902	0.000216433	0.033158
Kat6a	28830.4	0.288737	0.0781004	3.697	0.000218161	0.033236
Cstdc5	198.677	1.61662	0.437856	3.69212	0.000222389	0.0336919
Atp5e	16930.4	1.0143	0.274825	3.69071	0.000223632	0.0336931
Drp2	3773.83	-0.308462	0.0836856	-3.68597	0.000227837	0.0341379
Smim11	2364.88	0.503549	0.136941	3.67711	0.000235888	0.0350573
Thrap3	57565.9	0.30124	0.0819386	3.67641	0.000236544	0.0350573
Stard9	6343.71	-0.501527	0.136725	-3.66813	0.000244329	0.0360155
Hba-x	106133	0.783818	0.214319	3.65725	0.000254932	0.0373763
C130036L24Rik	320.976	0.671763	0.183763	3.65559	0.000256587	0.0374179
Gm11687	490.47	-1.33391	0.365283	-3.65172	0.000260491	0.0377851
Gnas	265669	-0.310219	0.0850591	-3.6471	0.000265214	0.0382666
H2ac12	422.416	1.59433	0.43737	3.64527	0.000267115	0.038338
Fam210b	5018.9	0.28645	0.0787104	3.63929	0.00027339	0.0390065
Ctdsp2-ps	375.946	-0.738667	0.203035	-3.63812	0.000274633	0.0390065
Clk3	7586.36	-0.32817	0.090312	-3.63374	0.000279346	0.0394702
Gm20632	912.528	2.01001	0.553693	3.63018	0.000283221	0.0398115
Gm12953	254.547	0.708187	0.195386	3.62455	0.000289464	0.0404804
Gm43073	12.627	4.81277	1.32868	3.62221	0.000292095	0.04064
Gm43958	7.16203	5.74817	1.58782	3.62016	0.000294423	0.040756
Rpl36al	15211.4	0.47414	0.131121	3.61604	0.000299146	0.0412005
Gm37906	21.1448	3.07936	0.854092	3.60542	0.000311648	0.0425423
Gm38115	8.88775	6.80386	1.88768	3.60436	0.000312926	0.0425423
Bmp1	32210.6	-0.426225	0.11827	-3.60383	0.000313568	0.0425423
Pfdn1	7363.68	0.575773	0.159894	3.60096	0.000317044	0.042801
Eef2-ps2	1440.49	-0.999873	0.278623	-3.58862	0.000332428	0.0446567
H4c14	339.359	4.7056	1.31248	3.58527	0.00033673	0.0448513
Cpne1	10448.1	-0.499509	0.139336	-3.58493	0.000337166	0.0448513
Hmgn5	5438.12	0.394002	0.109971	3.58277	0.000339971	0.0450049
Greb1l	1868.82	-0.609789	0.170377	-3.57906	0.000344829	0.0454274
Rad23b	40889.1	0.229999	0.0643059	3.57664	0.000348044	0.0455218
Gm17709	414.776	-0.825098	0.230732	-3.57601	0.000348884	0.0455218
Cops9	5304.34	0.687773	0.192417	3.57439	0.000351044	0.0455855
Rpl38	29918.1	1.76518	0.494925	3.56655	0.000361705	0.0465725
Gm19409	26.9166	3.76582	1.05595	3.5663	0.00036206	0.0465725
Slc25a28	3289.96	-0.397529	0.111645	-3.56065	0.00036994	0.0473628
Rpl35	61771.6	0.672025	0.189081	3.55416	0.000379192	0.0483204
Rpl36	36182.8	0.966687	0.272495	3.54753	0.000388855	0.0493213
Pcgf1	1666.91	-0.493863	0.139465	-3.54112	0.000398439	0.0503029
Gm42583	8.0723	6.66365	1.8828	3.53922	0.000401313	0.0503855
Scarna9	64.1159	6.15812	1.74044	3.53825	0.000402789	0.0503855
Fendrr	891.183	-0.799469	0.226072	-3.53635	0.000405693	0.0504039
Gm16121	8.31336	6.70686	1.89688	3.53574	0.000406632	0.0504039
Gm42585	52.1159	1.22958	0.348094	3.53231	0.000411939	0.0507577
Tcf20	26173.4	0.46588	0.131937	3.53108	0.000413872	0.0507577
Zbtb38	1910.75	0.467812	0.132513	3.53031	0.00041507	0.0507577
Gm38302	5.30236	6.05342	1.71629	3.52704	0.00042023	0.0511592
Gm44863	32.2392	2.15335	0.611169	3.52333	0.000426165	0.0516512
Tbca	11157.5	0.569891	0.162051	3.51673	0.000436893	0.0527171
Plxna4os2	8.09767	6.66914	1.89842	3.51299	0.000443099	0.0532304
Gm13648	451.947	-0.607173	0.172903	-3.51163	0.000445359	0.0532673
Gm38082	39.3793	2.80433	0.800165	3.50469	0.000457133	0.0544367
Gm28551	586.64	1.15373	0.330237	3.49364	0.000476476	0.0564935
Rnasek	576.623	0.687091	0.196771	3.49183	0.000479724	0.0565534
Rpl15-ps2	839.647	-0.862054	0.247008	-3.48998	0.000483061	0.0565534
Gm11892	71.5688	-2.08838	0.598406	-3.4899	0.000483203	0.0565534
Nprl3	3520.41	-0.413965	0.118905	-3.48147	0.000498677	0.0581151
Ets1	13416.6	0.202535	0.0582251	3.47849	0.000504254	0.0583278
Rpl23	78439.7	0.54792	0.157542	3.47793	0.000505305	0.0583278
H3c1	463.842	2.41113	0.693726	3.47563	0.000509657	0.0583278
H2ac22	175.794	1.9161	0.551446	3.47468	0.000511466	0.0583278
Gm15868	35.5611	1.87666	0.540181	3.47412	0.00051253	0.0583278
Gm37186	28.4997	3.82097	1.10011	3.47327	0.000514163	0.0583278
Gm48822	4.74514	5.89678	1.6981	3.47258	0.000515475	0.0583278
Gm43947	17.7286	3.42734	0.988263	3.46805	0.000524252	0.0590758
Rpl34	51829.6	0.734122	0.21196	3.4635	0.000533202	0.0594142
Rplp2	64511.9	0.752127	0.217293	3.46136	0.000537463	0.0594142
Cd93	10884.1	0.443069	0.12806	3.45984	0.000540495	0.0594142
Klf12	7898.48	0.299006	0.086427	3.45964	0.0005409	0.0594142
A030005L19Rik	17.5489	-2.78691	0.80574	-3.45882	0.000542551	0.0594142
A630052C17Rik	778.05	-0.553207	0.160049	-3.45648	0.000547277	0.0594142
Gm26814	21.3597	2.3362	0.675913	3.45636	0.000547514	0.0594142
Snhg8	2845.25	0.757364	0.219126	3.4563	0.000547645	0.0594142
Mir99b	10.6922	3.72472	1.07804	3.45507	0.000550141	0.0594142
Gm12091	97.8746	-1.51488	0.438476	-3.45488	0.00055053	0.0594142
Gm26648	513.168	-0.492678	0.142654	-3.45365	0.000553059	0.0594142
E030022I16Rik	152.317	1.56316	0.452634	3.45348	0.0005534	0.0594142
Cdhr4	807.203	-0.418786	0.121404	-3.44953	0.000561561	0.060054
Tnrc6b	19864.3	0.450667	0.130762	3.44647	0.000567972	0.0605023
Sec61g	12672.5	1.00624	0.292228	3.44336	0.00057454	0.0609638
Gm42482	5.66382	5.39789	1.56882	3.44073	0.000580147	0.0612314
Rxfp1	176.407	-0.956608	0.278157	-3.4391	0.00058366	0.0612314
Deaf1	8478.36	-0.290815	0.0845629	-3.43903	0.000583797	0.0612314
Igf2bp1	31805.3	0.43343	0.126219	3.43396	0.000594834	0.0621499
Gm42992	54.7036	3.24616	0.947266	3.42687	0.000610578	0.0635513
H3c10	475.384	2.46219	0.719706	3.4211	0.000623687	0.064669
Mgst3	1893.15	0.339103	0.0992148	3.41787	0.000631141	0.0651785
D930048N14Rik	382.229	-0.522348	0.152883	-3.41666	0.000633943	0.0651785
Gm34921	7.31171	5.05062	1.47917	3.4145	0.000638998	0.0651785
Atp6v1g1	12757.9	0.286278	0.0838493	3.41419	0.000639716	0.0651785
Gm48015	7.26697	5.04168	1.47684	3.41384	0.000640552	0.0651785
Gm17227	7.05002	6.47065	1.89826	3.40872	0.000652686	0.0661663
Gm43751	9.39521	4.8348	1.41908	3.407	0.000656813	0.0663381
4930539J05Rik	139.991	0.94845	0.278719	3.40289	0.000666766	0.0666762
Cdv3	46214.4	0.252653	0.0742531	3.4026	0.000667483	0.0666762
Adamts6	3944.78	-0.473548	0.139173	-3.40259	0.000667496	0.0666762
Cox5b	12178.2	0.692949	0.203789	3.40032	0.000673063	0.066987
Gm33366	15.4677	3.15138	0.928414	3.39437	0.000687857	0.0682104
H3c3	1265.62	1.74044	0.51327	3.39089	0.000696649	0.0688319
Cdc34b	44.0103	-1.57704	0.465508	-3.38778	0.000704615	0.0692851
Gm7232	182.115	-1.39413	0.411597	-3.38712	0.000706317	0.0692851
Rpl14	96521.9	0.407179	0.120278	3.38531	0.000710973	0.0694919
Gm37238	71.7271	3.20831	0.94822	3.3835	0.000715673	0.0697014
H2ac11	724.158	1.36481	0.403526	3.38221	0.00071905	0.0697811
Mfap1b	9263.65	0.25117	0.074296	3.38067	0.000723094	0.0699247
Gm43283	5.27147	6.04695	1.78941	3.37929	0.000726729	0.0700279
ENSMUSG00000076258	99398.9	3.41397	1.01083	3.37739	0.000731781	0.0701854
Dpysl2	16397.1	0.776409	0.229929	3.37674	0.000733511	0.0701854
Gm13436	2475.3	-0.640824	0.189857	-3.3753	0.000737365	0.0703075
Gm14279	147.607	1.72495	0.511601	3.37168	0.000747117	0.0709891
Rbm8a	16340.7	0.282284	0.0838051	3.36835	0.000756207	0.0714836
C230062I16Rik	554.913	-0.682286	0.202732	-3.36546	0.000764167	0.0714836
Gm45779	68.0742	3.07186	0.91284	3.36517	0.000764953	0.0714836
Rbm15	5244.08	0.456373	0.135633	3.36477	0.000766085	0.0714836
Gm37090	796.739	-0.467562	0.138959	-3.36475	0.000766135	0.0714836
Gm43365	6.44733	4.8399	1.43894	3.36351	0.000769587	0.0714836
Atp10b	895.966	-0.439084	0.130559	-3.36312	0.00077067	0.0714836
Cldn1	2140.64	-0.509602	0.151617	-3.36112	0.000776269	0.0716021
Gm17201	471.575	-0.484311	0.144106	-3.36079	0.000777199	0.0716021
Gm48552	65.7293	-1.40677	0.418942	-3.35791	0.000785346	0.0719272
Gm5331	42.7473	-1.83325	0.545988	-3.35768	0.000786003	0.0719272
Rbm3	40736.2	0.399422	0.118996	3.35659	0.000789094	0.0719505
Gm43260	7.45261	6.54935	1.95169	3.35574	0.000791534	0.0719505
Nsd1	43602.5	0.354488	0.105727	3.35284	0.00079986	0.0723693
Camk4	630.444	0.486205	0.145041	3.35219	0.000801751	0.0723693
Stox2	23047	0.271532	0.0810283	3.35107	0.000804999	0.0723693
Gm43258	8.01989	5.91161	1.76441	3.35047	0.000806757	0.0723693
Tmsb10	152878	0.612694	0.183114	3.34597	0.000819949	0.0731944
Uqcrfs1	11799.1	0.334653	0.100081	3.34382	0.000826333	0.0731944
Rpl21	77946.3	0.406381	0.121558	3.34309	0.000828498	0.0731944
Gm16217	7.39439	6.53839	1.95584	3.34301	0.000828742	0.0731944
Ccdc15	804.171	0.43177	0.129164	3.3428	0.000829376	0.0731944
Egf	281.916	-0.681974	0.204132	-3.34086	0.000835207	0.0734713
9430087B13Rik	3.86951	5.6019	1.6788	3.33684	0.000847375	0.0742438
Dmxl2	3638.79	-0.422595	0.126671	-3.33616	0.000849434	0.0742438
Supt4b	121.155	-1.17953	0.354169	-3.33042	0.000867148	0.0755499
Gm45630	22.288	3.32545	0.999782	3.32618	0.000880453	0.0762579
Plpp5	3482.24	-0.458417	0.137826	-3.32605	0.000880867	0.0762579
Gm37945	7.25754	6.51016	1.96388	3.31494	0.000916626	0.0791025
Gm28438	21989.4	0.905386	0.273284	3.31298	0.000923065	0.0794069
Lbh	12379.7	0.369134	0.111568	3.30861	0.0009376	0.0804036
Gm10358	611.906	-0.501358	0.151669	-3.30562	0.000947678	0.0807738
Gm9748	5.83688	-5.77085	1.7458	-3.30557	0.000947841	0.0807738
Dalrd3	3305.7	-0.534458	0.161797	-3.30327	0.000955648	0.0809407
Gm45532	32.5617	2.98302	0.903184	3.30278	0.00095731	0.0809407
4930563E22Rik	330.614	-0.573099	0.173542	-3.30237	0.000958704	0.0809407
Sox11	71913.6	0.519751	0.157712	3.29557	0.000982205	0.0826689
D230049E03Rik	39.4522	2.15507	0.654265	3.29388	0.000988138	0.0828865
Gm7909	5.10779	5.24349	1.59226	3.29311	0.000990869	0.0828865
Cstdc4	135.212	1.51128	0.459496	3.289	0.00100543	0.0835189
Gm7002	73.9249	-1.79762	0.546728	-3.28796	0.00100915	0.0835189
Raver1	11843.6	0.749733	0.228043	3.28769	0.00101015	0.0835189
H4c2	605.436	2.11558	0.643638	3.2869	0.00101296	0.0835189
Ankrd16	4847.85	-0.568746	0.173046	-3.28668	0.00101374	0.0835189
Gm15990	11.1933	3.8103	1.16011	3.28442	0.00102194	0.0839404
Tmem39a	7305.2	-0.476259	0.145053	-3.28334	0.00102584	0.0839898
E130008D07Rik	187.582	-0.604894	0.184275	-3.28256	0.0010287	0.0839898
Comp	261.138	-1.0381	0.316416	-3.2808	0.00103514	0.0841165
Nhsl2	9463.16	0.371235	0.113166	3.28045	0.00103642	0.0841165
Ybey	1426.42	0.422038	0.128714	3.27889	0.00104217	0.0843324
4933423P22Rik	7.76372	3.52977	1.07702	3.27735	0.00104785	0.0843928
CJ186046Rik	1778.36	-0.380959	0.116252	-3.27702	0.00104911	0.0843928
Gm20652	3.76524	5.5657	1.69933	3.27524	0.00105574	0.0846762
Gm43785	12.265	4.74585	1.44976	3.27355	0.00106207	0.0849346
Atp5mpl	9357.28	0.868625	0.266023	3.26523	0.00109376	0.0871346
Gm4977	227.395	-1.62271	0.497055	-3.26466	0.00109597	0.0871346
Gm8894	106.198	-1.30328	0.399815	-3.25969	0.00111533	0.0884155
Atxn7l3b	67018.3	0.280236	0.0860126	3.25808	0.00112169	0.0884391
Gng11	2651.88	0.604209	0.185455	3.25797	0.00112211	0.0884391
Raf1	19862.6	-0.316089	0.0970891	-3.25566	0.0011313	0.0889066
Bcat1	7260.76	0.413467	0.127037	3.25469	0.00113515	0.0889529
Gm13410	64.7705	1.03872	0.31931	3.25302	0.00114185	0.0892211
Zfp414	3798.15	-0.327728	0.100775	-3.25208	0.00114565	0.0892626
Svep1	6135.64	-0.426799	0.131273	-3.25124	0.00114903	0.0892708
Tle2	4553.74	-0.588555	0.181084	-3.25017	0.00115336	0.0893523
Lockd	1608.07	0.545659	0.167945	3.24904	0.00115796	0.0894547
Gm15427	4424.3	-0.723019	0.222591	-3.2482	0.00116137	0.0894649
Fkbp1a	35035.6	0.399548	0.123071	3.24648	0.00116841	0.0897536
Prss53	220.635	-0.594903	0.18331	-3.24534	0.00117311	0.0898615
Hadha	22460.7	0.230026	0.0709381	3.24263	0.00118431	0.0904653
Ppnr	37.7593	2.53472	0.781921	3.24166	0.00118834	0.0905194
Gm7832	137.762	-1.82908	0.564609	-3.23956	0.00119716	0.0909375
Gm5905	2230.2	-0.969561	0.2994	-3.23835	0.00120223	0.0910019
Gm5921	857.371	-0.599506	0.18516	-3.23777	0.00120468	0.0910019
Atxn2	12291.7	-0.396302	0.122458	-3.23622	0.00121126	0.0912459
Gpi-ps	571.311	-1.18751	0.36719	-3.23405	0.00122047	0.0914291
Gm14019	5.84844	-5.77328	1.78544	-3.23353	0.00122271	0.0914291
Pkd2l2	1012.29	-0.507059	0.156829	-3.23318	0.00122418	0.0914291
Gm42989	13.9096	4.15034	1.28394	3.2325	0.0012271	0.0914291
Rbx1-ps	164.083	-1.32156	0.40936	-3.22837	0.00124498	0.0924256
Gm8130	418.49	-1.30825	0.405301	-3.22785	0.00124725	0.0924256
Cxcl12	48256.4	0.311173	0.0964354	3.22675	0.00125205	0.0925298
4933440N22Rik	275.493	1.04258	0.323328	3.22451	0.00126188	0.0926213
Gm37474	26.3778	3.13462	0.972185	3.2243	0.00126279	0.0926213
Gm4332	3000.72	-0.991716	0.30759	-3.22415	0.00126348	0.0926213
A230057D06Rik	652.966	-0.785471	0.243808	-3.22168	0.00127442	0.0929566
Gm45481	4.50382	5.82112	1.80704	3.22136	0.00127583	0.0929566
4930595D18Rik	3.63548	5.51414	1.71203	3.22081	0.00127828	0.0929566
4930413G21Rik	107.031	1.42064	0.441222	3.21978	0.0012829	0.0930444
Otud7b	12611	0.336004	0.104403	3.21833	0.00128941	0.0932686
Gdf1	28.7494	2.87654	0.894591	3.21548	0.00130225	0.0937869
Gm7561	21.3957	-2.47505	0.770186	-3.21358	0.00131092	0.0937869
Lgr5	4154.91	-0.271392	0.0844896	-3.21214	0.00131749	0.0937869
Gm47920	50.7274	1.21524	0.37836	3.21185	0.00131882	0.0937869
Bod1-ps	38.4728	-2.10685	0.656045	-3.21144	0.00132073	0.0937869
Gm45737	91.4941	-0.945608	0.294584	-3.20998	0.00132743	0.0937869
Gm5913	544.247	-0.677679	0.211131	-3.20976	0.00132847	0.0937869
Lsm12	10698.1	0.388472	0.121035	3.20959	0.00132922	0.0937869
Gm10143	708.701	-1.04561	0.325811	-3.20926	0.00133078	0.0937869
Dclk2	6472.64	-0.353327	0.110098	-3.20922	0.00133097	0.0937869
Morf4l1	61508.6	0.24627	0.0768191	3.20585	0.00134666	0.0944155
Gm5521	571.071	-1.07161	0.334298	-3.20556	0.00134801	0.0944155
Dnajb14	6103.26	0.290248	0.0905643	3.20488	0.00135118	0.0944155
Gm4895	106.196	-1.6333	0.509717	-3.20434	0.00135374	0.0944155
Entr1	9622.84	-0.403506	0.125967	-3.20326	0.00135879	0.0945264
1700034J05Rik	6.46522	6.344	1.98296	3.19926	0.00137782	0.0951793
Gm7079	340.937	-1.33942	0.418747	-3.19864	0.00138075	0.0951793
Gm8878	4.55617	-5.41291	1.69247	-3.19824	0.00138271	0.0951793
Rho	96.7685	-0.843163	0.263655	-3.19798	0.00138395	0.0951793
Gm20701	6.40818	4.85649	1.51878	3.19763	0.00138563	0.0951793
Ccnd3-ps	121.508	-1.30082	0.407027	-3.19591	0.00139392	0.0953143
Cyp27a1	521.976	-0.86271	0.269954	-3.19577	0.00139459	0.0953143
Tbx15	13697.3	-0.286845	0.0898178	-3.19363	0.00140494	0.0954202
Dlx1as	586.759	0.871249	0.272827	3.19341	0.00140603	0.0954202
Gm3809	19.5978	-2.09471	0.656289	-3.19175	0.00141415	0.0954202
Gm42979	633.062	-0.481912	0.15099	-3.19167	0.00141451	0.0954202
Rps28	43767.5	1.38812	0.43496	3.19138	0.00141597	0.0954202
Rpl15	81515.6	0.368673	0.115539	3.19088	0.00141838	0.0954202
Mrpl16	2721.04	0.291467	0.0913567	3.19043	0.00142063	0.0954202
1010001B22Rik	36.5415	3.32016	1.04168	3.1873	0.0014361	0.096222
Alkbh5	18167.3	0.320752	0.100707	3.18501	0.00144747	0.0967465
Gm10566	312.721	-0.58163	0.182702	-3.18348	0.00145516	0.0970226
Fyb	1053.55	0.825646	0.259485	3.18187	0.00146329	0.0973264
Slc4a1	10280.2	0.476999	0.149947	3.18111	0.00146712	0.0973441
Rps4l-ps	31.9154	-2.51188	0.790365	-3.17813	0.00148229	0.0981115
Ahrr	420.647	-0.597221	0.187974	-3.17715	0.00148732	0.0981853
Rnf150	9898.44	0.2119	0.0667085	3.17651	0.0014906	0.0981853
Gm20471	6.39067	6.32656	1.99416	3.17254	0.00151111	0.0989168
Pdap1	24926.8	0.484472	0.152717	3.17236	0.00151205	0.0989168
Gm7517	221.826	-1.48374	0.467724	-3.17226	0.00151259	0.0989168
Gm7591	186.329	-1.31409	0.414513	-3.17021	0.00152331	0.0993797
Gm5914	111.79	0.929887	0.293541	3.16783	0.00153581	0.099956
Gm37745	21.9762	3.19062	1.00755	3.1667	0.00154181	0.0999953
Creb3	3207.76	-0.224135	0.0707965	-3.1659	0.00154603	0.0999953
Gm15893	98.8481	1.333	0.421084	3.16564	0.00154741	0.0999953
Gm43686	16.223	2.39424	0.756664	3.16421	0.00155506	0.100252
Gm12966	189.055	-1.42507	0.450574	-3.16278	0.00156271	0.100484
Rps19	78831.8	0.739545	0.233873	3.16216	0.00156603	0.100484
Gm43921	93.3418	0.876198	0.27731	3.15964	0.00157967	0.100947
mt-Rnr2	37210.5	0.972865	0.30794	3.15926	0.00158168	0.100947
Gm44152	7.58366	5.82851	1.84547	3.15828	0.00158704	0.100947
Gm49890	34.4941	-8.33781	2.64027	-3.15794	0.00158889	0.100947
Ptp4a1	19341.6	0.339619	0.107586	3.15672	0.00159552	0.100947
Gm6867	89.7444	-1.84107	0.583309	-3.15626	0.00159808	0.100947
Zmat2	14886.8	0.306266	0.0970584	3.15549	0.0016023	0.100947
Stip1	36211.1	0.190309	0.0603176	3.15511	0.00160435	0.100947
Uqcr10	6990.59	0.667541	0.211601	3.15471	0.00160657	0.100947
Gm10420	326.173	-1.27286	0.403899	-3.15143	0.00162473	0.101587
mt-Tm	115.18	1.01425	0.321861	3.15122	0.00162591	0.101587
Gnaq	17402.2	0.23555	0.0747669	3.15046	0.00163015	0.101587
Capn12	41.1657	1.84973	0.587295	3.14957	0.00163509	0.101587
Gm7331	2322.88	-1.02588	0.325769	-3.14909	0.00163778	0.101587
Ccdc73	457.894	1.13431	0.36023	3.14886	0.0016391	0.101587
Gm26646	6.21772	6.33717	2.01391	3.1467	0.00165122	0.102106
Gm37613	6.17187	6.27662	1.99512	3.14599	0.00165527	0.102125
Aldh1a2	10119	-0.262111	0.0833558	-3.14449	0.00166377	0.102417
Polr2l	4535.38	0.570608	0.181799	3.13867	0.00169718	0.104057
Rpl27a	79631.7	0.428599	0.136561	3.13852	0.00169803	0.104057
Tceal8	13289.4	0.308006	0.0981737	3.13736	0.00170476	0.104235
Adam8	502.203	-0.676575	0.215746	-3.13598	0.0017128	0.104492
Gm49095	59.7885	-1.88547	0.601557	-3.13431	0.00172258	0.104767
Nlrp10	28.5225	1.78401	0.569263	3.1339	0.00172499	0.104767
Gm49474	5.86742	4.69596	1.49911	3.13251	0.0017332	0.10487
Gm10874	212.151	-0.866588	0.276716	-3.13168	0.00173809	0.10487
Gm37639	50.9525	1.28245	0.40951	3.13166	0.00173821	0.10487
Gm9063	15.2006	-2.74964	0.878943	-3.12835	0.00175794	0.105582
Gm10175	1173.77	0.626478	0.200292	3.12782	0.00176106	0.105582
Gm38034	6.16891	6.27599	2.00656	3.12773	0.00176164	0.105582
Hmgn1	76282.2	0.279051	0.0892375	3.12706	0.00176564	0.10559
Snapc5	1856.64	0.546741	0.174927	3.12554	0.00177481	0.105666
Gm7867	28.3094	-1.78569	0.571379	-3.12522	0.00177671	0.105666
Eif4b	76267.1	0.188535	0.0603352	3.12478	0.00177936	0.105666
Asrgl1	3163.7	0.232761	0.0745006	3.12428	0.00178241	0.105666
[truncated: 30,475 more rows]
