# Supplementary material for: Evolution of the essential gene MN1 during the macroevolutionary transition toward patterning the vertebrate hindbrain
Source: Proc Natl Acad Sci U S A. 2025 May 27;122(22):e2416061122. doi: 10.1073/pnas.2416061122 (PMC12146709; doi:10.1073/pnas.2416061122)
Supplement: Supplementary file 6 — Dataset S05 (XLSX) [file pnas.2416061122.sd05.xlsx]

## Sheet: Source_data
Data S5: Measurements of the rhombomeres height at E9.5.
Genotype	Rhombomere
	R3	R4	R5
Mn1-/-	92.0161	147.042	133.256
Mn1-/-	86.5576	123.623	118.268
Mn1-/-	111.423	133.52	140.364
Mn1-/-	84.9486	144.11	142.16
Mn1-/-	82.6321	129.23	118.373
Mn1-/-	81.8288	129.815	110.885
Mn1-/-	78.8966	125.824	104.959
Mn1-/-	104.297	139.783	126.091
Mn1-/-	83.1895	112.775	96.8739
Mn1-/-	74.1038	106.987	101.763
Mn1-/-	76.3496	120.412	103.754
Mn1-/-	91.1341	124.957	120.36
Mn1-/-	101.012	135.243	117.613
Mn1-/-	75.8055	155.221	89.5818
Mn1-/-	81.2283	121.499	107.343
Mn1-/-	87.8922	112.695	94.0867
Mn1-/-	103.263	131.699	120.056
Mn1-/-	93.274	129.865	112.263
Mn1+/+	92.2055	131.281	110.842
Mn1+/+	123.52	121.372	155.419
Mn1+/+	104.766	130.053	129.486
Mn1+/+	123.207	136.361	130.956
Mn1+/+	112.865	131.848	139.74
Mn1+/+	108.586	140.525	132.863
Mn1+/+	107.916	150.803	144.3
Mn1+/+	122.092	140.464	143.419
Mn1+/+	117.44	151.357	136.626
Mn1+/+	106.408	131.617	124.109
Mn1+/+	97.0605	141.339	122.413
Mn1+/+	108.633	137.029	108.521
Mn1+/+	90.9616	129.078	109.774
Mn1+/+	84.3047	123.803	115.68
Mn1+/+	100.155	130.439	110.377
Mn1+/+	105.648	126.572	115.809
Mn1+/+	125.601	150.766	131.452

## Sheet: Statistics
Data S5: Measurements of the rhombomeres height at E9.5.
Rhombomere 5 (r5)
df = 33, p-value = 0.01355
95 percent confidence interval: -22.831538 -2.823847
mean in group KO mean in group WT: 114.3361 127.1638
Rhombomere 4 (r4)
df = 33, p-value = 0.09247
95 percent confidence interval: -14.008352 1.121821
mean in group KO mean in group WT: 129.1277 135.5710
Rhombomere 3 (r3)
df = 33, p-value = 1.925e-05
95 percent confidence interval: -27.32050 -11.48466
mean in group KO mean in group WT: 88.32513 107.72771
